# Supplementary material for: Trained immunity of alveolar macrophages requires metabolic rewiring and type 1 interferon signaling
Source: Mucosal Immunol. 2022 Jul 18;15(5):896–907. doi: 10.1038/s41385-022-00528-5 (PMC9385480; doi:10.1038/s41385-022-00528-5)
Supplement: Supplementary file 3 — Supplementary Table S1 [file 41385_2022_528_MOESM3_ESM.xls]

## Sheet: Sheet1
Supplementary Table S1
Differentially expressed genes identified in AMs six days after in vivo training
mean expression (base)	log2 fold change	p-value	adjusted p-value	gene ID	gene symbol
168.465	0.742402	2.04676e-07	0.000619846	ENSMUSG00000025355	Mmp19
102.82	1.10982	1.09315e-06	0.00165526	ENSMUSG00000096954	NA
47.4852	-0.712049	5.01717e-06	0.0142468	ENSMUSG00000019960	Dusp6
163.524	1.8609	1.88174e-05	0.0142468	ENSMUSG00000029379	Cxcl3
1501.88	0.655481	1.87338e-05	0.0215306	ENSMUSG00000092341	Malat1
210.489	-0.401776	3.1949e-05	0.0305989	ENSMUSG00000029915	Clec5a
96.356	0.669263	5.27866e-05	0.0433337	ENSMUSG00000071076	Jund
125.842	0.540466	0.000140767	0.0582146	ENSMUSG00000054364	Rhob
151.803	0.506659	0.000253344	0.0582146	ENSMUSG00000092274	Neat1
589.681	-0.242575	0.000416294	0.0860921	ENSMUSG00000030654	Arl6ip1
12.3505	1.40582	0.000168482	0.131291	ENSMUSG00000003882	Il7r
372.769	0.430069	0.000523388	0.131291	ENSMUSG00000026193	Fn1
78.0526	0.495275	0.00082531	0.131291	ENSMUSG00000036478	Btg1
11.3764	1.58895	0.000190495	0.136319	ENSMUSG00000107390	Gm43323
1310.9	-0.449173	0.000450223	0.163806	ENSMUSG00000004207	Psap
112.485	0.504332	0.0008369	0.163806	ENSMUSG00000009376	Met
122.459	0.419607	0.00149161	0.163806	ENSMUSG00000019838	Slc16a10
13.3026	1.30803	0.000365465	0.163806	ENSMUSG00000031779	Ccl22
109.072	-0.429067	0.000872411	0.163806	ENSMUSG00000045362	Tnfrsf26
315.593	0.386543	0.00163255	0.16881	ENSMUSG00000002233	Rhoc
305.803	0.352271	0.000988081	0.172459	ENSMUSG00000026872	Zeb2
14.0442	-1.03464	0.00110751	0.183689	ENSMUSG00000020330	Hmmr
473.675	0.376519	0.00133813	0.183689	ENSMUSG00000030142	Clec4e
14.13	1.14064	0.000413384	0.183689	ENSMUSG00000039062	Anpep
32.1908	0.800694	0.000342958	0.183689	ENSMUSG00000044162	Tnip3
194.79	-0.338111	0.00135385	0.183689	ENSMUSG00000071415	Rpl23
197.592	0.296832	0.00242426	0.185686	ENSMUSG00000031444	F10
310.52	-0.345374	0.00141904	0.185759	ENSMUSG00000027533	Fabp5
138.643	-0.305669	0.00298042	0.212541	ENSMUSG00000042712	Tceal9
123.484	0.343554	0.00336562	0.23201	ENSMUSG00000038127	Ccdc50
134.454	0.43757	0.00361411	0.241103	ENSMUSG00000030126	Tmcc1
302.856	0.609184	0.00271896	0.242182	ENSMUSG00000000805	Car4
306.149	-0.263634	0.00228954	0.242182	ENSMUSG00000013974	Mcemp1
443.574	-0.214049	0.00215978	0.242182	ENSMUSG00000018770	Atp5g3
156.68	-0.366426	0.00289726	0.243726	ENSMUSG00000026675	Hsd17b7
150.293	0.350844	0.00245823	0.243726	ENSMUSG00000072812	Ahnak2
423.183	0.220737	0.00470113	0.262762	ENSMUSG00000002602	Axl
114.893	0.942222	0.00330714	0.263564	ENSMUSG00000101609	Kcnq1ot1
504.89	0.210579	0.00322646	0.26859	ENSMUSG00000006519	Cyba
118.604	-0.316706	0.00520671	0.26859	ENSMUSG00000032349	Elovl5
448.885	-0.242589	0.00539545	0.26859	ENSMUSG00000032412	Atp1b3
153.318	0.392771	0.00195053	0.26859	ENSMUSG00000032525	Nktr
23.6709	-0.777766	0.000850646	0.269171	ENSMUSG00000019782	Rwdd1
26.2746	-0.75112	0.000732516	0.269171	ENSMUSG00000024527	Afg3l2
1200.31	-0.187026	0.0034644	0.269171	ENSMUSG00000028692	Akr1a1
132.085	0.338386	0.00409142	0.26936	ENSMUSG00000030084	Plxna1
268.604	-0.247318	0.0062726	0.276002	ENSMUSG00000025130	P4hb
86.013	-0.395182	0.00443697	0.279938	ENSMUSG00000029998	Pcyox1
254.876	-0.227837	0.00685263	0.289217	ENSMUSG00000034707	Gns
65.1013	0.663144	0.00111019	0.295497	ENSMUSG00000000441	Raf1
18.1906	0.888592	0.00140148	0.295497	ENSMUSG00000032637	Atxn2l
9.50836	-1.05873	0.00408258	0.295497	ENSMUSG00000038252	Ncapd2
18.9525	0.983049	0.00106887	0.295497	ENSMUSG00000073274	Gm14636
13.9039	0.999134	0.00166882	0.30961	ENSMUSG00000108633	Gm44694
2691.51	-0.192754	0.00847531	0.318681	ENSMUSG00000030342	Cd9
18.1524	-0.819011	0.00187191	0.360687	ENSMUSG00000019942	Cdk1
232.125	0.247349	0.00559336	0.360687	ENSMUSG00000065954	Tacc1
124.116	0.355474	0.0069655	0.363698	ENSMUSG00000032253	Phip
11.3022	-1.02171	0.00209071	0.36448	ENSMUSG00000018401	Mtmr4
54.3644	0.553853	0.00143034	0.36448	ENSMUSG00000037553	Zdhhc18
555.011	-0.180443	0.0108894	0.36448	ENSMUSG00000038650	Rnh1
107.874	-0.296404	0.0108929	0.36448	ENSMUSG00000042688	Mapk6
23.8242	0.81182	0.00208516	0.36448	ENSMUSG00000104388	Gm37033
106.679	0.518286	0.00435601	0.379851	ENSMUSG00000028517	Plpp3
222.695	0.292254	0.0120511	0.379851	ENSMUSG00000030161	Gabarapl1
186.648	0.300221	0.00436271	0.379851	ENSMUSG00000046982	Tshz1
140.039	0.317007	0.00739272	0.385782	ENSMUSG00000034574	Daam1
95.9505	0.341524	0.00959275	0.385783	ENSMUSG00000017478	Zc3h18
96.3603	0.356966	0.00828932	0.385783	ENSMUSG00000021262	Evl
16.7271	0.762797	0.00746143	0.385783	ENSMUSG00000025854	Fam20c
260.091	0.263247	0.00459224	0.385783	ENSMUSG00000027639	Samhd1
284.356	-0.243423	0.0141333	0.385783	ENSMUSG00000027808	Serp1
96.2106	0.418234	0.00803966	0.385783	ENSMUSG00000028163	Nfkb1
95.2825	0.379143	0.00827213	0.385783	ENSMUSG00000033306	Lpp
112.685	-0.318127	0.00729821	0.385783	ENSMUSG00000033577	Myo6
116.761	0.303128	0.0147369	0.385783	ENSMUSG00000034957	Cebpa
145.962	-0.248728	0.0140104	0.385783	ENSMUSG00000066324	Impad1
223.323	0.275312	0.00866484	0.385783	ENSMUSG00000072601	Ear1
94.6141	0.354516	0.00974285	0.385783	ENSMUSG00000073910	Mob3b
64.6093	0.55575	9.66526e-05	0.39065	ENSMUSG00000063193	Cd300lb
17.1211	0.900558	0.00292438	0.391687	ENSMUSG00000015501	Hivep2
127.629	0.34852	0.0091741	0.391687	ENSMUSG00000030232	Aebp2
281.485	0.313116	0.0159087	0.396387	ENSMUSG00000021957	Tkt
148.276	0.271305	0.0112213	0.39677	ENSMUSG00000022185	Acin1
159.853	0.284048	0.00930946	0.39677	ENSMUSG00000034480	Diaph2
31.603	0.668906	0.00304341	0.39677	ENSMUSG00000055485	Soga1
20.1166	0.701583	0.00366848	0.413439	ENSMUSG00000022358	Fbxo32
144.827	0.297588	0.0105242	0.413439	ENSMUSG00000028649	Macf1
678.799	-0.189242	0.0100164	0.413439	ENSMUSG00000047126	Cltc
377.886	-0.181902	0.0108439	0.421263	ENSMUSG00000020097	Sgpl1
184.881	-0.244808	0.0187813	0.426821	ENSMUSG00000062082	Cd200r4
13.3051	-0.895743	0.00399373	0.429129	ENSMUSG00000030867	Plk1
21.9632	0.742687	0.00254245	0.432166	ENSMUSG00000021302	Ggps1
132.655	-0.295705	0.00706933	0.432166	ENSMUSG00000071172	Srsf3
14.8505	-0.83173	0.00424928	0.437564	ENSMUSG00000027715	Ccna2
847.615	-0.237949	0.0138612	0.437564	ENSMUSG00000028111	Ctsk
193.468	-0.207886	0.0211888	0.441034	ENSMUSG00000004771	Rab11a
31.6924	-0.615557	0.00319874	0.441034	ENSMUSG00000022724	Riox2
172.2	-0.221162	0.0143268	0.441034	ENSMUSG00000027423	Snx5
103.035	0.348044	0.0127033	0.441034	ENSMUSG00000033863	Klf9
91.2666	0.309718	0.0118646	0.441034	ENSMUSG00000055805	Fmnl1
623.406	-0.204146	0.00788777	0.444287	ENSMUSG00000020048	Hsp90b1
279.647	-0.283024	0.0132538	0.444287	ENSMUSG00000023004	Tuba1b
83.6806	0.384541	0.0229871	0.444287	ENSMUSG00000028381	Ugcg
928.252	0.227086	0.0134435	0.444287	ENSMUSG00000032802	Srxn1
116.628	0.299354	0.0152655	0.444287	ENSMUSG00000039753	Fbxl5
142.112	0.2309	0.0228629	0.444287	ENSMUSG00000040481	Bptf
49.1635	0.573947	0.00344736	0.450291	ENSMUSG00000036402	Gng12
53.0286	-0.446975	0.00460527	0.455057	ENSMUSG00000019969	Psen1
11.7266	0.836021	0.0133333	0.455057	ENSMUSG00000033902	Mapkbp1
35.1643	0.596024	0.00316769	0.455057	ENSMUSG00000044712	Slc38a6
359.118	0.20699	0.0168293	0.455057	ENSMUSG00000058013	Septin11
1001.99	-0.134929	0.0249455	0.456538	ENSMUSG00000022108	Itm2b
12.2719	0.936224	0.0141957	0.458907	ENSMUSG00000025314	Ptprj
138.788	-0.264403	0.0254487	0.458907	ENSMUSG00000031532	Saraf
9.79324	-0.90838	0.014166	0.458907	ENSMUSG00000031851	Ntpcr
97.1136	0.297522	0.0177555	0.459583	ENSMUSG00000059263	Usp47
112.661	0.269598	0.0179853	0.461585	ENSMUSG00000005198	Polr2a
525.992	-0.196032	0.0103721	0.48855	ENSMUSG00000019210	Atp6v1e1
586.641	0.18993	0.0195707	0.48855	ENSMUSG00000024991	Eif3a
33.1919	0.558762	0.0037194	0.48855	ENSMUSG00000030067	Foxp1
80.6005	0.312355	0.0195073	0.48855	ENSMUSG00000041308	Sntb2
31.2408	-0.544642	0.00609593	0.496518	ENSMUSG00000052712	BC004004
9.7118	0.874297	0.0167142	0.501419	ENSMUSG00000053134	Supt7l
94.2779	0.287546	0.0302031	0.501419	ENSMUSG00000055013	Agap1
366.633	0.181202	0.0308391	0.505239	ENSMUSG00000002111	Spi1
121.717	0.40363	0.017506	0.505239	ENSMUSG00000028583	Pdpn
581.95	-0.138397	0.0314866	0.505981	ENSMUSG00000016256	Ctsz
94.7975	0.326156	0.021553	0.505981	ENSMUSG00000034647	Ankrd12
173.289	-0.225427	0.0220318	0.513244	ENSMUSG00000027775	Mfsd1
10.1797	1.04407	0.0069088	0.513508	ENSMUSG00000024163	Mapk8ip3
82.5355	-0.303571	0.0329608	0.513508	ENSMUSG00000029482	Aacs
43.4239	0.537435	0.00479767	0.513508	ENSMUSG00000071715	Ncf4
322.675	0.211297	0.0119977	0.514511	ENSMUSG00000035011	Zbtb7a
12.2228	0.755782	0.0188116	0.522538	ENSMUSG00000041075	Fzd7
17.6347	0.767105	0.00721687	0.524574	ENSMUSG00000024140	Epas1
33.9459	0.638598	0.00668598	0.531652	ENSMUSG00000001025	S100a6
233.916	-0.219665	0.0205083	0.531652	ENSMUSG00000010609	Psen2
362.821	0.166659	0.021447	0.531652	ENSMUSG00000022822	Abcc5
35.3506	-0.518063	0.00669282	0.531652	ENSMUSG00000024640	Psat1
233.416	0.233977	0.0130498	0.531652	ENSMUSG00000040249	Lrp1
35.0686	0.638964	0.00535161	0.531652	ENSMUSG00000079065	NA
464.428	0.18959	0.0218662	0.534625	ENSMUSG00000066406	Akap13
266.072	-0.181543	0.0378209	0.543166	ENSMUSG00000027706	Sec62
24.5063	-0.619434	0.00569719	0.54715	ENSMUSG00000009575	Cbx5
205.982	-0.203066	0.0229156	0.548772	ENSMUSG00000014077	Chp1
135.55	-0.228452	0.0402115	0.558118	ENSMUSG00000004070	Hmox2
345.318	-0.20309	0.0400097	0.558118	ENSMUSG00000019818	Cd164
177.567	0.196072	0.0400093	0.558118	ENSMUSG00000035158	Mitf
146.71	0.245593	0.0230903	0.560652	ENSMUSG00000020661	Dnmt3a
120.33	-0.253349	0.0243259	0.560652	ENSMUSG00000032112	Trappc4
9.6375	-0.9357	0.0077592	0.560652	ENSMUSG00000054312	Mrps21
324.744	-0.175393	0.0435751	0.588992	ENSMUSG00000020571	Pdia6
179.15	-0.245906	0.0318232	0.592014	ENSMUSG00000005779	Psmb4
40.0074	0.487475	0.00947228	0.592014	ENSMUSG00000010067	Rassf1
78.2221	-0.276495	0.0321601	0.592014	ENSMUSG00000016087	Fli1
133.652	-0.285619	0.02687	0.592014	ENSMUSG00000018932	Map2k3
323.257	-0.196895	0.0498134	0.592014	ENSMUSG00000020149	Rab1a
115.102	0.217291	0.0484062	0.592014	ENSMUSG00000020272	Stk10
10.9743	0.901231	0.00896785	0.592014	ENSMUSG00000020893	Per1
165.724	-0.23227	0.0160478	0.592014	ENSMUSG00000021248	Tmed10
380.882	-0.178568	0.0323622	0.592014	ENSMUSG00000021477	Ctsl
104.313	0.224691	0.0498444	0.592014	ENSMUSG00000022855	Senp2
13.972	-0.790676	0.00945967	0.592014	ENSMUSG00000024007	Ppil1
169.58	0.218967	0.0277362	0.592014	ENSMUSG00000024812	Tjp2
147.772	0.219609	0.0285414	0.592014	ENSMUSG00000026103	Gls
183.26	0.259477	0.0280131	0.592014	ENSMUSG00000026628	Atf3
173.868	0.250757	0.0328744	0.592014	ENSMUSG00000027829	Ccnl1
104.5	0.399044	0.0284271	0.592014	ENSMUSG00000029333	NA
1036.71	-0.136455	0.0307663	0.592014	ENSMUSG00000030579	Tyrobp
284.549	-0.181522	0.0451456	0.592014	ENSMUSG00000030894	Tpp1
84.007	-0.26068	0.0487437	0.592014	ENSMUSG00000032577	Mapkapk3
63.1534	0.420531	0.00861252	0.592014	ENSMUSG00000035649	Zcchc7
260.599	0.217455	0.0271406	0.592014	ENSMUSG00000040225	Prrc2c
373.308	0.224833	0.0503355	0.592014	ENSMUSG00000042406	Atf4
166.423	0.564502	0.0280468	0.592014	ENSMUSG00000049723	Mmp12
350.812	-0.16677	0.0303885	0.600274	ENSMUSG00000038633	Degs1
24.4906	-0.695562	0.00677214	0.601373	ENSMUSG00000031004	Mki67
33.8617	0.532848	0.0098559	0.601373	ENSMUSG00000044345	Marveld1
35.2379	-0.547587	0.010074	0.601373	ENSMUSG00000053101	Gpr141
227.256	0.205577	0.0189897	0.602892	ENSMUSG00000026480	Ncf2
97.3694	-0.246506	0.0530653	0.602978	ENSMUSG00000002741	Ykt6
3576.74	-0.151026	0.058017	0.606297	ENSMUSG00000007891	Ctsd
150.61	-0.185857	0.0575726	0.606297	ENSMUSG00000010376	Nedd8
84.5301	0.299915	0.03964	0.606297	ENSMUSG00000015474	Ppt2
145.777	0.226557	0.0319681	0.606297	ENSMUSG00000019978	Epb41l2
374.821	-0.171146	0.0377436	0.606297	ENSMUSG00000020267	Hint1
1153.58	0.190333	0.0320202	0.606297	ENSMUSG00000020572	Nampt
14.8723	-0.620669	0.0308386	0.606297	ENSMUSG00000023015	Racgap1
13.6459	0.757604	0.0104435	0.606297	ENSMUSG00000027605	Acss2
491.958	-0.166083	0.0390074	0.606297	ENSMUSG00000028639	Ybx1
245.29	0.235803	0.0206592	0.606297	ENSMUSG00000030403	Vasp
368.079	-0.143449	0.0564758	0.606297	ENSMUSG00000031696	Vps35
9.75772	0.772869	0.0315336	0.606297	ENSMUSG00000047843	Bri3
102.735	0.304836	0.0545915	0.606297	ENSMUSG00000051439	Cd14
117.213	0.303028	0.0196735	0.606297	ENSMUSG00000051682	Treml4
824.37	0.15653	0.0548946	0.606297	ENSMUSG00000061232	H2-K1
23.2699	0.786163	0.0103977	0.606297	ENSMUSG00000104488	Gm38062
106.763	0.285068	0.0399067	0.60731	ENSMUSG00000037742	Eef1a1
396.272	-0.179245	0.0420624	0.615878	ENSMUSG00000001467	Cyp51
518.881	-0.148943	0.0423399	0.615878	ENSMUSG00000003363	Pld3
178.522	-0.2187	0.0374353	0.615878	ENSMUSG00000006589	Aprt
95.816	0.37912	0.0364922	0.615878	ENSMUSG00000019122	Ccl9
105.49	-0.253707	0.0354343	0.615878	ENSMUSG00000022270	Retreg1
95.1612	0.337755	0.0226471	0.615878	ENSMUSG00000022895	Ets2
186.538	0.214631	0.0406993	0.615878	ENSMUSG00000024498	Tcerg1
106.93	0.215503	0.0637303	0.615878	ENSMUSG00000025612	Bach1
159.189	-0.198442	0.0429577	0.615878	ENSMUSG00000037458	Azin1
92.6716	0.291583	0.0228746	0.615878	ENSMUSG00000039168	Dap
27.8951	0.7083	0.0114078	0.615878	ENSMUSG00000048537	Phldb1
98.3669	0.277906	0.0350785	0.615878	ENSMUSG00000055239	Kcmf1
8.57637	-0.916786	0.0130343	0.615878	ENSMUSG00000059013	Sh2d3c
10.375	-0.802722	0.0129826	0.615878	ENSMUSG00000072235	Tuba1a
13.7959	0.868191	0.0125921	0.615878	ENSMUSG00000107304	Gm43775
44.525	-0.42243	0.0121397	0.62014	ENSMUSG00000020790	Ankfy1
991.348	0.174309	0.038485	0.622946	ENSMUSG00000032740	Ccdc88a
43.1074	0.453848	0.0127241	0.623768	ENSMUSG00000014195	Dnajc7
11.3257	-0.705282	0.0365949	0.623768	ENSMUSG00000031134	Rbmx
22.2363	0.637023	0.0135691	0.623768	ENSMUSG00000047123	Ticam1
20.2277	0.608433	0.0124702	0.623768	ENSMUSG00000048779	P2ry6
171.17	0.219601	0.0379756	0.629833	ENSMUSG00000019179	Mdh2
166.305	0.199798	0.0682459	0.633993	ENSMUSG00000025132	Arhgdia
99.3546	-0.313756	0.0404368	0.633993	ENSMUSG00000031021	Tmem9b
34.5735	-0.544811	0.00895466	0.638372	ENSMUSG00000024053	Emilin2
11.9858	-0.695216	0.0383028	0.638372	ENSMUSG00000029071	Dvl1
108.056	-0.281363	0.0513751	0.646849	ENSMUSG00000007739	Cct4
162.792	-0.176006	0.073487	0.646849	ENSMUSG00000019998	Stx7
122.274	-0.221027	0.0516266	0.646849	ENSMUSG00000020321	Mdh1
80.8005	-0.259533	0.0449722	0.646849	ENSMUSG00000020362	Cnot6
356.897	0.152264	0.073587	0.646849	ENSMUSG00000020611	Gna13
61.2959	-0.477975	0.01109	0.646849	ENSMUSG00000020914	Top2a
78.5435	0.287742	0.0432249	0.646849	ENSMUSG00000024006	Stk38
107.351	-0.23353	0.072617	0.646849	ENSMUSG00000025366	Esyt1
12.1831	-0.73007	0.017681	0.646849	ENSMUSG00000028873	Cdca8
114.884	-0.23965	0.0266473	0.646849	ENSMUSG00000032381	Ciao2a
115.781	-0.240558	0.0430445	0.646849	ENSMUSG00000032437	Stt3b
460.555	0.187538	0.0418824	0.646849	ENSMUSG00000033161	Atp1a1
27.2675	0.55159	0.0157541	0.646849	ENSMUSG00000037416	Dmxl1
123.668	0.259584	0.0421234	0.646849	ENSMUSG00000039145	Camk1d
2068.18	-0.245116	0.0419609	0.646849	ENSMUSG00000050708	Ftl1
147.609	0.235623	0.0407456	0.646849	ENSMUSG00000054520	Sh3bp2
183.356	-0.19366	0.0430299	0.646849	ENSMUSG00000056201	Cfl1
151.305	-0.264848	0.0436608	0.646849	ENSMUSG00000059498	Fcgr3
9.63144	-0.749686	0.0398105	0.646849	ENSMUSG00000061536	Sec22c
83.0407	-0.241977	0.0528344	0.648965	ENSMUSG00000014606	Slc25a11
303.694	0.172132	0.0462634	0.648965	ENSMUSG00000015143	Actn1
265.571	0.197091	0.0457265	0.648965	ENSMUSG00000017291	Taok1
133.57	0.197577	0.0782685	0.648965	ENSMUSG00000018707	Dync1h1
244.95	-0.170363	0.0442638	0.648965	ENSMUSG00000021361	Tmem14c
117.527	-0.214726	0.0439355	0.648965	ENSMUSG00000022234	Cct5
114.251	0.25166	0.0447709	0.65119	ENSMUSG00000022799	Arhgap31
72.2912	0.359629	0.0152919	0.65119	ENSMUSG00000040761	Spen
155.406	0.205833	0.0454121	0.655315	ENSMUSG00000029465	Arpc3
256.895	0.181133	0.0549462	0.655315	ENSMUSG00000038147	Cd84
109.533	-0.221035	0.0479964	0.656042	ENSMUSG00000031902	Nfatc3
111.246	-0.289542	0.0292261	0.656042	ENSMUSG00000052384	Nrros
148.249	-0.21818	0.0460273	0.65644	ENSMUSG00000032330	Cox7a2
103.267	0.24173	0.046523	0.660938	ENSMUSG00000040459	Arglu1
21.7526	-0.681769	0.0108218	0.661527	ENSMUSG00000045328	Cenpe
59.514	0.379489	0.012359	0.670565	ENSMUSG00000029098	Acox3
8.82493	0.949825	0.0179014	0.6738	ENSMUSG00000004994	Ccdc130
255.266	0.269126	0.0311897	0.6738	ENSMUSG00000020400	Tnip1
27.0738	0.581152	0.0128342	0.6738	ENSMUSG00000034160	Ogt
128.438	0.269921	0.0311767	0.6738	ENSMUSG00000038679	Trps1
66.2766	0.376538	0.016122	0.6738	ENSMUSG00000073490	Ifi207
38.7298	0.481693	0.0166251	0.6738	ENSMUSG00000085148	Mir22hg
295.884	-0.206352	0.0504363	0.677967	ENSMUSG00000026360	Rgs2
93.3832	0.217376	0.0890537	0.677967	ENSMUSG00000029227	Fip1l1
948.734	0.177987	0.0320043	0.677967	ENSMUSG00000032786	Alas1
12.5065	-0.60486	0.0493566	0.677967	ENSMUSG00000047789	Slc38a9
88.5115	0.321623	0.0317081	0.677967	ENSMUSG00000050812	Ecpas
99.4977	-0.225282	0.0607045	0.677967	ENSMUSG00000062234	Gak
150.609	-0.166464	0.0876451	0.677967	ENSMUSG00000071379	Hpcal1
81.7883	0.239312	0.0625169	0.683494	ENSMUSG00000024845	Tmem134
17.7195	-0.550392	0.0504877	0.683494	ENSMUSG00000027306	Nusap1
569.894	-0.356937	0.0514203	0.683494	ENSMUSG00000058135	Gstm1
9.01676	0.960888	0.0187378	0.683494	ENSMUSG00000106856	Gm43761
306.337	0.217033	0.0635457	0.683855	ENSMUSG00000001627	Ifrd1
9.57101	0.739889	0.053429	0.683855	ENSMUSG00000003099	Ppp5c
120.004	-0.193226	0.0943353	0.683855	ENSMUSG00000004460	Dnajb11
721.362	0.171652	0.0665468	0.683855	ENSMUSG00000008348	Ubc
36.0145	0.561432	0.0183568	0.683855	ENSMUSG00000018920	Cxcl16
35.0309	-0.459228	0.0181531	0.683855	ENSMUSG00000018983	E2f2
223.726	-0.186379	0.0644737	0.683855	ENSMUSG00000022636	Alcam
199.775	0.161509	0.0662224	0.683855	ENSMUSG00000022698	Naa50
173.951	0.191392	0.0957521	0.683855	ENSMUSG00000023067	Cdkn1a
177.763	-0.188981	0.0552611	0.683855	ENSMUSG00000025935	Tram1
251.756	0.169695	0.0574309	0.683855	ENSMUSG00000026499	Acbd3
881.636	-0.150505	0.0968589	0.683855	ENSMUSG00000028249	Sdcbp
339.912	-0.183139	0.0935107	0.683855	ENSMUSG00000031438	Rnf128
605.821	-0.137786	0.0580908	0.683855	ENSMUSG00000031447	Lamp1
11.0092	-0.766351	0.0195164	0.683855	ENSMUSG00000031533	Mrps31
505.701	-0.135587	0.0924365	0.683855	ENSMUSG00000032193	Ldlr
127.987	-0.232975	0.03429	0.683855	ENSMUSG00000032966	Fkbp1a
16.9532	0.653175	0.0204217	0.683855	ENSMUSG00000033697	Arhgap39
42.5834	0.418138	0.0179705	0.683855	ENSMUSG00000040613	Apobec1
9.69119	0.991455	0.0182149	0.683855	ENSMUSG00000106149	Gm43430
138.809	-0.223229	0.0590907	0.686381	ENSMUSG00000020708	Psmc5
12.7051	0.727994	0.0207645	0.686381	ENSMUSG00000028863	Meaf6
163.246	-0.225933	0.035638	0.686381	ENSMUSG00000032026	Rexo2
227.794	0.147881	0.0998472	0.686381	ENSMUSG00000036499	Eea1
462.937	0.154189	0.0688521	0.688793	ENSMUSG00000021948	Prkcd
28.259	-0.49268	0.020832	0.688793	ENSMUSG00000027099	Mtx2
147.028	0.201853	0.057423	0.692348	ENSMUSG00000000682	Cd52
94.3888	0.207008	0.103768	0.703602	ENSMUSG00000022216	Psme1
548.183	-0.176839	0.0377088	0.708144	ENSMUSG00000006273	Atp6v1b2
82.1307	0.222476	0.105203	0.708683	ENSMUSG00000017428	Psmd11
17.7242	0.486255	0.058582	0.713246	ENSMUSG00000051615	Rap2a
127.549	0.335441	0.0384395	0.714858	ENSMUSG00000001348	Acp5
407.315	-0.147587	0.0740004	0.722919	ENSMUSG00000061136	Prpf40a
88.1723	-0.202976	0.108895	0.723616	ENSMUSG00000014748	Tex261
213.065	0.147219	0.109519	0.723616	ENSMUSG00000034390	Cmip
12.7725	0.715362	0.0205615	0.723616	ENSMUSG00000060152	Pop5
103.457	0.223294	0.0750496	0.723829	ENSMUSG00000024491	Rbm27
14.2071	0.743224	0.0231144	0.725385	ENSMUSG00000022096	Hr
196.05	0.20193	0.0408449	0.730638	ENSMUSG00000003518	Dusp3
69.9607	0.355723	0.0152475	0.730638	ENSMUSG00000004508	Gab2
100.951	-0.210872	0.0696961	0.730638	ENSMUSG00000012422	Tmem167
3241.6	0.0952486	0.0697206	0.730638	ENSMUSG00000015340	Cybb
166.143	0.165159	0.113449	0.730638	ENSMUSG00000020023	Tmcc3
95.8119	0.320077	0.0661743	0.730638	ENSMUSG00000024190	Dusp1
45.8372	-0.369826	0.0220589	0.730638	ENSMUSG00000027330	Cdc25b
701.451	0.175195	0.0649229	0.730638	ENSMUSG00000027540	Ptpn1
54.9866	0.398451	0.0144324	0.730638	ENSMUSG00000030002	Dusp11
38.0262	0.428996	0.0215494	0.730638	ENSMUSG00000032217	Rnf111
1142.93	0.149767	0.0696623	0.730638	ENSMUSG00000032231	Anxa2
217.751	0.167816	0.0684937	0.730638	ENSMUSG00000033174	Mgll
183.472	-0.200348	0.0429753	0.730638	ENSMUSG00000034024	Cct2
17.4792	-0.697117	0.0236173	0.730638	ENSMUSG00000036022	Fam122b
308.963	0.150507	0.0688488	0.730638	ENSMUSG00000039218	Srrm2
22.0506	0.586114	0.0155686	0.730638	ENSMUSG00000039849	Pcif1
52.7301	0.362632	0.0225442	0.730638	ENSMUSG00000052296	Ppp6r1
77.4534	0.259255	0.080688	0.730638	ENSMUSG00000052707	Tnrc6a
76.5334	-0.207693	0.119234	0.730638	ENSMUSG00000054000	Tusc1
67.2085	-0.328237	0.0215366	0.730638	ENSMUSG00000054091	1810037I17Rik
84.6448	0.291807	0.0418866	0.730638	ENSMUSG00000055531	Cpsf6
23.8868	0.613241	0.0176671	0.730638	ENSMUSG00000060032	H2aj
84.4266	0.694305	0.0415833	0.730638	ENSMUSG00000069662	Marcks
1454.04	-0.119609	0.0820729	0.731034	ENSMUSG00000006932	Ctnnb1
53.5925	-0.378277	0.0225977	0.731034	ENSMUSG00000032462	Pik3cb
135.423	0.162473	0.121124	0.733622	ENSMUSG00000001280	Sp1
244.145	0.240213	0.0828639	0.733622	ENSMUSG00000024772	Ehd1
53.1317	-0.41912	0.0156892	0.733622	ENSMUSG00000028312	Smc2
150.33	-0.176489	0.0841497	0.733704	ENSMUSG00000013160	Atp6v0d1
54.8518	0.543907	0.0230837	0.733704	ENSMUSG00000021701	Plk2
13.4657	0.741269	0.0258745	0.733704	ENSMUSG00000022967	Ifnar1
91.5378	-0.214321	0.123614	0.733704	ENSMUSG00000024642	Tle4
129.756	-0.208959	0.0445601	0.733704	ENSMUSG00000063015	Ccni
9.91291	1.38897	0.0254842	0.733704	ENSMUSG00000105771	2900064K03Rik
86.1915	-0.216875	0.0848712	0.734361	ENSMUSG00000029922	Mkrn1
13.1685	0.653065	0.0260755	0.734381	ENSMUSG00000034255	Arhgap27
20.5514	0.541717	0.0260075	0.740211	ENSMUSG00000037111	Setd7
95.2281	0.194482	0.130169	0.742592	ENSMUSG00000003308	Keap1
2016.24	0.420058	0.0457059	0.742592	ENSMUSG00000005413	Hmox1
10484.4	-0.147621	0.0899118	0.742592	ENSMUSG00000015568	Lpl
429.419	-0.105329	0.127491	0.742592	ENSMUSG00000018326	Ywhab
81.0672	0.339324	0.0460831	0.742592	ENSMUSG00000020196	Cabin1
963.603	0.166633	0.0895817	0.742592	ENSMUSG00000020250	Txnrd1
1348.81	0.112448	0.130634	0.742592	ENSMUSG00000020644	Id2
98.136	-0.188979	0.130717	0.742592	ENSMUSG00000020777	Acox1
104.617	-0.186112	0.13209	0.742592	ENSMUSG00000021500	Ddx46
287.296	-0.172763	0.072855	0.742592	ENSMUSG00000022500	Litaf
267.731	0.215495	0.0779778	0.742592	ENSMUSG00000023088	Abcc1
56.2971	0.363517	0.0251476	0.742592	ENSMUSG00000034297	Med13
14.7584	-0.668179	0.0275147	0.742592	ENSMUSG00000034518	Hmgxb4
897.258	0.544132	0.0758723	0.742592	ENSMUSG00000058427	Cxcl2
662.304	-0.136703	0.0781601	0.742592	ENSMUSG00000060063	Alox5ap
626.164	-0.157316	0.0879052	0.742592	ENSMUSG00000070493	Chchd2
157.022	-0.149658	0.132954	0.745143	ENSMUSG00000007038	Neu1
78.7105	-0.265801	0.0754461	0.745376	ENSMUSG00000028048	Gba
14.5676	-0.527999	0.0735679	0.745376	ENSMUSG00000029752	Asns
729.914	-0.111424	0.0802099	0.749841	ENSMUSG00000028238	Atp6v0d2
161.248	-0.199218	0.0924695	0.749841	ENSMUSG00000044533	Rps2
40.1819	-0.423089	0.0260786	0.749841	ENSMUSG00000070284	Gmppb
262.844	-0.177895	0.0490393	0.751474	ENSMUSG00000039001	Rps21
318.819	0.14096	0.096111	0.756013	ENSMUSG00000020075	Ddx21
39.7117	-0.397707	0.0261085	0.756013	ENSMUSG00000022035	Ccdc25
16108.5	-0.16627	0.0785015	0.756013	ENSMUSG00000024661	Fth1
143.998	-0.195969	0.0817156	0.756013	ENSMUSG00000025534	Gusb
149.307	-0.188789	0.0793604	0.756013	ENSMUSG00000027506	Tpd52
14.91	0.658956	0.0263587	0.756013	ENSMUSG00000028893	Sesn2
119.687	0.228381	0.139359	0.756013	ENSMUSG00000029771	Irf5
296.29	-0.212387	0.0505134	0.756013	ENSMUSG00000043091	Tuba1c
158.283	0.168676	0.0949613	0.756013	ENSMUSG00000054405	Dnajc8
16.8076	0.549088	0.033944	0.756013	ENSMUSG00000057143	Trim12c
114.594	0.45674	0.142261	0.762189	ENSMUSG00000002985	Apoe
46.6082	0.389879	0.0275267	0.762995	ENSMUSG00000021596	Mctp1
389.685	-0.111338	0.144828	0.764576	ENSMUSG00000006740	Kif5b
104.756	-0.210597	0.0823016	0.764576	ENSMUSG00000009863	Sdhb
105.277	0.319534	0.0521139	0.764576	ENSMUSG00000024164	C3
57.1435	-0.323498	0.0280937	0.764576	ENSMUSG00000026393	Nek7
83.2881	0.216378	0.0863784	0.764576	ENSMUSG00000030629	Zfand6
64.488	0.374831	0.0187213	0.764576	ENSMUSG00000033335	Dnm2
28.3912	0.492133	0.0299861	0.764576	ENSMUSG00000036026	Tmem63b
225.251	-0.143194	0.0982384	0.764576	ENSMUSG00000075701	Selenos
208.8	-0.16673	0.101649	0.776232	ENSMUSG00000004530	Coro1c
172.778	-0.143743	0.149213	0.776232	ENSMUSG00000032301	Psma4
71.7759	0.385112	0.0192623	0.776232	ENSMUSG00000038437	Mllt6
15.5567	0.613385	0.0314269	0.778619	ENSMUSG00000054199	Gon4l
448.906	0.191361	0.0546775	0.778861	ENSMUSG00000000078	Klf6
75.7471	-0.237825	0.103395	0.778861	ENSMUSG00000017774	Myo1c
107.919	-0.211624	0.103461	0.778861	ENSMUSG00000028419	Chmp5
41.35	0.391126	0.0293615	0.778861	ENSMUSG00000031010	Usp9x
14.4683	0.496012	0.0841181	0.778861	ENSMUSG00000036450	Hif1an
38.4821	-0.412912	0.0291495	0.778861	ENSMUSG00000056770	Setd3
9.31312	0.836913	0.0319762	0.781345	ENSMUSG00000005907	Pex1
225.996	-0.216769	0.0557451	0.781345	ENSMUSG00000038366	Lasp1
12.5454	-0.523112	0.0851671	0.781345	ENSMUSG00000042042	Csgalnact2
534.839	0.17568	0.0909879	0.781345	ENSMUSG00000056501	Cebpb
56.426	0.4131	0.0297301	0.781345	ENSMUSG00000059588	Calcrl
112.666	-0.198244	0.0885458	0.784408	ENSMUSG00000004843	Chmp2b
142.337	-0.15894	0.158546	0.784408	ENSMUSG00000007656	Arpp19
10.8501	0.563192	0.0860459	0.784408	ENSMUSG00000019518	Ap4m1
120.534	0.191459	0.107788	0.784408	ENSMUSG00000020901	Pik3r5
92.83	0.209618	0.108061	0.784408	ENSMUSG00000037234	Hook3
28.6114	-0.467985	0.0296437	0.784408	ENSMUSG00000045503	Sys1
3477.71	-0.106336	0.0892661	0.784408	ENSMUSG00000050335	Lgals3
227.299	-0.145742	0.0933402	0.784408	ENSMUSG00000054428	Atpif1
128.448	0.196082	0.0941512	0.785642	ENSMUSG00000039013	Siglecf
241.329	0.150423	0.112552	0.786287	ENSMUSG00000003283	Hck
80.5967	-0.326447	0.0583126	0.786287	ENSMUSG00000003429	Rps11
161.925	0.223571	0.0978786	0.786287	ENSMUSG00000007655	Cav1
360.532	0.194895	0.0583259	0.786287	ENSMUSG00000015839	Nfe2l2
273.836	-0.129606	0.160133	0.786287	ENSMUSG00000019832	Rab32
190.614	-0.135701	0.163999	0.786287	ENSMUSG00000021377	Dek
112.11	0.199243	0.0922307	0.786287	ENSMUSG00000022710	Usp7
23.5665	-0.524188	0.0308832	0.786287	ENSMUSG00000024952	Rps6ka4
77.2629	0.191491	0.165605	0.786287	ENSMUSG00000026643	Nmt2
107.195	0.201424	0.0937454	0.786287	ENSMUSG00000031627	Irf2
347.05	0.185981	0.0975793	0.786287	ENSMUSG00000031838	Ifi30
248.025	0.184258	0.110553	0.786287	ENSMUSG00000033685	Ucp2
116.691	-0.173046	0.111825	0.786287	ENSMUSG00000038212	Mfsd14b
108.486	0.190108	0.0968514	0.786287	ENSMUSG00000041362	Shtn1
78.8774	0.226635	0.0965359	0.786287	ENSMUSG00000043411	Usp48
187	-0.146559	0.165868	0.786287	ENSMUSG00000058835	Abi1
8.95077	-0.629706	0.0909118	0.786287	ENSMUSG00000061887	Ssbp3
10.2417	-0.716896	0.0397146	0.786287	ENSMUSG00000078713	Tomm5
107.853	-0.290062	0.060103	0.786412	ENSMUSG00000029632	Ndufa4
140.509	0.198544	0.0946185	0.786412	ENSMUSG00000039316	Rftn1
94.9514	0.201595	0.0990306	0.786412	ENSMUSG00000041268	Dmxl2
149.818	-0.180243	0.094275	0.786412	ENSMUSG00000057113	Npm1
12.1997	-0.634326	0.0351976	0.787205	ENSMUSG00000037740	Mrps26
10.9383	-0.598302	0.097017	0.788225	ENSMUSG00000001403	Ube2c
276.002	-0.160624	0.118511	0.788225	ENSMUSG00000001525	Tubb5
114.07	-0.198706	0.100141	0.788225	ENSMUSG00000021108	Prkch
107.913	-0.173344	0.170875	0.788225	ENSMUSG00000022125	Cln5
114.962	0.2011	0.0993058	0.788225	ENSMUSG00000022463	Srebf2
960.993	-0.105785	0.17189	0.788225	ENSMUSG00000022892	App
546.341	0.130222	0.10214	0.788225	ENSMUSG00000025969	Nrp2
809.658	0.108305	0.100982	0.788225	ENSMUSG00000026395	Ptprc
414.042	0.128464	0.120998	0.788225	ENSMUSG00000026547	Tagln2
80.3448	-0.236776	0.0637265	0.788225	ENSMUSG00000026696	Vamp4
128.638	0.178415	0.103134	0.788225	ENSMUSG00000026977	Marchf7
75.7353	-0.194827	0.172051	0.788225	ENSMUSG00000027531	Impa1
1300.14	0.152782	0.1005	0.788225	ENSMUSG00000027737	Slc7a11
9.19824	-0.724385	0.0422495	0.788225	ENSMUSG00000028223	Decr1
461.571	0.153098	0.10739	0.788225	ENSMUSG00000028634	Hivep3
90.9257	0.259522	0.0630114	0.788225	ENSMUSG00000029422	Rsrc2
96.0787	0.206248	0.107536	0.788225	ENSMUSG00000029629	Phf14
62.6933	-0.312713	0.0319814	0.788225	ENSMUSG00000029767	Calu
188.912	0.151257	0.105613	0.788225	ENSMUSG00000033792	Atp7a
68.793	0.296895	0.0340655	0.788225	ENSMUSG00000034109	Golim4
106.001	-0.189752	0.117753	0.788225	ENSMUSG00000034724	Cnot6l
79.9831	0.177708	0.174289	0.788225	ENSMUSG00000035093	Secisbp2l
57.774	0.347581	0.0248027	0.788225	ENSMUSG00000036138	Acaa1a
10.3027	0.579279	0.097063	0.788225	ENSMUSG00000037791	Phf12
9.01382	-0.775253	0.0357137	0.788225	ENSMUSG00000041431	Ccnb1
28.7418	0.684737	0.0267025	0.788225	ENSMUSG00000045502	Hcar2
284.738	0.140051	0.119876	0.788225	ENSMUSG00000048865	Arhgap30
43.6054	-0.387815	0.0342946	0.788225	ENSMUSG00000049940	Pgrmc2
30.7748	0.481017	0.0257902	0.788225	ENSMUSG00000054452	Tle5
12.0673	-0.501355	0.0988908	0.788225	ENSMUSG00000054676	1600014C10Rik
10.9069	-0.548492	0.100242	0.788225	ENSMUSG00000057181	5730455P16Rik
261.111	-0.139475	0.0992403	0.788225	ENSMUSG00000059182	Skap2
339.273	0.154535	0.106396	0.788225	ENSMUSG00000063870	Chd4
279.509	-0.142109	0.105996	0.788225	ENSMUSG00000074129	Rpl13a
100.975	0.222596	0.102089	0.788225	ENSMUSG00000078671	Chd2
319.021	-0.131764	0.124682	0.78994	ENSMUSG00000024608	Rps14
36.5264	0.404289	0.0272377	0.795526	ENSMUSG00000024817	Uhrf2
18.6518	-0.544905	0.0273712	0.795526	ENSMUSG00000028251	Tstd3
32.9597	-0.419646	0.0383413	0.795526	ENSMUSG00000029687	Ezh2
150.634	0.147594	0.18491	0.795526	ENSMUSG00000030447	Cyfip1
18.301	-0.518559	0.0348979	0.795526	ENSMUSG00000041220	Elovl6
164.792	-0.163296	0.110593	0.798907	ENSMUSG00000020612	Prkar1a
12.3436	0.615878	0.103671	0.799918	ENSMUSG00000042558	Adprhl2
16.1685	0.441352	0.103638	0.799918	ENSMUSG00000057469	E2f6
105.964	0.213853	0.106939	0.801063	ENSMUSG00000002996	Hbp1
508.182	-0.115457	0.18922	0.801063	ENSMUSG00000024646	Cyb5a
397.81	0.126466	0.129612	0.801063	ENSMUSG00000052397	Ezr
13.2816	-0.656878	0.0390725	0.801063	ENSMUSG00000074604	Mgst2
48.521	-0.337321	0.0360222	0.805765	ENSMUSG00000029621	Arpc1a
176.696	0.137935	0.192395	0.808253	ENSMUSG00000032667	Pon2
8.84364	-0.580552	0.10626	0.808253	ENSMUSG00000089665	Fcor
468.785	0.11883	0.194793	0.815304	ENSMUSG00000042129	Rassf4
109.242	0.23719	0.0703722	0.815304	ENSMUSG00000042524	Sun2
77.8133	0.250022	0.133445	0.815304	ENSMUSG00000102037	Bcl2a1a
184.962	0.127657	0.196519	0.816251	ENSMUSG00000020608	Smc6
141.936	0.188561	0.116297	0.816251	ENSMUSG00000021134	Srsf5
30.6635	-0.500428	0.0370855	0.816251	ENSMUSG00000024912	Fosl1
172.106	0.40885	0.198136	0.819513	ENSMUSG00000050370	Ch25h
9.16606	0.721867	0.0490785	0.819558	ENSMUSG00000003360	Ddx23
88.9264	-0.195106	0.199638	0.819558	ENSMUSG00000015247	Nipsnap3b
2068.02	0.153849	0.11924	0.819558	ENSMUSG00000015837	Sqstm1
15.0365	0.573329	0.0374371	0.819558	ENSMUSG00000022389	Tef
507.667	0.0885437	0.200877	0.819558	ENSMUSG00000026083	Eif5b
80.0306	-0.176404	0.20154	0.819558	ENSMUSG00000031903	Pla2g15
77.4668	-0.18917	0.202506	0.819558	ENSMUSG00000032440	Tgfbr2
81.1928	-0.159497	0.200551	0.819558	ENSMUSG00000033777	Tlr13
88.2083	0.186512	0.138163	0.819558	ENSMUSG00000041629	Fam104a
10.461	0.762199	0.0411754	0.819558	ENSMUSG00000052889	Prkcb
130.799	-0.173355	0.136696	0.819558	ENSMUSG00000061589	Dot1l
197.672	-0.18597	0.115055	0.82099	ENSMUSG00000045312	Lhfpl2
90.5396	-0.20862	0.11484	0.82099	ENSMUSG00000060636	Rpl35a
34.0846	-0.421995	0.0303031	0.82099	ENSMUSG00000062753	AI413582
189.053	0.246744	0.0736697	0.822019	ENSMUSG00000020077	Srgn
13.55	-0.606898	0.0505917	0.822836	ENSMUSG00000005470	Asf1b
207.75	0.185117	0.122344	0.822836	ENSMUSG00000019505	Ubb
11.7233	-0.507146	0.114279	0.822836	ENSMUSG00000022013	Dnajc15
234.818	0.129324	0.207383	0.822836	ENSMUSG00000024621	Csf1r
79.979	0.227606	0.142373	0.822836	ENSMUSG00000025162	Csnk1d
125.651	0.192403	0.206654	0.822836	ENSMUSG00000028525	Pde4b
494.97	0.121836	0.142156	0.822836	ENSMUSG00000030789	Itgax
89.6768	-0.195307	0.20812	0.822836	ENSMUSG00000032434	Cmtm6
34.8912	-0.390465	0.0397174	0.822836	ENSMUSG00000057230	Aak1
32.9993	0.529093	0.0316377	0.822905	ENSMUSG00000014846	Tppp3
297.858	0.120123	0.126351	0.822905	ENSMUSG00000017631	Abr
824.686	-0.105734	0.144983	0.822905	ENSMUSG00000018774	Cd68
78.5522	-0.266714	0.0753199	0.822905	ENSMUSG00000019088	Dnase1l1
192.59	0.176191	0.143224	0.822905	ENSMUSG00000020936	Nmt1
28.894	-0.427408	0.0400986	0.822905	ENSMUSG00000022817	Itgb5
26.7673	0.442842	0.0400607	0.822905	ENSMUSG00000030527	Crtc3
21.4396	-0.532851	0.0316813	0.822905	ENSMUSG00000038250	Usp38
88.6402	-0.216177	0.124932	0.822905	ENSMUSG00000041607	Mbp
81.3254	0.157597	0.209674	0.822905	ENSMUSG00000052337	Immt
10.0473	-0.745233	0.0439563	0.822905	ENSMUSG00000060739	Nsa2
380.448	0.16409	0.120562	0.822905	ENSMUSG00000089672	NA
12.8514	-0.493287	0.116801	0.822905	ENSMUSG00000097431	Gm26782
34.5611	-0.428153	0.040378	0.824295	ENSMUSG00000024807	Syvn1
159.571	-0.128871	0.215324	0.826134	ENSMUSG00000022488	Nckap1l
79.859	0.164932	0.215716	0.826134	ENSMUSG00000037608	Bclaf1
10.4855	0.510823	0.120964	0.826816	ENSMUSG00000006395	Hyi
68.1435	0.361173	0.0418732	0.826816	ENSMUSG00000020275	Rel
125.878	0.17079	0.12382	0.826816	ENSMUSG00000024073	Birc6
77.3637	0.243957	0.0791355	0.826816	ENSMUSG00000028053	Ash1l
13.4034	0.451453	0.120453	0.826816	ENSMUSG00000028211	Trp53inp1
125.444	0.174464	0.129154	0.826816	ENSMUSG00000029169	Dhx15
290.669	0.220052	0.078149	0.826816	ENSMUSG00000031596	Slc7a2
216.606	-0.124937	0.148869	0.826816	ENSMUSG00000031924	Cyb5b
23.639	-0.460525	0.0407386	0.826816	ENSMUSG00000059479	B3gnt8
17.6423	-0.394433	0.121171	0.826816	ENSMUSG00000090035	Galnt4
421.108	0.131768	0.130568	0.828161	ENSMUSG00000015733	Capza2
105.469	0.159217	0.22838	0.828161	ENSMUSG00000017561	Crlf3
16.5526	0.421606	0.126878	0.828161	ENSMUSG00000019984	Med23
16.2152	-0.557176	0.0475186	0.828161	ENSMUSG00000020649	Rrm2
125.756	-0.165216	0.130172	0.828161	ENSMUSG00000021484	Lman2
1246.82	-0.0738077	0.153893	0.828161	ENSMUSG00000021998	Lcp1
20.3975	-0.515871	0.0342071	0.828161	ENSMUSG00000022544	Eef2kmt
13.7982	0.458755	0.123131	0.828161	ENSMUSG00000024208	Uqcc2
1751.99	-0.10598	0.152068	0.828161	ENSMUSG00000026864	Hspa5
10.7134	0.538009	0.124383	0.828161	ENSMUSG00000027550	Lrrcc1
168.507	0.164675	0.0821214	0.828161	ENSMUSG00000028809	Srrm1
14.2628	-0.541644	0.0546945	0.828161	ENSMUSG00000029388	Eif2b1
480.525	-0.128269	0.154669	0.828161	ENSMUSG00000031007	Atp6ap2
156.139	-0.164438	0.126086	0.828161	ENSMUSG00000031812	Map1lc3b
16.0165	0.550973	0.0463116	0.828161	ENSMUSG00000031974	Abcb10
20.3646	0.558945	0.0290076	0.828161	ENSMUSG00000034083	Ccdc174
96.4861	0.198098	0.1257	0.828161	ENSMUSG00000034343	Ube2f
109.55	0.19328	0.129974	0.828161	ENSMUSG00000038615	Nfe2l1
26.9824	-0.407569	0.042822	0.828161	ENSMUSG00000041126	H2az2
85.2892	0.197958	0.126569	0.828161	ENSMUSG00000041408	Wapl
119.053	-0.173246	0.130336	0.828161	ENSMUSG00000042520	Ubap2l
19.8631	0.487976	0.047454	0.828161	ENSMUSG00000045482	Trrap
10.3621	0.669881	0.0476493	0.828161	ENSMUSG00000047248	C2cd3
9.3477	0.557131	0.122024	0.828161	ENSMUSG00000053483	Usp21
112.55	-0.174416	0.126961	0.828161	ENSMUSG00000057236	Rbbp4
321.085	0.124794	0.128042	0.828161	ENSMUSG00000095115	Itpripl2
14.8395	0.466041	0.127428	0.828161	ENSMUSG00000104969	Gm43445
81.8738	-0.170696	0.231684	0.828957	ENSMUSG00000043998	Mgat2
119.218	-0.166998	0.232413	0.830129	ENSMUSG00000020265	Sumo3
40.9318	-0.388209	0.0301222	0.830421	ENSMUSG00000006585	Cdt1
1508.58	0.0978069	0.138443	0.830421	ENSMUSG00000021281	Tnfaip2
195.31	0.151733	0.132226	0.830421	ENSMUSG00000022521	Crebbp
170.998	-0.110988	0.234553	0.830421	ENSMUSG00000030062	Rpn1
139.204	-0.158761	0.138526	0.830421	ENSMUSG00000034349	Smc4
85.5867	0.153712	0.234904	0.830421	ENSMUSG00000071655	Ubxn1
21.2274	0.532703	0.0353263	0.837829	ENSMUSG00000022911	Arl13b
12.0568	-0.497236	0.131597	0.837829	ENSMUSG00000033021	Gmppa
14.1556	-0.601531	0.0448409	0.837829	ENSMUSG00000037313	Tacc3
81.3129	0.196658	0.162884	0.837829	ENSMUSG00000037364	Srrt
192.161	0.191814	0.141916	0.840991	ENSMUSG00000029455	Aldh2
121.173	-0.180603	0.135988	0.843386	ENSMUSG00000071644	Eef1g
20.3277	0.535619	0.037775	0.84399	ENSMUSG00000001020	S100a4
81.264	-0.193655	0.142573	0.84399	ENSMUSG00000001891	Ugp2
150.708	-0.156387	0.152852	0.84399	ENSMUSG00000002897	Il17ra
233.308	-0.117933	0.173937	0.84399	ENSMUSG00000004266	Ptpn6
29.2206	0.428281	0.0462052	0.84399	ENSMUSG00000004383	Large1
1516.87	-0.0709307	0.180135	0.84399	ENSMUSG00000006304	Arpc2
448.598	-0.114424	0.171386	0.84399	ENSMUSG00000016534	Lamp2
106.113	-0.162338	0.147303	0.84399	ENSMUSG00000018796	Acsl1
56.6975	-0.342133	0.0483169	0.84399	ENSMUSG00000019066	Rab3d
84.458	-0.144274	0.250955	0.84399	ENSMUSG00000020402	Vdac1
104.431	0.169319	0.148438	0.84399	ENSMUSG00000020423	Btg2
97.5079	0.240104	0.148736	0.84399	ENSMUSG00000020440	Arf5
58.9807	0.329487	0.0371406	0.84399	ENSMUSG00000020911	Krt19
89.7667	0.202871	0.15599	0.84399	ENSMUSG00000020982	Nemf
17.0158	-0.547266	0.047923	0.84399	ENSMUSG00000021115	Vrk1
136.706	-0.152644	0.146138	0.84399	ENSMUSG00000021427	Ssr1
88.0286	0.15327	0.24677	0.84399	ENSMUSG00000022337	Emc2
110.374	-0.14096	0.262502	0.84399	ENSMUSG00000024378	Stard4
450.591	0.125611	0.25962	0.84399	ENSMUSG00000025351	Cd63
81.0782	-0.195982	0.169219	0.84399	ENSMUSG00000025781	Atp5c1
307.399	0.134649	0.141297	0.84399	ENSMUSG00000026131	Dst
19.835	0.543211	0.0320009	0.84399	ENSMUSG00000026280	Atg4b
19.8735	-0.497783	0.0543829	0.84399	ENSMUSG00000026355	Mcm6
89.0349	0.193894	0.136784	0.84399	ENSMUSG00000026626	Ppp2r5a
42.5886	0.396899	0.0499869	0.84399	ENSMUSG00000027804	Ppid
113.592	0.184048	0.146813	0.84399	ENSMUSG00000027881	Prpf38b
110.4	0.18029	0.150035	0.84399	ENSMUSG00000028228	Cpne3
118.871	0.129614	0.264454	0.84399	ENSMUSG00000028437	Ubap1
95.2725	0.210748	0.094476	0.84399	ENSMUSG00000028792	Ak2
11.3759	-0.479797	0.133368	0.84399	ENSMUSG00000029034	Ints11
308.463	-0.133997	0.172765	0.84399	ENSMUSG00000030704	Rab6a
165.198	0.146496	0.247821	0.84399	ENSMUSG00000031229	Atrx
323.002	-0.0925175	0.25025	0.84399	ENSMUSG00000031246	Sh3bgrl
92.3934	0.243366	0.0895209	0.84399	ENSMUSG00000032475	Nck1
80.5836	-0.180554	0.180332	0.84399	ENSMUSG00000036372	Tmem258
11.6516	-0.44558	0.142301	0.84399	ENSMUSG00000036748	Cuedc2
115.3	-0.169117	0.141128	0.84399	ENSMUSG00000036853	Mcoln3
11.2325	0.625924	0.0608044	0.84399	ENSMUSG00000038982	Bloc1s5
16.75	-0.531876	0.0516672	0.84399	ENSMUSG00000040296	Ddx58
17.7097	0.371381	0.140159	0.84399	ENSMUSG00000040520	Manea
90.1737	-0.213647	0.0945446	0.84399	ENSMUSG00000041084	Ostc
44.8912	-0.350723	0.0494784	0.84399	ENSMUSG00000041859	Mcm3
13.5236	-0.606181	0.0514438	0.84399	ENSMUSG00000045690	Wdr89
9.93713	-0.724238	0.0548246	0.84399	ENSMUSG00000050103	Agmo
17.7599	-0.381779	0.142143	0.84399	ENSMUSG00000051557	Pusl1
107.855	0.138709	0.255976	0.84399	ENSMUSG00000053819	Camk2d
96.122	0.187181	0.143726	0.84399	ENSMUSG00000057554	Lgals8
77.6545	-0.200904	0.172871	0.84399	ENSMUSG00000058076	Sdhc
275.573	0.140319	0.168641	0.84399	ENSMUSG00000061288	Taok3
32.1929	0.396105	0.0492854	0.84399	ENSMUSG00000064145	Arih2
24.2785	0.500137	0.0367287	0.84399	ENSMUSG00000064371	mt-Tt
868.179	-0.104913	0.260584	0.84399	ENSMUSG00000073411	H2-D1
425.446	-0.108497	0.138102	0.84399	ENSMUSG00000078578	Ube2d3
146.162	-0.156582	0.15466	0.84399	ENSMUSG00000084786	Ubl5
102.97	-0.204185	0.138746	0.84399	ENSMUSG00000090213	Tmem189
12.9468	-0.578822	0.0538101	0.84399	ENSMUSG00000091811	Inafm1
8.91542	0.895404	0.0540833	0.84399	ENSMUSG00000104068	Gm37199
41.2629	0.341116	0.0512904	0.846451	ENSMUSG00000034210	Efcab14
38.2441	0.809159	0.0390005	0.846451	ENSMUSG00000104291	A130071D04Rik
17.7565	-0.541535	0.0502492	0.84775	ENSMUSG00000027883	Gpsm2
537.404	-0.11338	0.0962386	0.848208	ENSMUSG00000020585	Laptm4a
393.242	-0.140808	0.151265	0.849058	ENSMUSG00000034708	Grn
466.388	0.106171	0.184271	0.853289	ENSMUSG00000026234	Ncl
126.258	0.164654	0.160063	0.854404	ENSMUSG00000018750	Zbtb4
299.91	0.113683	0.160849	0.85603	ENSMUSG00000040274	Cdk6
14.9548	0.409764	0.149978	0.85603	ENSMUSG00000044456	Rin3
3253.4	0.135389	0.154248	0.859222	ENSMUSG00000064337	mt-Rnr1
95.8073	0.181346	0.15466	0.860213	ENSMUSG00000029152	Ociad1
15.8543	0.426423	0.151832	0.862672	ENSMUSG00000022974	Paxbp1
17.7719	0.525293	0.0569747	0.863536	ENSMUSG00000042046	Dstyk
73.6832	0.620364	0.053418	0.864925	ENSMUSG00000029377	Ereg
28.2066	0.452084	0.0413034	0.864925	ENSMUSG00000031822	Gse1
237.28	0.119154	0.164386	0.864925	ENSMUSG00000055436	Srsf11
650.616	-0.136515	0.0999346	0.864925	ENSMUSG00000093930	Hmgcs1
103.064	0.169144	0.191026	0.86863	ENSMUSG00000022858	Tra2b
14.7634	0.566439	0.0586183	0.868768	ENSMUSG00000041506	Rrp9
85.3295	0.171391	0.192305	0.86974	ENSMUSG00000006800	Sulf2
17.4531	-0.490495	0.0581654	0.86974	ENSMUSG00000017299	Dnttip1
220.127	-0.118891	0.280995	0.86974	ENSMUSG00000027566	Psma7
9.71747	-0.718044	0.0534066	0.874162	ENSMUSG00000050705	2310061I04Rik
88.8051	0.18225	0.160692	0.876474	ENSMUSG00000070697	Utp3
121.115	-0.163132	0.173808	0.878313	ENSMUSG00000001416	Cct3
141.076	0.158589	0.206162	0.878313	ENSMUSG00000002103	Acp2
8.96936	-0.499231	0.170103	0.878313	ENSMUSG00000002731	Prkra
149.94	-0.155641	0.161953	0.878313	ENSMUSG00000002881	Nab1
14.9155	-0.508614	0.0636839	0.878313	ENSMUSG00000005233	Spc25
250.906	0.151435	0.164756	0.878313	ENSMUSG00000015950	Ncf1
281.586	-0.121675	0.201844	0.878313	ENSMUSG00000018286	Psmb6
321.624	-0.128594	0.107289	0.878313	ENSMUSG00000019132	BC005537
83.7236	-0.192411	0.196614	0.878313	ENSMUSG00000020496	Rnf187
98.1117	-0.133947	0.296872	0.878313	ENSMUSG00000021549	Rasa1
76.8947	-0.143065	0.295738	0.878313	ENSMUSG00000021737	Psmd6
407.761	-0.100787	0.171592	0.878313	ENSMUSG00000021771	Vdac2
9.75289	-0.502793	0.164865	0.878313	ENSMUSG00000021809	Nudt13
82.9577	0.196697	0.175051	0.878313	ENSMUSG00000022000	Zc3h13
149.793	-0.136116	0.204242	0.878313	ENSMUSG00000023068	Nus1
288.412	-0.103495	0.172848	0.878313	ENSMUSG00000024758	Rtn3
98.8064	-0.16873	0.202147	0.878313	ENSMUSG00000024937	Ehbp1l1
52.1057	-0.312098	0.0580525	0.878313	ENSMUSG00000025037	Maoa
9.79025	0.514732	0.157813	0.878313	ENSMUSG00000025058	5430427O19Rik
85.5279	-0.140637	0.299496	0.878313	ENSMUSG00000025212	Sfxn3
108.382	0.184764	0.203086	0.878313	ENSMUSG00000025225	Nfkb2
13.1185	-0.454826	0.158559	0.878313	ENSMUSG00000025532	Crcp
435.001	-0.134047	0.109367	0.878313	ENSMUSG00000026600	Soat1
16.2874	-0.374373	0.169143	0.878313	ENSMUSG00000026773	Pfkfb3
90.7364	-0.19967	0.201251	0.878313	ENSMUSG00000026821	Ralgds
12.231	0.462716	0.169204	0.878313	ENSMUSG00000027164	Traf6
321.125	0.434288	0.172444	0.878313	ENSMUSG00000027398	Il1b
68.8451	0.358532	0.0432343	0.878313	ENSMUSG00000028248	Pnisr
237.499	-0.103278	0.300102	0.878313	ENSMUSG00000028646	Rragc
224.661	-0.142938	0.106713	0.878313	ENSMUSG00000029426	Scarb2
80.0589	0.283146	0.105754	0.878313	ENSMUSG00000031488	Rab11fip1
146.917	-0.144479	0.165592	0.878313	ENSMUSG00000032540	Abhd5
16.6851	-0.378359	0.163913	0.878313	ENSMUSG00000032939	Nup93
9.22277	-0.694483	0.061214	0.878313	ENSMUSG00000033031	Cip2a
15.0734	0.77308	0.063177	0.878313	ENSMUSG00000035164	Zc3h12c
27.2777	0.450764	0.0573735	0.878313	ENSMUSG00000036779	Tent4b
60.3054	0.307024	0.0581447	0.878313	ENSMUSG00000038664	Herc1
39.5388	0.367692	0.0398381	0.878313	ENSMUSG00000039153	Runx2
109.389	0.151607	0.207174	0.878313	ENSMUSG00000041390	Mdfic
17.3817	0.502959	0.0729988	0.878313	ENSMUSG00000041571	Selenow
172.117	-0.131347	0.165577	0.878313	ENSMUSG00000042682	Selenok
96.0554	0.170146	0.171956	0.878313	ENSMUSG00000045624	Esf1
21.446	-0.484949	0.0453056	0.878313	ENSMUSG00000050229	Pigm
11.5811	0.486065	0.165915	0.878313	ENSMUSG00000051329	Nup160
201.233	0.12545	0.20996	0.878313	ENSMUSG00000051510	Mafg
247.299	0.113435	0.309185	0.878313	ENSMUSG00000052837	Junb
63.3202	0.268477	0.0573103	0.878313	ENSMUSG00000053687	Dpep2
265.084	0.136712	0.106717	0.878313	ENSMUSG00000053907	Mat2a
24.3391	0.819694	0.0395992	0.878313	ENSMUSG00000056071	S100a9
254.462	-0.105319	0.291273	0.878313	ENSMUSG00000056851	Pcbp2
18.7704	0.51392	0.0562729	0.878313	ENSMUSG00000059714	Flot1
45.7875	0.3347	0.0394606	0.878313	ENSMUSG00000066306	Numa1
138.307	0.119679	0.293516	0.878313	ENSMUSG00000073982	Rhog
94.85	0.169919	0.169426	0.878313	ENSMUSG00000077450	Rab11b
45.7979	-0.36599	0.0379219	0.878313	ENSMUSG00000078427	Sarnp
10.7603	0.731184	0.0553555	0.878313	ENSMUSG00000104030	5330406M23Rik
221.695	-0.0979563	0.309777	0.878789	ENSMUSG00000025950	Idh1
11.2857	-0.473889	0.171292	0.879916	ENSMUSG00000024795	Kif20b
11.4569	0.624636	0.0586681	0.881463	ENSMUSG00000060657	Marf1
613.917	-0.0798689	0.215752	0.885596	ENSMUSG00000020372	Rack1
202.025	0.168826	0.11359	0.885596	ENSMUSG00000021109	Hif1a
150.25	-0.131036	0.215265	0.885596	ENSMUSG00000025234	Arih1
10.8893	0.501192	0.173274	0.885596	ENSMUSG00000025470	Zfp511
83.6482	-0.177491	0.186202	0.885596	ENSMUSG00000031537	Ikbkb
12.4761	-0.648751	0.0648299	0.885596	ENSMUSG00000042729	Wdr74
9.3073	0.79698	0.174288	0.885596	ENSMUSG00000102721	A630081D01Rik
77.6555	0.227909	0.179621	0.889691	ENSMUSG00000028680	Plk3
8.82078	-0.660033	0.0772738	0.889691	ENSMUSG00000028833	Ncdn
999.674	0.119475	0.182995	0.894875	ENSMUSG00000000184	Ccnd2
97.6846	0.173816	0.181715	0.894875	ENSMUSG00000020009	Ifngr1
14.712	-0.388246	0.179126	0.894875	ENSMUSG00000020056	Washc3
75.8947	-0.175871	0.221437	0.894875	ENSMUSG00000026003	Acadl
613.59	0.0977959	0.19109	0.894875	ENSMUSG00000028266	Lmo4
17.3683	0.523988	0.0679838	0.894875	ENSMUSG00000030583	Sipa1l3
17.0443	-0.54326	0.0604098	0.894875	ENSMUSG00000031617	Tmem184c
10.645	-0.614802	0.0610465	0.894875	ENSMUSG00000039414	Heatr5b
177.827	-0.0950633	0.323315	0.894875	ENSMUSG00000039959	Hip1
40.0018	-0.362577	0.0626121	0.894875	ENSMUSG00000057322	Rpl38
17.3418	0.596058	0.067664	0.894875	ENSMUSG00000076441	Ass1
167.2	-0.173418	0.117344	0.895498	ENSMUSG00000024644	Cndp2
9.60509	0.49548	0.179607	0.895498	ENSMUSG00000052512	Nav2
367.959	-0.0925756	0.185648	0.897822	ENSMUSG00000000346	Dazap2
11.7738	-0.634966	0.0798557	0.897822	ENSMUSG00000036273	Lrrk2
11.2933	-0.441556	0.180849	0.897822	ENSMUSG00000038072	Galnt11
16906.6	0.114327	0.18479	0.897822	ENSMUSG00000064339	mt-Rnr2
100.378	0.126979	0.329077	0.897822	ENSMUSG00000097971	NA
95.2159	0.159225	0.194964	0.898103	ENSMUSG00000037236	Matr3
369.601	0.138675	0.118788	0.898174	ENSMUSG00000058624	Gda
88.6486	-0.166577	0.187375	0.898777	ENSMUSG00000028613	Lrp8
563.733	-0.073761	0.332951	0.898777	ENSMUSG00000029840	Mtpn
76.387	0.173511	0.188077	0.898777	ENSMUSG00000030451	Herc2
128.748	-0.14906	0.227085	0.898777	ENSMUSG00000031885	Cbfb
1119.62	0.129226	0.227259	0.898777	ENSMUSG00000032068	Plet1
503.423	-0.0994434	0.331784	0.898777	ENSMUSG00000045551	Fpr1
85.5274	0.191802	0.119191	0.898777	ENSMUSG00000085438	Oip5os1
151.2	-0.10299	0.338116	0.899434	ENSMUSG00000009549	Srp14
298.044	0.119262	0.189558	0.899434	ENSMUSG00000019173	Rab5c
227.511	0.114115	0.199937	0.899434	ENSMUSG00000019873	Reep3
92.3446	-0.147055	0.232175	0.899434	ENSMUSG00000022663	Atg3
109.91	0.156854	0.191895	0.899434	ENSMUSG00000029229	Chic2
105.284	0.132304	0.337517	0.899434	ENSMUSG00000030122	Ptms
10.9381	0.61773	0.0701637	0.899434	ENSMUSG00000032307	Ube2q2
13.0889	0.45394	0.187148	0.899434	ENSMUSG00000032643	Fhl3
109.172	-0.150706	0.201058	0.899434	ENSMUSG00000034330	Plcg2
126.701	-0.165092	0.122222	0.899434	ENSMUSG00000042572	Ube2q1
94.8749	-0.122002	0.33764	0.899434	ENSMUSG00000047139	Cd24a
81.1866	0.166465	0.199468	0.899434	ENSMUSG00000052214	Opa3
830.995	-0.080089	0.188857	0.899434	ENSMUSG00000052459	Atp6v1a
61.6895	0.340022	0.04378	0.899434	ENSMUSG00000052684	Jun
159.309	0.169827	0.228358	0.899434	ENSMUSG00000061397	Krt79
75.3991	0.162975	0.241981	0.900413	ENSMUSG00000000134	Tfe3
653.135	-0.0931319	0.242185	0.900413	ENSMUSG00000006699	Cdc42
35.0042	0.384023	0.050442	0.900413	ENSMUSG00000018412	Kansl1
79.854	0.140348	0.344581	0.900413	ENSMUSG00000018654	Ikzf1
58.6836	-0.289962	0.0677578	0.900413	ENSMUSG00000019302	Atp6v0a1
311.386	-0.100148	0.243464	0.900413	ENSMUSG00000020458	Rtn4
81.086	0.214171	0.127739	0.900413	ENSMUSG00000020593	Lpin1
2032.25	0.127115	0.128009	0.900413	ENSMUSG00000021025	Nfkbia
11.3377	-0.564199	0.0849576	0.900413	ENSMUSG00000021044	Adck1
38.348	-0.365318	0.0516005	0.900413	ENSMUSG00000021764	Ndufs4
9.939	-0.506073	0.194712	0.900413	ENSMUSG00000021963	Sap18
264.31	-0.101684	0.237823	0.900413	ENSMUSG00000022295	Atp6v1c1
133.913	0.14564	0.236049	0.900413	ENSMUSG00000024483	Ankhd1
31.1581	-0.403972	0.0519848	0.900413	ENSMUSG00000025266	Gnl3l
27.1416	0.439613	0.0451273	0.900413	ENSMUSG00000026349	Ccnt2
84.9053	0.197936	0.241731	0.900413	ENSMUSG00000027346	Gpcpd1
11.3988	0.584116	0.0650433	0.900413	ENSMUSG00000027495	Fam210b
15.8467	0.367289	0.194895	0.900413	ENSMUSG00000027889	Ampd2
101.138	0.170885	0.19635	0.900413	ENSMUSG00000028191	Bcl10
123.214	0.155055	0.241604	0.900413	ENSMUSG00000028645	Slc2a1
97.2349	0.118977	0.356142	0.900413	ENSMUSG00000029407	Uso1
15.6255	0.49682	0.0845105	0.900413	ENSMUSG00000029681	Bcl7b
83.5441	-0.177669	0.195622	0.900413	ENSMUSG00000031731	Ap1g1
105.082	-0.147432	0.202587	0.900413	ENSMUSG00000035898	Uba6
211.507	-0.13198	0.204902	0.900413	ENSMUSG00000038235	F11r
29.2003	0.382822	0.0647597	0.900413	ENSMUSG00000038914	Dido1
121.722	0.106149	0.352811	0.900413	ENSMUSG00000039219	Arid4b
77.0772	0.179233	0.210918	0.900413	ENSMUSG00000039633	Lonrf1
33.3629	0.368898	0.0662322	0.900413	ENSMUSG00000041570	Camsap2
248.928	-0.199143	0.125542	0.900413	ENSMUSG00000042541	Sem1
33.267	-0.361765	0.0513003	0.900413	ENSMUSG00000043067	Dpy19l1
40.0266	0.346418	0.0671032	0.900413	ENSMUSG00000052144	Ppp4r2
204.375	-0.0866036	0.342874	0.900413	ENSMUSG00000055302	Mrfap1
16.3404	0.360029	0.188334	0.900413	ENSMUSG00000056763	Cspp1
56.4845	-0.266369	0.0683203	0.900413	ENSMUSG00000057388	Mrpl18
134.933	-0.10389	0.352822	0.900413	ENSMUSG00000058587	Tmod3
114.226	0.115327	0.350913	0.900413	ENSMUSG00000061436	Hipk2
728.252	-0.0892177	0.357738	0.900782	ENSMUSG00000040747	Cd53
15.9328	-0.36764	0.197454	0.900782	ENSMUSG00000070327	Rnf213
16.0556	0.499919	0.0868309	0.900782	ENSMUSG00000086324	Gm15564
141.48	-0.143529	0.212758	0.903856	ENSMUSG00000032018	Sc5d
9.84972	-0.443699	0.198945	0.905379	ENSMUSG00000060791	Gmfg
68.2093	-0.285506	0.0466421	0.906303	ENSMUSG00000021076	Actr10
161.374	-0.141838	0.214112	0.906303	ENSMUSG00000036943	Rab8b
270.371	0.164062	0.248146	0.908696	ENSMUSG00000000740	Rpl13
19.9559	-0.462173	0.0476122	0.910408	ENSMUSG00000078780	Gm5150
9.00983	0.651026	0.076441	0.911525	ENSMUSG00000028540	Dph2
20.4228	-0.48047	0.0689082	0.911827	ENSMUSG00000032024	Clmp
80.3112	-0.172214	0.207925	0.912752	ENSMUSG00000027304	Rtf1
409.313	-0.0990143	0.251077	0.912752	ENSMUSG00000032294	Pkm
1880.27	-0.078676	0.251289	0.912752	ENSMUSG00000040713	Creg1
14.5444	-0.541468	0.0693936	0.912752	ENSMUSG00000041712	Ubr7
132.889	-0.18304	0.132419	0.912752	ENSMUSG00000057561	Eif1a
10.6461	-0.435	0.20429	0.91338	ENSMUSG00000003810	Mast2
82.794	0.123416	0.371437	0.91338	ENSMUSG00000021929	Kpna3
300.54	-0.110665	0.209235	0.91338	ENSMUSG00000032020	Ubash3b
126.544	0.133962	0.252723	0.91338	ENSMUSG00000037266	Rsrp1
337.295	-0.0993905	0.253614	0.91338	ENSMUSG00000075705	Msrb1
120027	0.088927	0.253579	0.91338	ENSMUSG00000098178	NA
20.6945	-0.446711	0.0702912	0.915784	ENSMUSG00000050043	Tmx2
62.8665	0.287684	0.0719539	0.915784	ENSMUSG00000053007	Creb5
19.282	0.449551	0.0772006	0.916386	ENSMUSG00000017376	Nlk
9.36065	0.656753	0.0909657	0.916768	ENSMUSG00000036887	C1qa
121.487	0.117093	0.257025	0.920072	ENSMUSG00000026832	Cytip
61.7625	0.283269	0.0728446	0.920846	ENSMUSG00000002028	Kmt2a
13.2757	0.553445	0.0715758	0.920846	ENSMUSG00000018697	Aatf
62.6101	0.270685	0.0732714	0.920846	ENSMUSG00000021244	Ylpm1
149.465	-0.120989	0.260363	0.920846	ENSMUSG00000024360	Etf1
114.364	-0.107354	0.381659	0.920846	ENSMUSG00000024679	Ms4a6d
79.4257	-0.305802	0.381664	0.920846	ENSMUSG00000027399	Il1a
176.751	-0.0894817	0.379893	0.920846	ENSMUSG00000028955	Vamp3
804.928	-0.110082	0.225662	0.920846	ENSMUSG00000029816	Gpnmb
17.0253	0.340527	0.210502	0.920846	ENSMUSG00000037262	Kin
26.1037	-0.396763	0.0785631	0.920846	ENSMUSG00000047554	Tmem41b
88.7311	0.163059	0.213442	0.920846	ENSMUSG00000048118	Arid4a
43.1742	0.521492	0.0719374	0.920846	ENSMUSG00000050737	Ptges
485.898	0.0654648	0.382921	0.92189	ENSMUSG00000033499	Larp4b
130.044	0.149561	0.218194	0.922807	ENSMUSG00000000594	Gm2a
180.543	0.123586	0.227343	0.922807	ENSMUSG00000007817	Zmiz1
10.6327	0.432169	0.212298	0.922807	ENSMUSG00000035047	Kri1
10.613	0.435993	0.213356	0.922807	ENSMUSG00000036099	Vezt
15.8767	-0.357488	0.213289	0.922807	ENSMUSG00000048058	Ldlrad3
557.78	0.0576922	0.384324	0.922807	ENSMUSG00000048612	Myof
10.9629	0.531513	0.0936509	0.922807	ENSMUSG00000054237	Fra10ac1
57.5475	0.287791	0.0727728	0.922807	ENSMUSG00000059474	Mbtd1
31.8382	0.359079	0.0803452	0.924168	ENSMUSG00000006673	Qrich1
78.3956	0.155225	0.265429	0.924168	ENSMUSG00000007880	Arid1a
180.125	-0.116468	0.230442	0.924168	ENSMUSG00000011884	Gltp
17.5908	-0.431034	0.0947317	0.924168	ENSMUSG00000030127	Cops7a
28.0683	0.391936	0.0576912	0.924168	ENSMUSG00000032698	Lmo2
37.8631	-0.301791	0.0754035	0.924168	ENSMUSG00000034165	Ccnd3
87.3486	0.164998	0.231549	0.924168	ENSMUSG00000038762	Abcf1
29.618	-0.430396	0.0581342	0.924168	ENSMUSG00000063694	Cycs
109.918	-0.1465	0.220278	0.924168	ENSMUSG00000063882	Uqcrh
13.6685	-0.409279	0.216756	0.924192	ENSMUSG00000012296	Tjap1
93.753	-0.136236	0.267946	0.924192	ENSMUSG00000021669	Col4a3bp
97.8859	-0.133571	0.268857	0.924192	ENSMUSG00000021832	Psmc6
10.5893	-0.535307	0.0955115	0.924192	ENSMUSG00000024792	Zfpl1
15.2284	0.339257	0.216361	0.924192	ENSMUSG00000052656	Rnf103
77.1287	0.162628	0.271547	0.924424	ENSMUSG00000024387	Csnk2b
10.4274	-0.605055	0.0747506	0.924424	ENSMUSG00000028468	Rgp1
289.647	-0.101264	0.235314	0.924424	ENSMUSG00000028478	Clta
174.292	0.126304	0.23382	0.924424	ENSMUSG00000028874	Fgr
143.286	0.154088	0.142203	0.924424	ENSMUSG00000032097	Ddx6
163.015	-0.146743	0.270592	0.924424	ENSMUSG00000035004	Igsf6
76.4587	-0.124507	0.396787	0.924424	ENSMUSG00000035325	Sec31a
78.7757	0.208424	0.141985	0.924424	ENSMUSG00000039844	Rapgef1
77.7616	-0.166142	0.223747	0.924424	ENSMUSG00000079057	Cyp4v3
131.877	-0.136158	0.236539	0.927153	ENSMUSG00000027282	Mtch2
101.896	0.182011	0.143885	0.927153	ENSMUSG00000030779	Rbbp6
97.8367	-0.150361	0.22641	0.927223	ENSMUSG00000033916	Chmp2a
97.3288	0.103565	0.40057	0.927223	ENSMUSG00000042390	Gatad2b
12.6997	0.551455	0.0838697	0.927223	ENSMUSG00000046962	Zbtb21
76.7312	0.119925	0.402165	0.928238	ENSMUSG00000016921	Srsf6
403.535	-0.119099	0.228369	0.929	ENSMUSG00000017929	B4galt5
313.536	-0.0724123	0.403668	0.929	ENSMUSG00000018042	Cyb5r3
223.803	-0.101507	0.228618	0.929	ENSMUSG00000022136	Dnajc3
21.1446	-0.423327	0.0833754	0.929	ENSMUSG00000022151	Ttc33
287.813	0.0770538	0.40361	0.929	ENSMUSG00000022283	Pabpc1
81.9803	-0.107173	0.404717	0.929	ENSMUSG00000027502	Rtf2
31.361	0.379348	0.0550526	0.92914	ENSMUSG00000003778	Brd8
92.6148	0.102265	0.42029	0.92914	ENSMUSG00000005442	Cic
10.6751	-0.609657	0.0786332	0.92914	ENSMUSG00000016477	E2f3
332.614	-0.103824	0.236849	0.92914	ENSMUSG00000017760	Ctsa
147.136	0.133974	0.288091	0.92914	ENSMUSG00000020184	Mdm2
112.637	0.132955	0.237343	0.92914	ENSMUSG00000020390	Ube2b
122.194	0.129543	0.277436	0.92914	ENSMUSG00000021178	Psmc1
34.2199	0.409582	0.0609488	0.92914	ENSMUSG00000021910	Nisch
87.0333	-0.111014	0.4157	0.92914	ENSMUSG00000022024	Sugt1
96.7818	0.156413	0.281534	0.92914	ENSMUSG00000022876	Samsn1
245.134	0.124869	0.41243	0.92914	ENSMUSG00000024014	Pim1
109.22	-0.165959	0.148433	0.92914	ENSMUSG00000024236	Svil
18.6873	-0.486212	0.0543071	0.92914	ENSMUSG00000025092	Hspa12a
38.9035	-0.326943	0.0808826	0.92914	ENSMUSG00000025353	Ormdl2
58.9656	-0.271655	0.0790174	0.92914	ENSMUSG00000025510	Cd151
15.238	0.50915	0.079294	0.92914	ENSMUSG00000025779	Ly96
21.4284	-0.420983	0.0865361	0.92914	ENSMUSG00000025894	Aasdhppt
193.635	-0.11483	0.233417	0.92914	ENSMUSG00000026434	Nucks1
177.567	-0.134717	0.147756	0.92914	ENSMUSG00000026553	Copa
16.0082	-0.335461	0.224557	0.92914	ENSMUSG00000026664	Phyh
23.104	0.404702	0.0775507	0.92914	ENSMUSG00000027751	Supt20
10.7977	-0.529293	0.0876191	0.92914	ENSMUSG00000027963	Extl2
154.104	0.122846	0.248132	0.92914	ENSMUSG00000028059	Arhgef2
57.2754	-0.265303	0.0768914	0.92914	ENSMUSG00000028343	Erp44
52.9472	0.283472	0.081246	0.92914	ENSMUSG00000028826	Maco1
33.0316	-0.323737	0.086148	0.92914	ENSMUSG00000029199	Lias
29.2711	-0.357859	0.0855082	0.92914	ENSMUSG00000029776	Hibadh
106.099	-0.173757	0.280234	0.92914	ENSMUSG00000030095	Tmem43
156.99	-0.144387	0.149947	0.92914	ENSMUSG00000030105	Arl8b
109.413	0.133476	0.282815	0.92914	ENSMUSG00000031622	Sin3b
231.481	0.137321	0.149714	0.92914	ENSMUSG00000035569	Ankrd11
13.3479	0.359698	0.226305	0.92914	ENSMUSG00000038773	Kdm3b
97.1139	-0.102436	0.407047	0.92914	ENSMUSG00000040242	Fgfr1op2
182.324	-0.127382	0.287945	0.92914	ENSMUSG00000040385	Ppp1ca
43.8835	-0.300126	0.0780207	0.92914	ENSMUSG00000042747	Krtcap2
104.788	-0.144469	0.231321	0.92914	ENSMUSG00000068039	Tcp1
21.3978	-0.449527	0.0777289	0.92914	ENSMUSG00000068523	Gng5
10.3247	-0.423861	0.232923	0.929204	ENSMUSG00000057229	Dmac2
19.5624	-0.444652	0.0874549	0.93101	ENSMUSG00000029486	Mrpl1
10.1524	0.414902	0.233873	0.93101	ENSMUSG00000048668	Rhno1
147.764	0.154796	0.152939	0.931724	ENSMUSG00000001472	Tcf25
105.788	0.135879	0.252096	0.931724	ENSMUSG00000024002	Brd4
120.28	-0.124714	0.240344	0.931724	ENSMUSG00000030148	Clec4a2
14.0301	0.361551	0.234748	0.931724	ENSMUSG00000036270	Edc4
29.8135	0.380111	0.0881107	0.932135	ENSMUSG00000025402	Nab2
98.7109	-0.135752	0.253435	0.93352	ENSMUSG00000002015	Bcap31
377.633	0.107495	0.245845	0.93352	ENSMUSG00000010608	Rbm25
15.4931	-0.498033	0.0928028	0.93352	ENSMUSG00000017679	Ttpal
188.659	-0.213064	0.299913	0.93352	ENSMUSG00000019804	Snx3
75.4774	-0.176293	0.243152	0.93352	ENSMUSG00000020057	Dram1
14.8155	-0.478808	0.0859676	0.93352	ENSMUSG00000020311	Erlec1
14.8922	-0.47786	0.10971	0.93352	ENSMUSG00000021037	Ahsa1
86.743	0.136335	0.271734	0.93352	ENSMUSG00000021039	Snw1
224.191	-0.0681941	0.446943	0.93352	ENSMUSG00000021114	Atp6v1d
58.8895	0.253273	0.0864789	0.93352	ENSMUSG00000021124	Vti1b
93.1591	-0.0975234	0.442403	0.93352	ENSMUSG00000021264	Yy1
59.9685	-0.280774	0.063395	0.93352	ENSMUSG00000021474	Sfxn1
975.111	-0.113587	0.253438	0.93352	ENSMUSG00000021996	Esd
57.767	-0.245887	0.0882291	0.93352	ENSMUSG00000022193	Psmb5
141.874	-0.0773254	0.458226	0.93352	ENSMUSG00000022314	Rad21
78.2754	-0.19604	0.159913	0.93352	ENSMUSG00000022350	Washc5
16.3862	0.337537	0.243133	0.93352	ENSMUSG00000024050	Wiz
106.159	0.120238	0.30496	0.93352	ENSMUSG00000025958	Creb1
78.4171	-0.113929	0.459976	0.93352	ENSMUSG00000026766	Mmadhc
575.731	0.11055	0.254689	0.93352	ENSMUSG00000026981	Il1rn
17.1769	-0.437817	0.0926255	0.93352	ENSMUSG00000027663	Zmat3
187.172	-0.116254	0.25397	0.93352	ENSMUSG00000027828	Ssr3
104.046	-0.224843	0.160834	0.93352	ENSMUSG00000027952	Pmvk
23.2978	0.406247	0.0927567	0.93352	ENSMUSG00000027981	Rnpc3
15.9743	-0.315981	0.238505	0.93352	ENSMUSG00000029016	Clcn6
59.7386	-0.288567	0.0581478	0.93352	ENSMUSG00000029038	Ssu72
17.8254	0.501371	0.0581648	0.93352	ENSMUSG00000029145	Eif2b4
9.18632	-0.568518	0.107525	0.93352	ENSMUSG00000029192	Tbc1d14
274.388	-0.139048	0.159486	0.93352	ENSMUSG00000029649	Pomp
8.97676	0.421878	0.239387	0.93352	ENSMUSG00000029708	Gcc1
539.424	0.0532974	0.455417	0.93352	ENSMUSG00000029994	Anxa4
97.0539	-0.141264	0.254574	0.93352	ENSMUSG00000030007	Cct7
339.935	-0.119716	0.157905	0.93352	ENSMUSG00000030744	Rps3
79.0326	0.15746	0.257385	0.93352	ENSMUSG00000031954	Cfdp1
196.588	0.132585	0.257617	0.93352	ENSMUSG00000032212	Sltm
160.55	-0.076683	0.448505	0.93352	ENSMUSG00000032328	Tmem30a
96.7831	0.137705	0.266528	0.93352	ENSMUSG00000033228	Scaf11
10.2521	-0.585466	0.0956375	0.93352	ENSMUSG00000033540	Idua
11.0071	-0.565415	0.110373	0.93352	ENSMUSG00000033653	Vps8
49.8717	0.306594	0.0862047	0.93352	ENSMUSG00000033671	Cep350
82.5746	0.142417	0.300369	0.93352	ENSMUSG00000034269	Setd5
104.415	-0.122632	0.313948	0.93352	ENSMUSG00000034341	Wbp2
8.71289	0.665163	0.107599	0.93352	ENSMUSG00000034893	Cog3
77.8291	-0.134471	0.306341	0.93352	ENSMUSG00000035674	Ndufa3
78.1302	0.139718	0.270321	0.93352	ENSMUSG00000036461	Elf1
93.177	-0.167758	0.268934	0.93352	ENSMUSG00000036526	Card11
229.645	-0.10099	0.250218	0.93352	ENSMUSG00000036894	Rap2b
620.013	0.0902664	0.256718	0.93352	ENSMUSG00000037242	Clic4
47.248	-0.315656	0.0584364	0.93352	ENSMUSG00000037260	Hgsnat
77.1414	-0.221527	0.446209	0.93352	ENSMUSG00000037788	Vopp1
168.774	0.114128	0.256443	0.93352	ENSMUSG00000038014	Fam120a
338.015	0.110557	0.161993	0.93352	ENSMUSG00000039361	Picalm
13.7024	0.571298	0.0911448	0.93352	ENSMUSG00000039997	Ifi203
52.6035	0.270901	0.0844728	0.93352	ENSMUSG00000041685	Fcho2
21.4144	-0.413958	0.091426	0.93352	ENSMUSG00000042015	Wdr41
231.458	-0.116794	0.26054	0.93352	ENSMUSG00000042323	Pbrm1
84.9195	-0.138513	0.309757	0.93352	ENSMUSG00000045294	Insig1
442.637	-0.0640242	0.434009	0.93352	ENSMUSG00000045983	Eif4g1
16.3012	0.471417	0.0853061	0.93352	ENSMUSG00000047821	Trim16
67.5776	0.31237	0.0579561	0.93352	ENSMUSG00000048490	Nrip1
97.9194	-0.152146	0.255563	0.93352	ENSMUSG00000049800	Sertad2
23.5076	0.398161	0.093682	0.93352	ENSMUSG00000052534	Pbx1
16.8128	-0.332769	0.237111	0.93352	ENSMUSG00000053870	Fpgt
192.629	-0.113006	0.305213	0.93352	ENSMUSG00000054422	Fabp1
117.502	0.0897104	0.447876	0.93352	ENSMUSG00000055024	Ep300
328.983	0.11582	0.258703	0.93352	ENSMUSG00000056737	Capg
20.3398	0.431673	0.0853157	0.93352	ENSMUSG00000058301	Upf1
9.2668	-0.673871	0.0928863	0.93352	ENSMUSG00000059669	Taf1b
166.808	-0.118906	0.268247	0.93352	ENSMUSG00000061244	Exoc5
33.475	-0.38402	0.0569023	0.93352	ENSMUSG00000062373	Tmem65
10.1592	0.619139	0.109668	0.93352	ENSMUSG00000064936	Gm23722
116.295	-0.147591	0.297713	0.93352	ENSMUSG00000073557	Ppp1r12b
317.913	0.0899517	0.260842	0.937325	ENSMUSG00000006301	Tmbim1
39.7883	0.33356	0.0678978	0.938126	ENSMUSG00000032582	Rbm6
106.436	-0.134723	0.31727	0.940146	ENSMUSG00000019810	Fuca2
35.3785	0.336116	0.0897219	0.94081	ENSMUSG00000041762	Gpr155
13.7634	-0.480416	0.097818	0.94339	ENSMUSG00000015335	Zdhhc12
26.9624	0.347028	0.0964868	0.94339	ENSMUSG00000031508	Ankrd10
8.96384	-0.414247	0.259276	0.943515	ENSMUSG00000015880	Ncapg
87.6333	0.0905638	0.471306	0.943515	ENSMUSG00000018481	Appbp2
94.8856	0.137826	0.322651	0.943515	ENSMUSG00000019471	Cdc37
91.9233	-0.176892	0.171087	0.943515	ENSMUSG00000020547	Bzw2
21.5552	0.398722	0.0970749	0.943515	ENSMUSG00000020783	Ncbp3
108.623	0.126253	0.2774	0.943515	ENSMUSG00000025220	Oga
54.5663	-0.30866	0.0610903	0.943515	ENSMUSG00000025701	Alox5
174.937	-0.136679	0.169562	0.943515	ENSMUSG00000026155	Smap1
9.27307	0.456212	0.258715	0.943515	ENSMUSG00000026811	St6galnac6
47.2312	0.392174	0.0894692	0.943515	ENSMUSG00000029553	Tfec
123.222	0.0790786	0.474444	0.943515	ENSMUSG00000031392	Irak1
115.052	0.136813	0.280115	0.943515	ENSMUSG00000043336	Filip1l
136.953	0.130788	0.324584	0.943515	ENSMUSG00000050721	Plekho2
174.608	0.141235	0.168933	0.943515	ENSMUSG00000050732	Vamp8
77.9816	0.0917497	0.475089	0.943515	ENSMUSG00000078515	Ddi2
131.004	0.0754106	0.472075	0.943515	ENSMUSG00000079641	Rpl39
42.9604	-0.316564	0.0913589	0.943515	ENSMUSG00000091512	Lamtor3
149.675	0.122305	0.281625	0.944059	ENSMUSG00000027660	Skil
237.088	0.0826508	0.325755	0.944946	ENSMUSG00000034120	Srsf2
41.7929	0.300224	0.0923156	0.947628	ENSMUSG00000005800	Mmp8
32.7887	-0.329113	0.0992731	0.950063	ENSMUSG00000025786	Zdhhc3
159.667	0.145468	0.285046	0.950063	ENSMUSG00000026031	Cflar
61.069	-0.254886	0.0928237	0.950063	ENSMUSG00000061315	Naca
85.7758	0.140635	0.284822	0.950063	ENSMUSG00000067288	Rps28
565.147	-0.0971007	0.286667	0.954555	ENSMUSG00000024456	Diaph1
10.8596	0.627217	0.267671	0.955044	ENSMUSG00000000171	Sdhd
396.756	-0.0636593	0.487861	0.958397	ENSMUSG00000023010	Tmbim6
32.7665	0.350099	0.0637655	0.958397	ENSMUSG00000028906	Epb41
91.9458	0.0950639	0.490221	0.958397	ENSMUSG00000028917	Plekhm2
337.554	-0.105527	0.277165	0.958397	ENSMUSG00000032382	Snx1
13.9922	0.561369	0.100939	0.958397	ENSMUSG00000037112	Sik2
59.76	-0.267369	0.0633186	0.958397	ENSMUSG00000039294	Cybc1
18.2255	0.398245	0.101294	0.958397	ENSMUSG00000040209	Zfp704
338.389	-0.0906485	0.334156	0.958397	ENSMUSG00000042043	Tbca
9.42427	-0.39709	0.270909	0.958397	ENSMUSG00000045799	Gm9800
78.7022	0.125421	0.339429	0.962273	ENSMUSG00000014959	Gorasp2
83.3984	0.150062	0.292191	0.962273	ENSMUSG00000020741	Cluh
100.07	-0.0885855	0.497579	0.962273	ENSMUSG00000021190	Lgmn
187.435	-0.0891738	0.341112	0.962273	ENSMUSG00000021290	Atp5mpl
133.042	-0.135305	0.293214	0.962273	ENSMUSG00000021877	Arf4
157.464	-0.113967	0.283274	0.962273	ENSMUSG00000021969	Zdhhc20
117.092	-0.117716	0.293674	0.962273	ENSMUSG00000022635	Zcrb1
147.253	-0.109833	0.283215	0.962273	ENSMUSG00000024587	Nars
24.068	0.432574	0.103473	0.962273	ENSMUSG00000026637	Traf5
11.4939	-0.584835	0.104701	0.962273	ENSMUSG00000027170	Eif3m
296.767	-0.09114	0.293164	0.962273	ENSMUSG00000027698	Nceh1
17.5944	-0.300602	0.27408	0.962273	ENSMUSG00000029775	Klhdc10
100.637	0.127563	0.340865	0.962273	ENSMUSG00000033386	Frrs1
38.2487	0.439628	0.0643018	0.962273	ENSMUSG00000035107	Dcbld2
17.3655	-0.409103	0.103827	0.962273	ENSMUSG00000040548	Tex2
11.3424	0.39394	0.274866	0.962273	ENSMUSG00000042298	Ttc19
193.527	-0.0870077	0.501667	0.962273	ENSMUSG00000047675	Rps8
27.8876	0.400861	0.0652844	0.962273	ENSMUSG00000054387	Mdm4
75.4878	0.15273	0.279475	0.962273	ENSMUSG00000071369	Map3k5
90.3227	-0.136266	0.343276	0.96258	ENSMUSG00000025544	Tm9sf2
80.4815	-0.0920671	0.503161	0.962596	ENSMUSG00000025580	Eif4a3
143.373	0.106668	0.298673	0.963339	ENSMUSG00000003161	Sri
17.0195	-0.532982	0.0950524	0.963339	ENSMUSG00000050578	Mmp13
83.5155	0.0927583	0.504431	0.963339	ENSMUSG00000068267	Cenpb
119.497	0.0777724	0.505965	0.964392	ENSMUSG00000041515	Irf8
9.67696	0.658427	0.104614	0.96507	ENSMUSG00000008496	Pou2f2
151.489	0.19773	0.182648	0.965572	ENSMUSG00000037405	Icam1
66.901	0.258589	0.0959035	0.967223	ENSMUSG00000015889	Lta4h
33.4181	-0.340763	0.0755965	0.967223	ENSMUSG00000027011	Ube2e3
13.0468	0.519013	0.105317	0.967992	ENSMUSG00000030930	Chst15
175.131	-0.0925781	0.327183	0.969328	ENSMUSG00000000563	Atp5pb
176.92	-0.0575013	0.551391	0.969328	ENSMUSG00000001924	Uba1
85.0879	-0.0857883	0.567843	0.969328	ENSMUSG00000003032	Klf4
127.369	-0.119216	0.295518	0.969328	ENSMUSG00000003039	Fam32a
143.035	-0.0964859	0.339228	0.969328	ENSMUSG00000004096	Cwc15
73.4607	-0.257005	0.0780837	0.969328	ENSMUSG00000007564	Ppp2r1a
40.8405	-0.281932	0.106513	0.969328	ENSMUSG00000008305	Tle1
95.6434	-0.118319	0.369124	0.969328	ENSMUSG00000009470	Tnpo1
106.052	-0.0719608	0.551433	0.969328	ENSMUSG00000009630	Ppp2cb
10.6925	-0.35234	0.303627	0.969328	ENSMUSG00000010751	Tnfrsf22
231.5	0.0901106	0.312815	0.969328	ENSMUSG00000011958	Bnip2
246.792	-0.11789	0.198282	0.969328	ENSMUSG00000014313	Cox6c
93.6741	-0.10917	0.379135	0.969328	ENSMUSG00000015002	Efr3a
161.126	0.11919	0.315857	0.969328	ENSMUSG00000015092	Edf1
258.426	-0.108063	0.304597	0.969328	ENSMUSG00000015671	Psma2
80.975	-0.0773146	0.567254	0.969328	ENSMUSG00000016554	Eif3d
93.3164	0.114001	0.355616	0.969328	ENSMUSG00000018076	Med13l
50.1697	0.296459	0.107164	0.969328	ENSMUSG00000018909	Arrb1
82.3639	0.074675	0.573994	0.969328	ENSMUSG00000019795	Pcmt1
37.1655	-0.302075	0.100827	0.969328	ENSMUSG00000019837	Gtf3c6
480.092	0.0477566	0.531098	0.969328	ENSMUSG00000019943	Atp2b1
75.0621	-0.248845	0.0839683	0.969328	ENSMUSG00000019951	Uhrf1bp1l
26.6266	-0.444098	0.0669703	0.969328	ENSMUSG00000019979	Apaf1
88.499	-0.14523	0.289228	0.969328	ENSMUSG00000020437	Myo1g
86.5591	0.125903	0.314161	0.969328	ENSMUSG00000021096	Ppm1a
13.1492	-0.313392	0.286343	0.969328	ENSMUSG00000021504	B4galt7
93.1324	-0.120124	0.312681	0.969328	ENSMUSG00000021520	Uqcrb
30.2388	-0.333005	0.116602	0.969328	ENSMUSG00000021550	2210016F16Rik
17.0996	0.459063	0.120147	0.969328	ENSMUSG00000021676	Iqgap2
9.7929	0.317587	0.309257	0.969328	ENSMUSG00000021846	Peli2
19.4938	0.461884	0.116216	0.969328	ENSMUSG00000021936	Mapk8
217.424	0.08914	0.309065	0.969328	ENSMUSG00000022139	Mbnl2
147.869	-0.118476	0.31961	0.969328	ENSMUSG00000022378	Fam49b
82.6806	-0.118417	0.391951	0.969328	ENSMUSG00000022752	Tomm70a
78.3538	-0.127645	0.367649	0.969328	ENSMUSG00000022956	Atp5o
368.771	0.0688927	0.358168	0.969328	ENSMUSG00000022961	Son
103.324	-0.108046	0.383043	0.969328	ENSMUSG00000022969	Il10rb
100.384	0.0766608	0.567086	0.969328	ENSMUSG00000023852	Chd1
19.7388	0.434711	0.103777	0.969328	ENSMUSG00000023992	Trem2
230.956	-0.104636	0.310073	0.969328	ENSMUSG00000024091	Vapa
449.1	0.0632063	0.382345	0.969328	ENSMUSG00000024290	Rock1
9.81688	0.351781	0.302171	0.969328	ENSMUSG00000024570	Rbfa
16.3952	0.462176	0.1331	0.969328	ENSMUSG00000024672	Ms4a7
92.2716	-0.126166	0.391046	0.969328	ENSMUSG00000025059	Gk
130.435	-0.114308	0.307157	0.969328	ENSMUSG00000025204	Ndufb8
301.805	-0.0723455	0.354678	0.969328	ENSMUSG00000025362	Rps26
36.4702	0.326568	0.103404	0.969328	ENSMUSG00000025408	Ddit3
78.5252	0.1381	0.303514	0.969328	ENSMUSG00000025410	Dctn2
85.1286	-0.405584	0.206184	0.969328	ENSMUSG00000025508	Rplp2
209.045	-0.0913874	0.308373	0.969328	ENSMUSG00000025967	Eef1b2
38.1115	-0.32201	0.107755	0.969328	ENSMUSG00000026032	Ndufb3
9.8193	0.562793	0.106025	0.969328	ENSMUSG00000026035	Ppil3
196.276	0.119197	0.196505	0.969328	ENSMUSG00000026094	Stk17b
10.7404	-0.512329	0.117602	0.969328	ENSMUSG00000026239	Pde6d
512.58	-0.0505674	0.520061	0.969328	ENSMUSG00000026712	Mrc1
13.9761	-0.484556	0.102147	0.969328	ENSMUSG00000026851	BC005624
103.502	-0.0702512	0.559572	0.969328	ENSMUSG00000026914	Psmd14
69.3166	-0.246977	0.0977704	0.969328	ENSMUSG00000026958	Dpp7
111.288	0.104851	0.377789	0.969328	ENSMUSG00000027404	Snrpb
21.8546	0.46303	0.0826715	0.969328	ENSMUSG00000027463	Slc52a3
24.3295	0.459251	0.0767649	0.969328	ENSMUSG00000027610	Gss
17.7446	-0.369431	0.11426	0.969328	ENSMUSG00000027947	Il6ra
11.2528	-0.497816	0.127765	0.969328	ENSMUSG00000027997	Casp6
195.227	0.124185	0.203523	0.969328	ENSMUSG00000028034	Fubp1
126.967	0.0675211	0.525823	0.969328	ENSMUSG00000028136	Snx27
162.735	0.103378	0.307769	0.969328	ENSMUSG00000028426	Rad23b
89.7814	0.123749	0.328237	0.969328	ENSMUSG00000028436	Dcaf12
12.6735	-0.326466	0.315818	0.969328	ENSMUSG00000028608	Czib
102.62	0.0998068	0.518201	0.969328	ENSMUSG00000028793	Rnf19b
107.925	0.066533	0.567053	0.969328	ENSMUSG00000028797	Tmem234
108.16	-0.0749505	0.557272	0.969328	ENSMUSG00000029413	Naaa
156.6	-0.0612735	0.513698	0.969328	ENSMUSG00000029447	Cct6a
1176	0.0590244	0.328667	0.969328	ENSMUSG00000029622	Arpc1b
336.128	-0.105381	0.312444	0.969328	ENSMUSG00000029648	Flt1
53.1452	0.265547	0.103669	0.969328	ENSMUSG00000029655	N4bp2l2
96.1056	-0.119053	0.324792	0.969328	ENSMUSG00000030104	Edem1
1407.81	0.053418	0.296397	0.969328	ENSMUSG00000030536	Iqgap1
530.67	-0.0379222	0.544838	0.969328	ENSMUSG00000030560	Ctsc
150.05	-0.112632	0.30054	0.969328	ENSMUSG00000030659	Nucb2
11.7358	-0.46034	0.138265	0.969328	ENSMUSG00000030815	Phkg2
52.9909	-0.290755	0.10273	0.969328	ENSMUSG00000031527	Eri1
170.023	-0.057768	0.55154	0.969328	ENSMUSG00000031659	Adcy7
206.619	0.107327	0.318058	0.969328	ENSMUSG00000032350	Gclc
133.068	-0.070819	0.573498	0.969328	ENSMUSG00000032575	Manf
16.141	-0.432131	0.113999	0.969328	ENSMUSG00000032849	Abcc4
12.9522	-0.485436	0.11881	0.969328	ENSMUSG00000032997	Chpf
12.5603	0.487751	0.128254	0.969328	ENSMUSG00000033186	Mzt1
13.7751	0.49584	0.107547	0.969328	ENSMUSG00000033323	Ctdp1
233.656	-0.0563774	0.544979	0.969328	ENSMUSG00000033379	Atp6v0b
13.0375	0.337613	0.295049	0.969328	ENSMUSG00000033769	Exoc6b
22.3124	-0.42465	0.0816838	0.969328	ENSMUSG00000034254	Agpat1
140.983	0.059632	0.574644	0.969328	ENSMUSG00000034868	Myl12b
75.8721	0.0891483	0.536266	0.969328	ENSMUSG00000035726	Supt16
11.6943	0.485762	0.128532	0.969328	ENSMUSG00000036529	Sbf1
11.2561	0.534957	0.116918	0.969328	ENSMUSG00000037443	Cep85
54.8996	0.235474	0.11075	0.969328	ENSMUSG00000037470	Uggt1
41.3825	0.306237	0.100627	0.969328	ENSMUSG00000037486	Asxl2
101.639	-0.104249	0.386268	0.969328	ENSMUSG00000038056	Kmt2c
237.671	0.0561376	0.534106	0.969328	ENSMUSG00000038095	Sbno1
82.1922	-0.133459	0.303419	0.969328	ENSMUSG00000038375	Trp53inp2
211.867	0.101446	0.301758	0.969328	ENSMUSG00000038608	Dock10
74.5951	0.239139	0.10508	0.969328	ENSMUSG00000038866	Zcchc2
84.6871	-0.133571	0.324008	0.969328	ENSMUSG00000039621	Prex1
15.7259	-0.29569	0.290201	0.969328	ENSMUSG00000040455	Usp45
66.8446	-0.225131	0.10984	0.969328	ENSMUSG00000041360	Pum3
113.26	-0.102784	0.367076	0.969328	ENSMUSG00000041891	Lman1
91.3163	-0.122466	0.312872	0.969328	ENSMUSG00000042492	Tbc1d10b
9.19265	0.559587	0.118731	0.969328	ENSMUSG00000043909	Trp53bp1
89.2662	-0.212235	0.310715	0.969328	ENSMUSG00000043953	Ccrl2
36.6871	-0.355793	0.10091	0.969328	ENSMUSG00000044155	Lsm8
8.88225	0.596442	0.111085	0.969328	ENSMUSG00000044864	Ankrd50
9.48972	0.359071	0.311875	0.969328	ENSMUSG00000045193	Cirbp
212.628	0.0912075	0.306057	0.969328	ENSMUSG00000045679	Pqlc3
10.8978	0.549359	0.113251	0.969328	ENSMUSG00000049295	Zfp219
384.339	0.100047	0.319057	0.969328	ENSMUSG00000049327	Kmt5a
6330.36	-0.120403	0.295863	0.969328	ENSMUSG00000049775	Tmsb4x
15.1375	-0.411763	0.109556	0.969328	ENSMUSG00000051098	Mblac2
222.376	0.1186	0.329437	0.969328	ENSMUSG00000051495	Irf2bp2
121.612	-0.13556	0.186175	0.969328	ENSMUSG00000053012	Krcc1
50.9858	-0.256849	0.105739	0.969328	ENSMUSG00000055053	Nfic
33.9719	-0.319729	0.105313	0.969328	ENSMUSG00000055401	Fbxo6
75.8266	0.141795	0.316802	0.969328	ENSMUSG00000055943	Emc7
12.456	0.321296	0.3091	0.969328	ENSMUSG00000057219	Armc7
45.6849	0.305531	0.0784959	0.969328	ENSMUSG00000057649	Brd9
26.6885	-0.371713	0.104162	0.969328	ENSMUSG00000058756	Thra
23.0567	0.391943	0.106437	0.969328	ENSMUSG00000060038	Dhps
12.0614	0.57954	0.102182	0.969328	ENSMUSG00000060591	Ifitm2
17.3022	-0.28748	0.28715	0.969328	ENSMUSG00000060743	H3f3a
13.8163	0.328221	0.287001	0.969328	ENSMUSG00000068917	Clk2
183.753	-0.0993899	0.376754	0.969328	ENSMUSG00000072572	Slc39a2
142.686	0.0765317	0.519585	0.969328	ENSMUSG00000074656	Eif2s2
42.4686	-0.279456	0.104716	0.969328	ENSMUSG00000074677	Sirpb1c
315.151	-0.0782852	0.309389	0.969328	ENSMUSG00000079477	Rab7
81.1359	0.260278	0.191445	0.969328	ENSMUSG00000090231	Cfb
18.0092	-0.457654	0.0815134	0.969328	ENSMUSG00000092417	Gpank1
149.621	0.100598	0.339013	0.969328	ENSMUSG00000097415	AU020206
126.714	-0.210853	0.207444	0.971532	ENSMUSG00000037824	Tspan14
97.0498	-0.119852	0.341423	0.972092	ENSMUSG00000038462	Uqcrfs1
14.3492	0.513112	0.114623	0.973187	ENSMUSG00000001123	Lgals9
34.3126	-0.352518	0.0776514	0.973187	ENSMUSG00000001751	Naglu
332.761	-0.0387564	0.609254	0.973187	ENSMUSG00000001847	Rac1
174.141	-0.0831241	0.416392	0.973187	ENSMUSG00000006998	Psmd2
78.5448	-0.145679	0.342845	0.973187	ENSMUSG00000008668	Rps18
89.4577	0.100999	0.420069	0.973187	ENSMUSG00000009013	Dynll1
126.435	-0.115472	0.327689	0.973187	ENSMUSG00000009907	Vps4b
11.4534	0.326892	0.327715	0.973187	ENSMUSG00000014771	Pdcd2
88.7989	-0.166754	0.216611	0.973187	ENSMUSG00000017485	Top2b
134.021	-0.0577736	0.59503	0.973187	ENSMUSG00000018209	Stk4
100.545	-0.0620971	0.602787	0.973187	ENSMUSG00000018442	Derl2
91.7968	0.08616	0.600537	0.973187	ENSMUSG00000020315	Sptbn1
113.627	0.100546	0.412219	0.973187	ENSMUSG00000020594	Pum2
91.1687	-0.108686	0.400662	0.973187	ENSMUSG00000020873	Slc35b1
312.01	-0.045586	0.608986	0.973187	ENSMUSG00000020964	Sel1l
101.082	-0.0703609	0.58641	0.973187	ENSMUSG00000021576	Pdcd6
441.468	-0.0563528	0.406835	0.973187	ENSMUSG00000022205	Sub1
167.84	-0.0808092	0.405755	0.973187	ENSMUSG00000022353	Mtss1
213.414	0.0482664	0.59831	0.973187	ENSMUSG00000022812	Gsk3b
13.4714	-0.436963	0.148524	0.973187	ENSMUSG00000024319	Vps52
194.632	0.0855031	0.414629	0.973187	ENSMUSG00000024404	Riok3
27.0759	0.389363	0.088548	0.973187	ENSMUSG00000024533	Spire1
16.7203	0.415813	0.120789	0.973187	ENSMUSG00000025036	Sfxn2
110.275	-0.063142	0.613502	0.973187	ENSMUSG00000025888	Casp1
364.246	0.0598454	0.414205	0.973187	ENSMUSG00000026305	Lrrfip1
113.317	0.154989	0.213681	0.973187	ENSMUSG00000026740	Dnajc1
34.0676	-0.309159	0.120656	0.973187	ENSMUSG00000026965	Anapc2
309.016	-0.0501581	0.611442	0.973187	ENSMUSG00000027523	Gnas
159.346	0.123625	0.3473	0.973187	ENSMUSG00000028333	Anp32b
1618.82	-0.0517216	0.350384	0.973187	ENSMUSG00000028581	Laptm5
105.589	0.0647221	0.606747	0.973187	ENSMUSG00000028693	Nasp
31.4098	-0.321143	0.12578	0.973187	ENSMUSG00000028977	Casz1
134.6	-0.133782	0.220617	0.973187	ENSMUSG00000029063	Nadk
286.802	-0.0904468	0.327283	0.973187	ENSMUSG00000029082	Bst1
45.4281	-0.298039	0.0881305	0.973187	ENSMUSG00000029198	Grpel1
188.236	-0.101455	0.352609	0.973187	ENSMUSG00000030530	Furin
84.915	0.0733463	0.602574	0.973187	ENSMUSG00000030921	Trim30a
17.7101	0.384361	0.126984	0.973187	ENSMUSG00000030956	Fam53b
9.87109	0.550432	0.12425	0.973187	ENSMUSG00000031399	Fam3a
154.421	-0.0975464	0.344927	0.973187	ENSMUSG00000031402	Mpp1
16.8508	0.446946	0.125295	0.973187	ENSMUSG00000031979	Cog2
8.67481	-0.591397	0.126229	0.973187	ENSMUSG00000032218	Ccnb2
52.1492	0.371669	0.0787135	0.973187	ENSMUSG00000034765	Dusp5
232.14	0.0927294	0.346746	0.973187	ENSMUSG00000034807	Colgalt1
264.538	-0.074612	0.58837	0.973187	ENSMUSG00000036438	Calm2
145.428	-0.0881647	0.410095	0.973187	ENSMUSG00000036698	Ago2
98.4686	-0.134119	0.35085	0.973187	ENSMUSG00000037580	Gch1
53.2417	0.320501	0.0789923	0.973187	ENSMUSG00000038181	Chpf2
43.7793	0.276584	0.109952	0.973187	ENSMUSG00000039967	Zfp292
26.5962	-0.364252	0.0872094	0.973187	ENSMUSG00000040365	Trim41
15.7656	0.51282	0.12487	0.973187	ENSMUSG00000040552	C3ar1
43.2788	-0.27286	0.11779	0.973187	ENSMUSG00000040599	Mis12
13.641	-0.297472	0.339477	0.973187	ENSMUSG00000040701	Ap1g2
14.4381	0.483458	0.123158	0.973187	ENSMUSG00000040738	Ints8
8.94248	-0.375722	0.327556	0.973187	ENSMUSG00000041115	Iqsec2
15.2365	0.450739	0.145157	0.973187	ENSMUSG00000041130	Zfp598
138.893	0.0997143	0.347555	0.973187	ENSMUSG00000041133	Smc1a
295.168	0.107307	0.363978	0.973187	ENSMUSG00000041959	S100a10
8.8173	0.38164	0.335622	0.973187	ENSMUSG00000042082	Arsb
173.078	0.0580326	0.609202	0.973187	ENSMUSG00000042133	Ppig
53.5097	0.247347	0.111172	0.973187	ENSMUSG00000042506	Usp22
93.3378	0.131089	0.356891	0.973187	ENSMUSG00000043832	Clec4a3
21.5372	0.393601	0.119676	0.973187	ENSMUSG00000044950	Pwwp2a
15.7385	-0.444043	0.126465	0.973187	ENSMUSG00000045414	Dipk2a
15.4891	0.2894	0.326061	0.973187	ENSMUSG00000046311	Zfp62
128.681	-0.0971565	0.398611	0.973187	ENSMUSG00000048076	Arf1
17.6587	0.412917	0.124296	0.973187	ENSMUSG00000052139	Babam2
31.1287	-0.388514	0.0796329	0.973187	ENSMUSG00000053560	Ier2
303.775	0.0843006	0.363406	0.973187	ENSMUSG00000056708	Ier5
230.17	-0.107721	0.215173	0.973187	ENSMUSG00000058569	Tmed9
77.0272	-0.143924	0.328779	0.973187	ENSMUSG00000060992	Copz1
9.87368	0.558559	0.114443	0.973187	ENSMUSG00000061979	Rcc1l
250.456	-0.141483	0.335122	0.973187	ENSMUSG00000062515	Fabp4
76.1839	-0.17194	0.208897	0.973187	ENSMUSG00000063200	Nol7
78.4382	-0.131335	0.346874	0.973187	ENSMUSG00000067336	Bmpr2
98.4977	0.109245	0.401561	0.973187	ENSMUSG00000068566	Myadm
12.8441	-0.477575	0.121146	0.973187	ENSMUSG00000071203	Naip5
179.226	0.097291	0.359687	0.973187	ENSMUSG00000071714	Csf2rb2
12.6556	-0.467661	0.126711	0.973187	ENSMUSG00000072949	Acot1
33.1469	-0.324981	0.115054	0.973187	ENSMUSG00000074513	Arfip1
88.7534	0.0684287	0.5978	0.973187	ENSMUSG00000106918	Mrpl33
255.349	-0.0749654	0.36532	0.974635	ENSMUSG00000018567	Gabarap
9.00846	-0.334007	0.340737	0.974635	ENSMUSG00000024787	Snx15
17.7211	-0.253517	0.341442	0.975209	ENSMUSG00000018820	Zfyve27
13.161	-0.476612	0.129529	0.975209	ENSMUSG00000026866	Kynu
82.2196	-0.120001	0.620783	0.977028	ENSMUSG00000025283	Sat1
12.8051	-0.467512	0.129982	0.977134	ENSMUSG00000041939	Mvk
12.1967	0.347574	0.342951	0.977242	ENSMUSG00000004562	Arhgef40
85.6614	-0.126532	0.371155	0.977905	ENSMUSG00000001774	Chordc1
44.8603	0.311863	0.091469	0.977905	ENSMUSG00000020385	Clk4
17.7617	-0.400281	0.128903	0.977905	ENSMUSG00000024556	Me2
255.043	0.0405373	0.626609	0.977905	ENSMUSG00000025066	Sfr1
9.87951	0.507283	0.151624	0.977905	ENSMUSG00000032534	Cep63
54.3553	-0.247318	0.120761	0.977905	ENSMUSG00000037306	Man1c1
15.3596	-0.452868	0.129197	0.977905	ENSMUSG00000037316	Bag4
33.761	-0.303798	0.118046	0.977905	ENSMUSG00000037533	Rapgef6
140.647	0.0531636	0.627138	0.977905	ENSMUSG00000048277	Syngr2
89.1092	-0.0694305	0.62316	0.977905	ENSMUSG00000053581	Zfand2a
1965.4	-0.0844175	0.225588	0.977905	ENSMUSG00000079293	Clec7a
184.552	-0.0861326	0.354444	0.978277	ENSMUSG00000064210	Ano6
75.6674	0.0690777	0.628996	0.978782	ENSMUSG00000022564	Grina
81.0682	-0.131933	0.355166	0.978798	ENSMUSG00000026749	Nek6
121.176	-0.106314	0.355548	0.979114	ENSMUSG00000018008	Cyth4
35.4741	0.317744	0.121806	0.980942	ENSMUSG00000022529	Zfp263
91.6305	0.107987	0.374382	0.981273	ENSMUSG00000029686	Cul1
10.8263	0.48554	0.132419	0.981273	ENSMUSG00000031065	Cdk16
9.05897	0.583168	0.119342	0.981819	ENSMUSG00000038845	Phb
214.385	-0.0964545	0.376723	0.982302	ENSMUSG00000010651	Acaa1b
165.019	0.0547844	0.636071	0.982302	ENSMUSG00000025959	Klf7
396.695	-0.102652	0.229231	0.982302	ENSMUSG00000026796	Fam129b
54.1657	0.231976	0.122402	0.982302	ENSMUSG00000030047	Arhgap25
533.975	-0.0672128	0.43412	0.982302	ENSMUSG00000051391	Ywhag
9.54862	-0.494355	0.154631	0.982302	ENSMUSG00000061028	Clasrp
19.8663	0.35862	0.132005	0.983376	ENSMUSG00000003662	Ciao1
83.441	-0.0667835	0.640508	0.983376	ENSMUSG00000025979	Mob4
39.3377	0.301039	0.123391	0.983376	ENSMUSG00000039191	Rbpj
23.252	0.334791	0.132092	0.983376	ENSMUSG00000042292	Mrtfa
2507.06	0.0516776	0.435869	0.983376	ENSMUSG00000060802	B2m
247.397	0.0829423	0.361327	0.983376	ENSMUSG00000069833	Ahnak
9.5338	0.536615	0.155992	0.983497	ENSMUSG00000015126	Tsr3
25.1125	0.368078	0.083985	0.983497	ENSMUSG00000039046	Usp6nl
194.338	-0.048246	0.641394	0.983497	ENSMUSG00000040263	Klhdc4
89.1971	-0.113389	0.362535	0.983497	ENSMUSG00000041203	Trir
130.622	0.102013	0.379975	0.983497	ENSMUSG00000055065	Ddx17
100.975	0.159799	0.232119	0.985856	ENSMUSG00000005698	Ctcf
101.377	-0.090462	0.442502	0.989723	ENSMUSG00000018666	Cbx1
269.572	0.0750414	0.394643	0.98994	ENSMUSG00000002107	Celf2
50.6119	-0.258978	0.123235	0.98994	ENSMUSG00000004677	Myo9b
161.836	-0.0838167	0.392418	0.98994	ENSMUSG00000008730	Hipk1
75.3907	-0.10082	0.449047	0.98994	ENSMUSG00000014504	Srp19
268.124	-0.0697732	0.452377	0.98994	ENSMUSG00000014867	Surf4
100.095	0.055763	0.661814	0.98994	ENSMUSG00000020340	Cyfip2
13.2996	0.462916	0.139347	0.98994	ENSMUSG00000020946	Gosr2
178.991	-0.0422166	0.661436	0.98994	ENSMUSG00000022372	Sla
10.6732	0.461736	0.157855	0.98994	ENSMUSG00000022957	Itsn1
106.782	-0.145782	0.236151	0.98994	ENSMUSG00000024286	Ccny
13.2555	0.268935	0.368262	0.98994	ENSMUSG00000024325	Ring1
131.5	-0.117615	0.453734	0.98994	ENSMUSG00000026107	Nabp1
8.70908	0.33101	0.367454	0.98994	ENSMUSG00000026939	Tmem141
404.175	-0.0865701	0.39252	0.98994	ENSMUSG00000027187	Cat
97.733	0.107995	0.661399	0.98994	ENSMUSG00000027611	Procr
1203.67	-0.0325249	0.654957	0.98994	ENSMUSG00000028961	Pgd
22.9304	0.36984	0.134212	0.98994	ENSMUSG00000030717	Nupr1
104.827	0.0535159	0.660556	0.98994	ENSMUSG00000031715	Smarca5
101.877	0.0614684	0.651376	0.98994	ENSMUSG00000032501	Trib1
177.237	-0.116451	0.24021	0.98994	ENSMUSG00000034158	Lrrc58
14.4233	-0.297414	0.367741	0.98994	ENSMUSG00000036873	2410004B18Rik
64.9723	-0.226512	0.124511	0.98994	ENSMUSG00000036990	Otud4
44.9483	-0.312453	0.0847003	0.98994	ENSMUSG00000038335	Tsr1
106.378	0.116995	0.372867	0.98994	ENSMUSG00000038683	Pak1ip1
14.4532	0.40818	0.138116	0.98994	ENSMUSG00000038886	Man2a2
9.72227	0.36042	0.368192	0.98994	ENSMUSG00000038900	Rpl12
17.3123	-0.374644	0.137339	0.98994	ENSMUSG00000044783	Hjurp
9.6674	-0.296082	0.365142	0.98994	ENSMUSG00000046185	Zfp84
11.0665	0.457724	0.159053	0.98994	ENSMUSG00000047371	Zfp768
10.7515	-0.300587	0.364899	0.98994	ENSMUSG00000049755	Zfp672
58.7837	-0.25324	0.0858598	0.98994	ENSMUSG00000051154	Commd3
10.8644	0.498304	0.138609	0.98994	ENSMUSG00000054716	Zfp771
248.645	0.0943918	0.384554	0.98994	ENSMUSG00000055322	Tns1
37.2986	0.285797	0.125394	0.98994	ENSMUSG00000056608	Chd9
34.8108	0.340195	0.0847526	0.98994	ENSMUSG00000060073	Psma3
32.9878	-0.297167	0.137092	0.98994	ENSMUSG00000060675	Plaat3
327.719	0.102765	0.39376	0.98994	ENSMUSG00000064351	mt-Co1
86.5959	0.289407	0.659522	0.98994	ENSMUSG00000090877	Hspa1b
56.2253	-0.269687	0.0840883	0.98994	ENSMUSG00000093674	Rpl41
9.95675	1.1201	0.125363	0.98994	ENSMUSG00000105700	Gm42772
8.56017	0.580142	0.135927	0.98994	ENSMUSG00000109429	Gm45223
424.203	0.0800518	0.39313	0.990755	ENSMUSG00000003970	Rpl8
181.308	0.0919805	0.395726	0.990755	ENSMUSG00000005506	Celf1
8.84245	-0.359075	0.375444	0.990755	ENSMUSG00000006215	Zbtb17
34.9287	0.319213	0.0983309	0.990755	ENSMUSG00000014177	Tvp23b
132.243	0.167934	0.24302	0.990755	ENSMUSG00000015355	Cd48
72.41	0.253999	0.0901181	0.990755	ENSMUSG00000017776	Crk
416.559	0.0725339	0.405486	0.990755	ENSMUSG00000017781	Pitpna
127.139	0.110567	0.400679	0.990755	ENSMUSG00000018001	Cyth3
16.1666	-0.402598	0.128799	0.990755	ENSMUSG00000018548	Trim37
44.2879	-0.273253	0.134666	0.990755	ENSMUSG00000019794	Katna1
12.2368	0.284335	0.372384	0.990755	ENSMUSG00000020697	Lig3
132.686	0.140049	0.241977	0.990755	ENSMUSG00000020859	Spag9
124.324	0.0931418	0.393416	0.990755	ENSMUSG00000021000	Mia2
63.9435	0.225761	0.130809	0.990755	ENSMUSG00000021067	Sav1
11.5855	-0.43453	0.16527	0.990755	ENSMUSG00000022120	Rnf219
111.649	0.294396	0.393127	0.990755	ENSMUSG00000022126	Acod1
112.325	0.050602	0.6713	0.990755	ENSMUSG00000022174	Dad1
377.38	0.0325443	0.685507	0.990755	ENSMUSG00000022285	Ywhaz
87.8067	0.0533931	0.69637	0.990755	ENSMUSG00000024858	Grk2
55.1749	-0.234764	0.134071	0.990755	ENSMUSG00000024907	Gal
179.143	-0.148424	0.248363	0.990755	ENSMUSG00000025016	Tm9sf3
17.5679	-0.229065	0.38528	0.990755	ENSMUSG00000025791	Pgm1
126.787	0.0930437	0.392283	0.990755	ENSMUSG00000026827	Gpd2
26.5525	0.371547	0.101117	0.990755	ENSMUSG00000026979	Psd4
94.572	0.122581	0.382918	0.990755	ENSMUSG00000027363	Usp8
104.986	-0.0490406	0.691627	0.990755	ENSMUSG00000027642	Rpn2
13.9644	-0.250275	0.375805	0.990755	ENSMUSG00000028099	Polr3c
138.813	0.0422267	0.700283	0.990755	ENSMUSG00000028165	Cisd2
116.326	-0.101184	0.395302	0.990755	ENSMUSG00000028673	Fuca1
90.7274	-0.0934798	0.460744	0.990755	ENSMUSG00000029048	Rer1
44.636	-0.275108	0.135209	0.990755	ENSMUSG00000029103	Lrpap1
34.2761	0.297898	0.129955	0.990755	ENSMUSG00000029313	Aff1
2059	-0.0707243	0.397489	0.990755	ENSMUSG00000030096	Slc6a6
260.082	0.106989	0.388166	0.990755	ENSMUSG00000030162	Olr1
108.673	-0.101095	0.401017	0.990755	ENSMUSG00000030265	Kras
674.248	-0.0524029	0.469725	0.990755	ENSMUSG00000030695	Aldoa
229.761	-0.135397	0.247026	0.990755	ENSMUSG00000030751	Psma1
85.4076	-0.113558	0.394461	0.990755	ENSMUSG00000031299	Pdha1
35.9029	0.297123	0.135065	0.990755	ENSMUSG00000031393	Mecp2
62.3557	-0.22639	0.100899	0.990755	ENSMUSG00000031506	Ptpn7
174.401	0.0480698	0.682608	0.990755	ENSMUSG00000031701	Dnaja2
127.717	-0.0453841	0.697124	0.990755	ENSMUSG00000032187	Smarca4
609.925	-0.047303	0.473803	0.990755	ENSMUSG00000032399	Rpl4
8.6011	0.548357	0.142431	0.990755	ENSMUSG00000032855	Pkd1
14.1149	0.481935	0.141921	0.990755	ENSMUSG00000033192	Lpcat2
16.8625	-0.251974	0.370185	0.990755	ENSMUSG00000034327	Kctd9
42.8912	0.308241	0.129565	0.990755	ENSMUSG00000034422	Parp14
9.1282	-0.32435	0.376013	0.990755	ENSMUSG00000034473	Sec22a
97.4494	-0.0913418	0.469791	0.990755	ENSMUSG00000036241	Ube2r2
23.2228	0.346424	0.13032	0.990755	ENSMUSG00000038121	Fam210a
17.2871	0.236636	0.376899	0.990755	ENSMUSG00000038902	Pogz
10.6845	-0.281218	0.371348	0.990755	ENSMUSG00000039050	Osbpl2
15.6992	0.419613	0.130236	0.990755	ENSMUSG00000040430	Pitpnc1
52.0121	0.28401	0.128098	0.990755	ENSMUSG00000040451	Sgms1
14.7488	-0.40929	0.163719	0.990755	ENSMUSG00000041241	Mul1
10.0356	0.322997	0.376093	0.990755	ENSMUSG00000041638	Gcn1
13.3901	0.254947	0.385572	0.990755	ENSMUSG00000042198	Chchd7
15.2344	-0.408173	0.164542	0.990755	ENSMUSG00000044252	Osbpl1a
36.7953	0.290817	0.133738	0.990755	ENSMUSG00000046034	Otulin
119.553	0.0978323	0.400862	0.990755	ENSMUSG00000048163	Selplg
140.672	-0.0818744	0.471274	0.990755	ENSMUSG00000050856	Atp5k
10.4409	0.485659	0.145632	0.990755	ENSMUSG00000051346	Spryd4
154.552	0.0448931	0.694981	0.990755	ENSMUSG00000055204	Ankrd17
484.611	-0.0283549	0.677646	0.990755	ENSMUSG00000061904	Slc25a3
24.8502	-0.32128	0.141528	0.990755	ENSMUSG00000062937	Mtap
82.335	-0.0544216	0.671968	0.990755	ENSMUSG00000066979	Bub3
601.261	0.0851753	0.40149	0.990755	ENSMUSG00000071713	Csf2rb
83.1371	-0.0996221	0.467907	0.990755	ENSMUSG00000075284	Wipf1
15.2641	-0.249292	0.369887	0.990755	ENSMUSG00000091264	Smim13
223.344	-0.068819	0.480285	0.991462	ENSMUSG00000022867	Usp25
17.7485	0.384038	0.147233	0.991462	ENSMUSG00000030602	Pak4
15.0402	0.405778	0.146999	0.991462	ENSMUSG00000033014	Trim33
107.995	0.0981274	0.415832	0.991462	ENSMUSG00000053510	Nrd1
17.8669	-0.37663	0.146192	0.99188	ENSMUSG00000010358	Ifi35
108.776	-0.0976017	0.399118	0.99188	ENSMUSG00000021243	Fcf1
47.9825	0.294318	0.10385	0.99188	ENSMUSG00000029647	Pan3
102.371	0.0921989	0.483636	0.99188	ENSMUSG00000031608	Galnt7
14.3411	0.450162	0.145881	0.99188	ENSMUSG00000034192	Lsm3
33.3074	0.327712	0.133144	0.99188	ENSMUSG00000040943	Tet2
13.2433	0.419945	0.171864	0.99188	ENSMUSG00000056919	Cep162
159.011	-0.0947248	0.416763	0.99188	ENSMUSG00000058239	Usf2
100.423	-0.107784	0.417677	0.99188	ENSMUSG00000098112	Bin2
16.7097	-0.231789	0.391672	0.993326	ENSMUSG00000025413	Ttc4
17.3839	-0.357229	0.172513	0.993326	ENSMUSG00000045205	Dpy19l4
75.9203	0.105384	0.48678	0.996066	ENSMUSG00000037331	Larp1
150.433	-0.165976	0.257019	0.996496	ENSMUSG00000000001	Gnai3
12.2064	-0.273171	0.393822	0.996496	ENSMUSG00000002326	Gmpr2
12.3485	0.271261	0.40638	0.996496	ENSMUSG00000002833	Hdgfl2
926.207	-0.0746084	0.411467	0.996496	ENSMUSG00000005054	Cstb
361.191	-0.0276551	0.726454	0.996496	ENSMUSG00000006005	Tpr
636.25	0.0324824	0.736622	0.996496	ENSMUSG00000010095	Slc3a2
147.763	0.0854262	0.424436	0.996496	ENSMUSG00000014294	Ndufa2
47.7676	-0.273785	0.107808	0.996496	ENSMUSG00000015290	Ubl4a
90.2393	-0.0902265	0.50138	0.996496	ENSMUSG00000015846	Rxra
78.3803	0.103474	0.433638	0.996496	ENSMUSG00000017390	Aldoc
8.85712	-0.586227	0.137995	0.996496	ENSMUSG00000020471	Pold2
14.9627	-0.395245	0.147644	0.996496	ENSMUSG00000020739	Nup85
88.4308	0.0878695	0.493663	0.996496	ENSMUSG00000022433	Csnk1e
29.8017	-0.300705	0.148607	0.996496	ENSMUSG00000022707	Gbe1
240.063	0.0472081	0.725878	0.996496	ENSMUSG00000024030	Abcg1
12.7939	0.284867	0.397144	0.996496	ENSMUSG00000024079	Eif2ak2
149.287	0.125054	0.262063	0.996496	ENSMUSG00000024308	Tapbp
10.8371	-0.466098	0.147981	0.996496	ENSMUSG00000024370	Cdc23
40.4672	-0.29772	0.137752	0.996496	ENSMUSG00000024789	Jak2
30.8278	0.329982	0.0946363	0.996496	ENSMUSG00000024941	Scyl1
8.60797	-0.560872	0.149319	0.996496	ENSMUSG00000025357	Dgka
63.0693	0.24151	0.10714	0.996496	ENSMUSG00000025743	Sdc3
455.576	-0.0529096	0.424218	0.996496	ENSMUSG00000026878	Rab14
76.1835	-0.174426	0.261886	0.996496	ENSMUSG00000027193	Api5
189.328	0.060944	0.502305	0.996496	ENSMUSG00000027433	Xrn2
21.3415	-0.392667	0.0946429	0.996496	ENSMUSG00000027575	Arfgap1
30.7562	0.34054	0.095852	0.996496	ENSMUSG00000028708	Mknk1
62.1203	-0.250303	0.104996	0.996496	ENSMUSG00000029759	Pon3
122.824	-0.12028	0.263919	0.996496	ENSMUSG00000029777	Gars
242.773	-0.105957	0.262328	0.996496	ENSMUSG00000030591	Psmd8
133.102	-0.0939837	0.415963	0.996496	ENSMUSG00000030707	Coro1a
47.0084	0.270184	0.105725	0.996496	ENSMUSG00000031540	Kat6a
9.98922	-0.276888	0.406445	0.996496	ENSMUSG00000031583	Wrn
16.6	-0.371347	0.175263	0.996496	ENSMUSG00000032280	Tle3
31.2694	0.326266	0.134997	0.996496	ENSMUSG00000032316	Clk3
165.255	-0.0836181	0.431598	0.996496	ENSMUSG00000032423	Syncrip
140.919	0.0355014	0.736008	0.996496	ENSMUSG00000034947	Tmem106a
9.13826	-0.546462	0.149481	0.996496	ENSMUSG00000036615	Rfxap
25.6474	-0.335956	0.151454	0.996496	ENSMUSG00000037348	Paqr7
22.2693	-0.455385	0.0946087	0.996496	ENSMUSG00000038943	Prc1
8.88122	0.487956	0.177704	0.996496	ENSMUSG00000039826	Trub2
10.7047	-0.483536	0.150467	0.996496	ENSMUSG00000042185	Nfrkb
60.7064	-0.220082	0.141352	0.996496	ENSMUSG00000047731	Wbp1l
354.04	0.12822	0.499405	0.996496	ENSMUSG00000051748	Wfdc21
140.88	0.127511	0.263312	0.996496	ENSMUSG00000053565	Eif3k
55.3343	-0.228242	0.136651	0.996496	ENSMUSG00000054932	Afp
38.0413	-0.290223	0.134734	0.996496	ENSMUSG00000061981	Flot2
141.74	0.0379709	0.729966	0.996496	ENSMUSG00000063410	Stk24
141.665	-0.0771812	0.49214	0.996496	ENSMUSG00000074748	Atxn7l3b
252.734	0.0684662	0.430173	0.996496	ENSMUSG00000094483	Purb
255.266	-0.0801798	0.436396	0.996594	ENSMUSG00000022982	Sod1
88.7362	-0.135491	0.266944	0.998688	ENSMUSG00000024516	Sec11c
101.012	0.0784018	0.505728	0.998688	ENSMUSG00000031839	Hsbp1
30.0289	0.311562	0.152953	0.998688	ENSMUSG00000046731	Kctd11
313.491	-0.0738102	0.417569	0.998688	ENSMUSG00000057841	Rpl32
10.9122	-0.251852	0.408956	0.998688	ENSMUSG00000062585	Cnr2
54.108	0.269487	0.0960362	0.999073	ENSMUSG00000024008	Cpne5
211.03	0.0756376	0.440411	0.999073	ENSMUSG00000025364	Pa2g4
20.7674	0.371061	0.140256	0.999073	ENSMUSG00000028741	Mrto4
15.5445	-0.23891	0.410224	0.999073	ENSMUSG00000031934	Panx1
204.359	-0.0776734	0.419574	0.999073	ENSMUSG00000032359	Ctsh
81.4749	0.0881903	0.508704	0.999073	ENSMUSG00000056537	Rlim
2.82314	-0.350541	0.627434	1	ENSMUSG00000000028	Cdc45
2.8367	-0.229553	0.688542	1	ENSMUSG00000000056	Narf
123.979	0.0265155	0.836673	1	ENSMUSG00000000058	Cav2
3.80621	0.516753	0.367436	1	ENSMUSG00000000085	Scmh1
308.707	-0.0155174	0.86325	1	ENSMUSG00000000088	Cox5a
10.9825	-0.366856	0.263851	1	ENSMUSG00000000127	Fer
23.8761	-0.191805	0.416015	1	ENSMUSG00000000131	Xpo6
5.00686	-0.300334	0.522082	1	ENSMUSG00000000148	Brat1
20.565	0.0404642	0.878905	1	ENSMUSG00000000149	Gna12
4.98248	-0.129877	0.790215	1	ENSMUSG00000000154	Slc22a18
38.5814	-0.200679	0.261344	1	ENSMUSG00000000168	Dlat
33.3781	-0.070903	0.710594	1	ENSMUSG00000000194	Gpr107
18.9145	0.176717	0.479993	1	ENSMUSG00000000244	Tspan32
1.51837	-0.941559	0.353785	1	ENSMUSG00000000247	Lhx2
33.4442	0.0616796	0.764013	1	ENSMUSG00000000253	Gmpr
31.7582	0.0521906	0.815985	1	ENSMUSG00000000275	Trim25
8.29187	-0.54917	0.144132	1	ENSMUSG00000000276	Dgke
104.113	-0.0688887	0.57088	1	ENSMUSG00000000278	Scpep1
48.2737	-0.0142084	0.93716	1	ENSMUSG00000000282	Mnt
1147.73	0.0166219	0.778079	1	ENSMUSG00000000290	Itgb2
3.62011	0.228607	0.69841	1	ENSMUSG00000000295	Hddc2
23.6873	0.0416585	0.85323	1	ENSMUSG00000000303	Cdh1
71.3604	-0.0765764	0.601383	1	ENSMUSG00000000326	Comt
25.1076	-0.372792	0.121643	1	ENSMUSG00000000339	Rtca
19.9212	-0.295524	0.22012	1	ENSMUSG00000000340	Dbt
65.8079	-0.207362	0.162171	1	ENSMUSG00000000355	Mcts1
4.98425	-0.247948	0.614645	1	ENSMUSG00000000359	Rem1
56.0901	-0.130738	0.406289	1	ENSMUSG00000000374	Trappc10
23.395	-0.266336	0.262019	1	ENSMUSG00000000378	Ccm2
26.6335	-0.272495	0.238673	1	ENSMUSG00000000384	Tbrg4
32.7562	0.188427	0.331784	1	ENSMUSG00000000399	Ndufa9
25.2197	-0.2016	0.371879	1	ENSMUSG00000000420	Galnt1
6.01297	-0.479406	0.307146	1	ENSMUSG00000000439	Mkrn2
32.458	-0.00568012	0.986505	1	ENSMUSG00000000440	Pparg
3.47283	0.799398	0.29513	1	ENSMUSG00000000489	Pdgfb
26.251	-0.0662676	0.770368	1	ENSMUSG00000000530	Acvrl1
66.1901	0.00808754	0.959912	1	ENSMUSG00000000532	Acvr1b
11.3249	-0.29734	0.376126	1	ENSMUSG00000000538	Tom1l2
8.49088	0.278673	0.485611	1	ENSMUSG00000000552	Zfp385a
11.0829	-0.138279	0.70774	1	ENSMUSG00000000555	Itga5
24.9673	-0.167754	0.457664	1	ENSMUSG00000000561	Wdr77
70.6019	0.10977	0.457781	1	ENSMUSG00000000568	Hnrnpd
39.7583	-0.0819039	0.674428	1	ENSMUSG00000000581	C1d
26.5949	0.361761	0.15738	1	ENSMUSG00000000600	Krit1
147.023	-0.015045	0.882002	1	ENSMUSG00000000605	Clcn4
100.094	-0.0780952	0.55847	1	ENSMUSG00000000628	Hk2
17.0269	-0.181999	0.482893	1	ENSMUSG00000000631	Myo18a
2.5567	-0.0349877	0.955691	1	ENSMUSG00000000686	Abhd15
8.61705	-0.247999	0.494485	1	ENSMUSG00000000708	Kat2b
17.9574	-0.0461519	0.853235	1	ENSMUSG00000000711	Rab5b
9.02272	-0.22413	0.58568	1	ENSMUSG00000000730	Dnmt3l
20.1861	-0.204887	0.623371	1	ENSMUSG00000000732	Icosl
31.3923	-0.0963483	0.617312	1	ENSMUSG00000000738	Spg7
39.9679	0.196617	0.305447	1	ENSMUSG00000000743	Chmp1a
31.2748	0.0379044	0.867495	1	ENSMUSG00000000751	Rpa1
13.4627	-0.334351	0.240672	1	ENSMUSG00000000759	Tubgcp3
56.3184	-0.00805371	0.960252	1	ENSMUSG00000000776	Polr3d
439.423	-0.00861488	0.902078	1	ENSMUSG00000000787	Ddx3x
27.2728	-0.122021	0.599547	1	ENSMUSG00000000794	Kcnn3
39.4233	0.0931981	0.612543	1	ENSMUSG00000000804	Usp32
9.22308	0.00504979	0.988761	1	ENSMUSG00000000811	Txnrd3
2.9655	0.302806	0.60574	1	ENSMUSG00000000823	Zfp512b
172.913	-0.0237606	0.806449	1	ENSMUSG00000000826	Dnajc5
46.3192	0.0692929	0.678803	1	ENSMUSG00000000827	Tpd52l2
27.1211	-0.0630424	0.775928	1	ENSMUSG00000000838	Fmr1
14.8385	0.127139	0.650228	1	ENSMUSG00000000876	Pxmp4
2.65015	-0.3472	0.582897	1	ENSMUSG00000000884	Gnb1l
23.2793	0.126508	0.579505	1	ENSMUSG00000000902	Smarcb1
7.00793	-0.348358	0.460393	1	ENSMUSG00000000915	Hip1r
5.35833	0.317526	0.520485	1	ENSMUSG00000000916	Nsun5
4.01534	0.850399	0.125178	1	ENSMUSG00000000934	Top1mt
17.5462	-0.0642503	0.840053	1	ENSMUSG00000000957	Mmp14
6.7969	-0.182618	0.643424	1	ENSMUSG00000000958	Slc7a7
17.8402	0.239841	0.343887	1	ENSMUSG00000000959	Oxa1l
34.8761	0.0771275	0.711603	1	ENSMUSG00000000976	Heatr6
244.887	0.0597912	0.800271	1	ENSMUSG00000000982	Ccl3
19.4792	-0.332792	0.174379	1	ENSMUSG00000001016	Ilf2
36.4775	-0.202331	0.281059	1	ENSMUSG00000001017	Chtop
30.1268	-0.0940571	0.636632	1	ENSMUSG00000001018	Snapin
13.764	-0.140406	0.653656	1	ENSMUSG00000001034	Mapk7
26.8538	0.08063	0.721928	1	ENSMUSG00000001052	Sec24b
6.68683	0.146689	0.727477	1	ENSMUSG00000001053	N4bp3
11.193	-0.201661	0.570914	1	ENSMUSG00000001054	Rmnd5b
39.2471	-0.0770931	0.680018	1	ENSMUSG00000001056	Nhp2
8.53585	0.00982562	0.978078	1	ENSMUSG00000001062	Vps9d1
10.6049	-0.247042	0.44656	1	ENSMUSG00000001065	Zfp276
23.6011	-0.366283	0.12372	1	ENSMUSG00000001082	Mfsd10
94.7319	0.0219866	0.856683	1	ENSMUSG00000001089	Luzp1
24.9856	0.13288	0.559543	1	ENSMUSG00000001098	Kctd10
18.353	-0.0264679	0.92002	1	ENSMUSG00000001100	Poldip2
70.7213	-0.0224275	0.873621	1	ENSMUSG00000001105	Ift20
18.529	-0.145756	0.580427	1	ENSMUSG00000001127	Araf
55.5109	0.127934	0.452428	1	ENSMUSG00000001128	Cfp
5.35483	-0.167231	0.741771	1	ENSMUSG00000001134	Uxt
11.8734	0.0311284	0.91895	1	ENSMUSG00000001138	Cnnm3
4.37602	0.408174	0.397214	1	ENSMUSG00000001143	Lman2l
19.3726	0.329899	0.231071	1	ENSMUSG00000001150	Mcm3ap
21.1518	0.302027	0.26245	1	ENSMUSG00000001151	Pcnt
17.8799	0.029219	0.916251	1	ENSMUSG00000001156	Mxd1
29.0402	-0.156484	0.433117	1	ENSMUSG00000001157	Gmcl1
52.561	0.00700094	0.963708	1	ENSMUSG00000001158	Snrnp27
1.576	1.14135	0.216904	1	ENSMUSG00000001166	Oas1c
22.9933	-0.243082	0.314667	1	ENSMUSG00000001173	Ocrl
3532.59	-0.033003	0.635836	1	ENSMUSG00000001175	Calm1
16.1143	0.351396	0.263348	1	ENSMUSG00000001211	Agpat3
1.6809	0.595505	0.500083	1	ENSMUSG00000001227	Sema6b
6.47772	-0.413964	0.348128	1	ENSMUSG00000001228	Uhrf1
29.3309	0.0876135	0.671779	1	ENSMUSG00000001229	Dpp9
50.0506	0.0626302	0.727271	1	ENSMUSG00000001247	Lsr
15.1695	0.166068	0.615084	1	ENSMUSG00000001248	Gramd1a
2.55675	0.0802946	0.903154	1	ENSMUSG00000001270	Ckb
1.3973	0.458668	0.616934	1	ENSMUSG00000001281	Itgb7
8.50262	-0.613595	0.125688	1	ENSMUSG00000001285	Myg1
8.41034	0.314785	0.412761	1	ENSMUSG00000001288	Rarg
87.4489	0.104396	0.450984	1	ENSMUSG00000001289	Pfdn5
1.29118	-0.86052	0.46553	1	ENSMUSG00000001300	Efnb2
15.7705	-0.0746664	0.7978	1	ENSMUSG00000001305	Rrp15
5.67217	0.802839	0.0777428	1	ENSMUSG00000001313	Rnd2
3.32543	-0.74796	0.225506	1	ENSMUSG00000001323	Srr
41.3636	-0.0657834	0.720115	1	ENSMUSG00000001366	Fbxo9
23.7399	0.0130124	0.955028	1	ENSMUSG00000001376	Vps50
37.2281	0.105161	0.576975	1	ENSMUSG00000001380	Hars
98.4534	-0.0723337	0.576242	1	ENSMUSG00000001383	Zmat2
27.2464	0.169255	0.457345	1	ENSMUSG00000001415	Smg5
96.0806	-0.115662	0.379481	1	ENSMUSG00000001418	Glmp
48.5054	0.156026	0.349829	1	ENSMUSG00000001419	Mef2d
75.064	0.147953	0.281359	1	ENSMUSG00000001424	Snd1
3.78993	0.424773	0.460391	1	ENSMUSG00000001436	Slc19a1
83.2157	-0.00194704	0.98825	1	ENSMUSG00000001440	Kpnb1
86.2228	0.000486009	0.997172	1	ENSMUSG00000001441	Npepps
12.132	0.386958	0.245432	1	ENSMUSG00000001445	Mrpl10
27.4691	-0.161182	0.446504	1	ENSMUSG00000001473	Tubb6
24.6959	-0.188087	0.428483	1	ENSMUSG00000001482	Def8
4.49551	-0.758596	0.125962	1	ENSMUSG00000001517	Foxm1
5.21107	-0.107687	0.809444	1	ENSMUSG00000001518	Itfg2
3.07834	0.500777	0.439329	1	ENSMUSG00000001524	Gtf2h4
122.365	0.0624078	0.663484	1	ENSMUSG00000001542	Ell2
15.8986	0.0324855	0.906848	1	ENSMUSG00000001552	Jup
34.7385	0.158838	0.413727	1	ENSMUSG00000001569	Nom1
84.5843	0.0664341	0.651773	1	ENSMUSG00000001576	Ergic1
1.34115	1.0651	0.299628	1	ENSMUSG00000001588	Acap1
10.9307	0.167042	0.633947	1	ENSMUSG00000001630	Stk38l
58.6842	0.0476841	0.745384	1	ENSMUSG00000001632	Brpf1
7.38758	-0.0959849	0.80237	1	ENSMUSG00000001642	Akr1b3
7.35562	-0.168181	0.656119	1	ENSMUSG00000001665	Gstt3
18.1915	-0.169181	0.50822	1	ENSMUSG00000001666	Ddt
20.1918	-0.0951201	0.70786	1	ENSMUSG00000001674	Ddx18
208.625	-0.0524937	0.629165	1	ENSMUSG00000001687	Ubl3
29.5889	0.139601	0.544672	1	ENSMUSG00000001707	Eef1e1
120.099	-0.0669161	0.566839	1	ENSMUSG00000001729	Akt1
12.3238	-0.20696	0.462795	1	ENSMUSG00000001741	Il16
108.366	0.00816984	0.945587	1	ENSMUSG00000001750	Tcirg1
10.5638	-0.0471077	0.898059	1	ENSMUSG00000001755	Coasy
32.1444	0.254592	0.205389	1	ENSMUSG00000001767	Crnkl1
67.9205	-0.0230781	0.860547	1	ENSMUSG00000001768	Rin2
47.8159	-0.0682484	0.674102	1	ENSMUSG00000001783	Rtcb
29.4738	-0.206895	0.354338	1	ENSMUSG00000001785	Pwp1
18.5774	-0.00935375	0.971343	1	ENSMUSG00000001786	Fbxo7
275.5	-0.062496	0.527634	1	ENSMUSG00000001794	Capns1
5.68064	-0.387885	0.386128	1	ENSMUSG00000001829	Clpb
403.728	0.0370365	0.609852	1	ENSMUSG00000001833	Septin7
13.1375	0.41651	0.172402	1	ENSMUSG00000001844	Zdhhc4
24.4144	0.0717214	0.766095	1	ENSMUSG00000001855	Nup214
4.30684	0.372919	0.472692	1	ENSMUSG00000001865	Cpa3
1.05082	0.657513	0.57063	1	ENSMUSG00000001870	Ltbp1
20.1339	-0.0397528	0.876643	1	ENSMUSG00000001909	Trmt1
10.5204	-0.499451	0.161735	1	ENSMUSG00000001910	Nacc1
19.1121	0.210342	0.394254	1	ENSMUSG00000001911	Nfix
36.9349	-0.0328205	0.868664	1	ENSMUSG00000001918	Slc1a5
14.6653	0.33627	0.265788	1	ENSMUSG00000001930	Vwf
19.427	-0.269563	0.26958	1	ENSMUSG00000001942	Siae
2.82855	-0.310966	0.638406	1	ENSMUSG00000001946	Esam
49.4105	0.161573	0.327221	1	ENSMUSG00000001962	Fam50a
54.3127	-0.165856	0.308086	1	ENSMUSG00000001964	Emd
1.7569	0.161046	0.832297	1	ENSMUSG00000001983	Taco1
3.83686	-0.24169	0.625312	1	ENSMUSG00000001995	Sipa1l2
5.36429	-0.0982582	0.841492	1	ENSMUSG00000001998	Ap4e1
204.241	-0.0189696	0.847724	1	ENSMUSG00000001999	Blvra
57.7955	-0.125685	0.412134	1	ENSMUSG00000002010	Idh3g
147.251	-0.0714692	0.550336	1	ENSMUSG00000002014	Ssr4
8.40401	-0.0679545	0.866894	1	ENSMUSG00000002017	Fam98a
4.03475	-0.0449647	0.931568	1	ENSMUSG00000002031	Ift46
13.1478	0.0202878	0.94521	1	ENSMUSG00000002043	Trappc6a
42.6724	0.139539	0.426924	1	ENSMUSG00000002052	Supt6
3.04143	-0.992461	0.150596	1	ENSMUSG00000002055	Spag5
130.344	0.0187724	0.87325	1	ENSMUSG00000002058	Unc119
2.04444	0.100067	0.911939	1	ENSMUSG00000002059	Rab34
21.7984	0.133312	0.585279	1	ENSMUSG00000002064	Sdf2
2.45063	-0.577235	0.428937	1	ENSMUSG00000002068	Ccne1
22.1974	0.128271	0.57677	1	ENSMUSG00000002083	Bbc3
3.86175	1.11964	0.0844495	1	ENSMUSG00000002100	Mybpc3
175.644	0.000897501	0.99333	1	ENSMUSG00000002102	Psmc3
21.0074	0.247512	0.339182	1	ENSMUSG00000002105	Slc39a13
46.7093	0.0920905	0.594577	1	ENSMUSG00000002108	Nr1h3
1.2034	-1.87709	0.11771	1	ENSMUSG00000002109	Ddb2
40.6149	-0.0683061	0.711344	1	ENSMUSG00000002129	Sf3a1
85.2402	0.0181096	0.887917	1	ENSMUSG00000002147	Stat6
20.5289	-0.173193	0.480054	1	ENSMUSG00000002204	Napsa
18.3025	-0.104588	0.695197	1	ENSMUSG00000002205	Vrk3
7.08422	0.823317	0.0634445	1	ENSMUSG00000002210	Smg9
17.9388	-0.0405352	0.888047	1	ENSMUSG00000002221	Paxip1
32.027	0.0637649	0.740354	1	ENSMUSG00000002222	Rmnd5a
2.76923	0.00924616	0.98845	1	ENSMUSG00000002227	Mov10
1.93146	-0.257354	0.748886	1	ENSMUSG00000002228	Ppm1j
40.4869	0.114912	0.552499	1	ENSMUSG00000002250	Ppard
34.0171	-0.209722	0.290807	1	ENSMUSG00000002257	Def6
1.50659	0.417519	0.636731	1	ENSMUSG00000002274	Metrn
7.81236	0.0657129	0.868051	1	ENSMUSG00000002279	Lmf1
13.3791	-0.137915	0.651013	1	ENSMUSG00000002280	Ciao3
17.1298	0.0726522	0.765363	1	ENSMUSG00000002289	Angptl4
29.911	-0.231561	0.279326	1	ENSMUSG00000002297	Dbf4
42.8323	-0.260941	0.116407	1	ENSMUSG00000002307	Daxx
4.58405	0.534185	0.299872	1	ENSMUSG00000002308	Cd320
24.1217	0.086833	0.715473	1	ENSMUSG00000002319	Ipo4
1.81444	0.869966	0.32368	1	ENSMUSG00000002320	Tm9sf1
16.1685	-0.0947716	0.765085	1	ENSMUSG00000002325	Irf9
13.5266	-0.0296622	0.912754	1	ENSMUSG00000002329	Mdp1
31.0883	-0.0241709	0.904401	1	ENSMUSG00000002332	Dhrs1
12.1235	0.299119	0.34056	1	ENSMUSG00000002342	Tmem161a
2.83342	-0.323741	0.597417	1	ENSMUSG00000002343	Armc6
7.91959	0.427537	0.277294	1	ENSMUSG00000002345	Borcs8
3.75847	0.156977	0.786277	1	ENSMUSG00000002365	Snx9
21.9274	-0.207008	0.389268	1	ENSMUSG00000002372	Ranbp3
54.1815	0.0430865	0.788715	1	ENSMUSG00000002379	Ndufa11
21.4735	0.170261	0.536252	1	ENSMUSG00000002393	Nr2f6
32.3255	-0.28776	0.156826	1	ENSMUSG00000002395	Use1
10.1042	-0.391393	0.26144	1	ENSMUSG00000002396	Ocel1
28.8533	0.225403	0.300426	1	ENSMUSG00000002413	Braf
43.6223	-0.139625	0.411221	1	ENSMUSG00000002416	Ndufb2
22.5755	-0.356716	0.125519	1	ENSMUSG00000002428	Hltf
54.1004	-0.101196	0.512222	1	ENSMUSG00000002455	Prpf6
59.9629	0.0847901	0.572982	1	ENSMUSG00000002458	Rgs19
13.5317	-0.0865419	0.781916	1	ENSMUSG00000002475	Abhd3
104.103	-0.0650976	0.582768	1	ENSMUSG00000002477	Snrpd1
3.09572	0.0585911	0.928751	1	ENSMUSG00000002486	Tchp
1.08366	2.17899	0.0583956	1	ENSMUSG00000002489	Tiam1
8.93401	0.125615	0.744088	1	ENSMUSG00000002496	Tsc2
6.52296	-0.0273381	0.952229	1	ENSMUSG00000002500	Rpl3l
2.01187	-0.947822	0.212095	1	ENSMUSG00000002504	Slc9a3r2
77.5963	-0.028409	0.829877	1	ENSMUSG00000002524	Puf60
56.3525	0.0868163	0.573365	1	ENSMUSG00000002546	Golga2
6.9363	0.0560931	0.888432	1	ENSMUSG00000002550	Uck1
58.3814	0.023186	0.877557	1	ENSMUSG00000002580	Mien1
33.5385	0.0566709	0.784206	1	ENSMUSG00000002603	Tgfb1
28.4309	0.16718	0.446011	1	ENSMUSG00000002608	Ccdc97
1.31074	-0.0680185	0.944335	1	ENSMUSG00000002617	Zfp40
12.4384	0.0891584	0.779903	1	ENSMUSG00000002625	Akap8l
13.9644	-0.381778	0.179605	1	ENSMUSG00000002635	Pdcd2l
37.0779	-0.0482469	0.803952	1	ENSMUSG00000002658	Gtf2f1
17.8779	0.368084	0.169903	1	ENSMUSG00000002660	Clpp
6.94102	-0.106374	0.797423	1	ENSMUSG00000002661	Alkbh7
8.08281	0.0740966	0.851945	1	ENSMUSG00000002668	Dennd1c
10.5004	-0.380568	0.303194	1	ENSMUSG00000002679	Med6
106.287	0.021064	0.866867	1	ENSMUSG00000002699	Lcp2
29.4479	0.216886	0.279051	1	ENSMUSG00000002718	Cse1l
10.9363	0.348438	0.309295	1	ENSMUSG00000002728	Naa20
2.96934	0.334771	0.599957	1	ENSMUSG00000002732	Fkbp7
44.7408	-0.223504	0.19966	1	ENSMUSG00000002733	Plekha3
90.2367	0.014434	0.910512	1	ENSMUSG00000002748	Baz1b
2.51421	-0.478956	0.519159	1	ENSMUSG00000002763	Pex6
17.9611	-0.115935	0.656336	1	ENSMUSG00000002767	Mrpl2
14.0864	-0.0036604	0.990931	1	ENSMUSG00000002768	Mea1
133.583	-0.0895909	0.440977	1	ENSMUSG00000002778	Kdelr1
1.40805	-0.0749944	0.931641	1	ENSMUSG00000002781	Tmem143
19.725	-0.401852	0.147649	1	ENSMUSG00000002797	Ggct
2.05486	-0.338614	0.65068	1	ENSMUSG00000002803	Btbd6
3.37064	0.149424	0.790222	1	ENSMUSG00000002804	Nudt14
126.401	0.0526766	0.64852	1	ENSMUSG00000002812	Flii
3.63779	-1.0971	0.0787033	1	ENSMUSG00000002814	Top3a
6.20804	-0.495656	0.280204	1	ENSMUSG00000002820	Atg4d
7.9639	0.252115	0.535788	1	ENSMUSG00000002825	Qtrt1
6.2939	-0.00128353	0.997608	1	ENSMUSG00000002835	Chaf1a
73.7167	0.0465861	0.742839	1	ENSMUSG00000002844	Adprh
8.9628	-0.214263	0.580467	1	ENSMUSG00000002845	Tmem39a
8.94406	0.281486	0.463335	1	ENSMUSG00000002846	Timmdc1
5.30328	-0.977908	0.0441381	1	ENSMUSG00000002870	Mcm2
9.73843	-0.0968316	0.79134	1	ENSMUSG00000002871	Tpra1
3.19919	1.07565	0.102634	1	ENSMUSG00000002885	Adgre5
3.26065	-0.0670861	0.899797	1	ENSMUSG00000002910	Arrdc2
685.163	-0.0558248	0.499513	1	ENSMUSG00000002944	Cd36
11.601	0.0432168	0.889548	1	ENSMUSG00000002948	Map2k7
20.2241	0.365969	0.161942	1	ENSMUSG00000002949	Timm44
31.6501	0.0295655	0.881021	1	ENSMUSG00000002957	Ap2a2
13.5981	-0.182965	0.538187	1	ENSMUSG00000002963	Pnkp
6.61003	0.259234	0.536823	1	ENSMUSG00000002968	Med25
2.20559	-0.306222	0.705428	1	ENSMUSG00000002980	Bcam
38.742	-0.0917911	0.635426	1	ENSMUSG00000002981	Clptm1
52.7008	0.191823	0.284959	1	ENSMUSG00000002983	Relb
18.0915	0.420955	0.125957	1	ENSMUSG00000002984	Tomm40
354.582	-0.0341521	0.696664	1	ENSMUSG00000002997	Prkar2b
30.0299	-0.0132365	0.947004	1	ENSMUSG00000003031	Cdkn1b
33.1053	0.225834	0.245965	1	ENSMUSG00000003033	Ap1m1
181.265	-0.00831354	0.940989	1	ENSMUSG00000003037	Rab8a
20.1909	0.0159178	0.950627	1	ENSMUSG00000003062	Stard3nl
38.1866	0.175719	0.358218	1	ENSMUSG00000003068	Stk11
3.20373	0.127844	0.855144	1	ENSMUSG00000003070	Efna2
99.6611	0.00010027	0.999361	1	ENSMUSG00000003072	Atp5d
36.6942	0.265036	0.176965	1	ENSMUSG00000003119	Cdk12
4.98416	0.29673	0.538029	1	ENSMUSG00000003123	Lipe
63.0495	0.0855041	0.568857	1	ENSMUSG00000003131	Pafah1b2
15.656	0.0432683	0.875648	1	ENSMUSG00000003135	Cnot11
27.9233	-0.0430404	0.838864	1	ENSMUSG00000003154	Foxj2
24.3351	-0.169736	0.466153	1	ENSMUSG00000003166	Dgcr2
25.1633	0.244718	0.308147	1	ENSMUSG00000003184	Irf3
2.443	-0.446022	0.541088	1	ENSMUSG00000003190	Bcl2l12
2.28657	0.00767054	0.991312	1	ENSMUSG00000003198	Zfp959
12.849	0.0339163	0.914532	1	ENSMUSG00000003199	Mpnd
25.0421	0.0115107	0.962297	1	ENSMUSG00000003200	Sh3gl1
2.36709	1.38575	0.0904865	1	ENSMUSG00000003206	Ebi3
4.47455	0.462032	0.376593	1	ENSMUSG00000003208	Yju2
69.6597	0.122834	0.437186	1	ENSMUSG00000003226	Ranbp2
37.22	0.208829	0.28155	1	ENSMUSG00000003228	Grk5
15.4448	-0.207303	0.462012	1	ENSMUSG00000003234	Abcf3
24.5207	0.192903	0.440814	1	ENSMUSG00000003235	Eif2b5
27.2664	-0.143826	0.52718	1	ENSMUSG00000003269	Cyth2
23.8252	0.121516	0.612367	1	ENSMUSG00000003299	Mrpl4
86.9996	-0.0153678	0.922236	1	ENSMUSG00000003316	Glg1
6.12489	-0.0312756	0.938816	1	ENSMUSG00000003344	Btbd2
47.6748	0.00935923	0.953544	1	ENSMUSG00000003345	Csnk1g2
7.69946	-0.200286	0.617598	1	ENSMUSG00000003346	Abhd17a
32.9695	-0.0281251	0.892459	1	ENSMUSG00000003348	Mob3a
1.76049	0.787283	0.370147	1	ENSMUSG00000003355	Fkbp11
52.3359	0.172783	0.375664	1	ENSMUSG00000003380	Rabac1
45.335	0.148383	0.488529	1	ENSMUSG00000003382	Etv3
44.5849	0.0878349	0.651546	1	ENSMUSG00000003402	Prkcsh
48.2393	-0.0977805	0.585156	1	ENSMUSG00000003420	Fcgrt
15.8392	0.0452759	0.872716	1	ENSMUSG00000003421	Nosip
9.6161	0.240116	0.521194	1	ENSMUSG00000003423	Pih1d1
41.2569	0.0312622	0.872566	1	ENSMUSG00000003435	Supt5
19.4892	0.104187	0.684652	1	ENSMUSG00000003437	Paf1
14.5865	-0.277494	0.343055	1	ENSMUSG00000003438	Timm50
2.21056	0.0618768	0.936107	1	ENSMUSG00000003444	Med29
2.27899	-0.322926	0.637021	1	ENSMUSG00000003452	Bicd1
15.4597	-0.00407913	0.988432	1	ENSMUSG00000003458	Ncstn
25.3862	0.111617	0.617907	1	ENSMUSG00000003464	Pex19
22.1746	0.196637	0.411092	1	ENSMUSG00000003484	Cyp4f18
7.69677	-0.419055	0.318118	1	ENSMUSG00000003500	Impdh1
8.39943	0.298201	0.449192	1	ENSMUSG00000003527	Ess2
40.1338	0.00883218	0.96518	1	ENSMUSG00000003528	Slc25a1
4.12859	0.211402	0.672995	1	ENSMUSG00000003531	Dgcr6
29.5774	0.218796	0.418807	1	ENSMUSG00000003541	Ier3
4.45622	0.349389	0.547045	1	ENSMUSG00000003545	Fosb
11.3788	0.0968968	0.751507	1	ENSMUSG00000003546	Klc4
4.55398	-0.0358009	0.942684	1	ENSMUSG00000003549	Ercc1
2.9051	-0.40437	0.494769	1	ENSMUSG00000003559	As3mt
14.9631	0.163242	0.585423	1	ENSMUSG00000003573	Homer3
1.58498	1.17808	0.205642	1	ENSMUSG00000003575	Crtc1
10.2936	0.0714707	0.834748	1	ENSMUSG00000003581	Rnf215
7.73567	0.156528	0.680673	1	ENSMUSG00000003585	Sec14l2
14.9153	0.219651	0.443925	1	ENSMUSG00000003604	Aven
1.09708	0.745965	0.505796	1	ENSMUSG00000003617	Cp
11.4535	0.147361	0.648075	1	ENSMUSG00000003623	Crot
42.4214	0.225111	0.194333	1	ENSMUSG00000003644	Rps6ka1
56.5153	-0.134764	0.391662	1	ENSMUSG00000003660	Snrnp200
64.5635	-0.158813	0.286487	1	ENSMUSG00000003680	Taf6l
18.1783	-0.175437	0.501001	1	ENSMUSG00000003721	Insig2
25.9769	0.0132657	0.953727	1	ENSMUSG00000003731	Kpna6
8.90374	0.403913	0.316907	1	ENSMUSG00000003746	Man1a
5.76328	0.546886	0.299871	1	ENSMUSG00000003752	Itpkc
7.08999	0.55149	0.16533	1	ENSMUSG00000003762	Coq8b
8.89898	-0.394116	0.319386	1	ENSMUSG00000003779	Kif20a
81.2494	0.0464981	0.769154	1	ENSMUSG00000003808	Farsa
2.8252	-0.888116	0.179378	1	ENSMUSG00000003809	Gcdh
81.0039	0.0326525	0.799036	1	ENSMUSG00000003812	Dnase2a
22.0758	-0.261244	0.282734	1	ENSMUSG00000003813	Rad23a
1188.09	0.0010592	0.990249	1	ENSMUSG00000003814	Calr
8.71466	0.1235	0.736926	1	ENSMUSG00000003824	Syce2
25.0161	0.254452	0.298206	1	ENSMUSG00000003847	Nfat5
11.1026	0.299308	0.360396	1	ENSMUSG00000003848	Nob1
50.6319	-0.0388165	0.83642	1	ENSMUSG00000003849	Nqo1
5.08083	-2.45238	0.025703	1	ENSMUSG00000003863	Ppfia3
7.34665	-0.257247	0.54896	1	ENSMUSG00000003865	Gys1
5.03186	0.245877	0.615675	1	ENSMUSG00000003868	Ruvbl2
15.8151	0.148285	0.608077	1	ENSMUSG00000003873	Bax
33.5019	-0.187426	0.314529	1	ENSMUSG00000003923	Tfam
4.8796	-0.434673	0.387187	1	ENSMUSG00000003929	Zfp81
59.3914	0.00460608	0.975168	1	ENSMUSG00000003948	Mmd
31.3291	-0.074496	0.705117	1	ENSMUSG00000003955	Fam162a
6.55578	-0.416305	0.335014	1	ENSMUSG00000004018	Fancl
2.26019	-0.0841575	0.905285	1	ENSMUSG00000004032	Gstm5
228.388	0.0638466	0.50517	1	ENSMUSG00000004040	Stat3
29.7318	0.141203	0.518094	1	ENSMUSG00000004043	Stat5a
3.73896	1.3991	0.0258679	1	ENSMUSG00000004044	Cavin1
16.552	0.0926196	0.739133	1	ENSMUSG00000004054	Map3k11
10.0485	0.0728295	0.827206	1	ENSMUSG00000004056	Akt2
23.7305	-0.173435	0.475649	1	ENSMUSG00000004069	Dnaja3
14.9818	0.225025	0.426932	1	ENSMUSG00000004071	Cdip1
32.8607	-0.214238	0.273983	1	ENSMUSG00000004085	Map3k20
1.38935	-0.110707	0.893614	1	ENSMUSG00000004098	Col5a3
52.5465	-0.142685	0.355338	1	ENSMUSG00000004099	Dnmt1
18.1241	-0.0859556	0.757575	1	ENSMUSG00000004100	Ppan
8.59171	0.271836	0.53538	1	ENSMUSG00000004127	Trmt10a
59.9497	0.159526	0.337884	1	ENSMUSG00000004221	Ikbkg
4.59446	0.275504	0.608257	1	ENSMUSG00000004233	Wars2
12.2315	0.365934	0.336872	1	ENSMUSG00000004263	Atn1
127.693	0.0622126	0.590964	1	ENSMUSG00000004264	Phb2
37.2059	0.257248	0.220365	1	ENSMUSG00000004268	Emg1
101.41	-0.0934585	0.511117	1	ENSMUSG00000004270	Lpcat3
271.443	-0.0439358	0.599065	1	ENSMUSG00000004285	Atp6v1f
3.29829	-0.104981	0.938918	1	ENSMUSG00000004296	Il12b
49.4715	0.021819	0.912402	1	ENSMUSG00000004317	Clcn5
97.1639	-0.0503398	0.678675	1	ENSMUSG00000004319	Clcn3
26.1449	0.00498194	0.981909	1	ENSMUSG00000004356	Utp20
5.24324	-1.30563	0.0758995	1	ENSMUSG00000004359	Spic
70.8647	-0.0729234	0.619818	1	ENSMUSG00000004364	Cul3
23.279	-0.106092	0.667595	1	ENSMUSG00000004393	Ddx56
24.068	-0.117021	0.648975	1	ENSMUSG00000004394	Tmed4
10.7855	0.260692	0.449615	1	ENSMUSG00000004446	Bid
66.0781	-0.175301	0.232744	1	ENSMUSG00000004451	Ralb
2.95561	-0.518187	0.500475	1	ENSMUSG00000004455	Ppp1cc
10.9448	-0.19184	0.549653	1	ENSMUSG00000004462	Tbccd1
4.09397	-1.05719	0.0386157	1	ENSMUSG00000004500	Zfp324
334.828	0.0203149	0.820054	1	ENSMUSG00000004535	Tax1bp1
3.87715	0.214616	0.663889	1	ENSMUSG00000004561	Mettl17
9.32287	0.47432	0.200009	1	ENSMUSG00000004565	Pnpla6
10.1417	-0.0188116	0.957131	1	ENSMUSG00000004567	Mcoln1
8.56978	-0.247201	0.503846	1	ENSMUSG00000004568	Arhgef18
59.8095	-0.107368	0.472458	1	ENSMUSG00000004591	Pkn2
47.2856	-0.270479	0.103917	1	ENSMUSG00000004609	Cd33
70.1461	0.0637433	0.657376	1	ENSMUSG00000004610	Etfb
66.457	-0.0464027	0.767392	1	ENSMUSG00000004626	Stxbp2
7.20552	-0.409577	0.35322	1	ENSMUSG00000004637	Wwox
4.25131	1.0166	0.0849204	1	ENSMUSG00000004642	Slbp
3.62797	-0.368283	0.509273	1	ENSMUSG00000004661	Arid3b
2.89288	-0.301536	0.649501	1	ENSMUSG00000004665	Cnn2
39.1579	-0.0393056	0.830921	1	ENSMUSG00000004667	Polr2e
3.10973	-0.209654	0.696324	1	ENSMUSG00000004698	Hdac9
30.2954	0.227879	0.294047	1	ENSMUSG00000004707	Ly9
10.1662	0.112059	0.743804	1	ENSMUSG00000004709	Cd244a
190.672	0.0416739	0.674051	1	ENSMUSG00000004730	Adgre1
2.11334	-0.210642	0.759656	1	ENSMUSG00000004748	Mtfp1
1.63468	-1.24764	0.173668	1	ENSMUSG00000004768	Rab23
20.8997	-0.116553	0.6397	1	ENSMUSG00000004788	Eif2b2
58.8058	0.00987629	0.94851	1	ENSMUSG00000004789	Dlst
24.185	0.209155	0.335669	1	ENSMUSG00000004798	Ulk2
3.73152	0.339201	0.592584	1	ENSMUSG00000004814	Ccl24
10.8419	-0.0559262	0.874147	1	ENSMUSG00000004815	Dgkq
74.7964	0.0830886	0.567736	1	ENSMUSG00000004846	Plod3
30.9866	-0.019886	0.927998	1	ENSMUSG00000004849	Ap1s1
45.9244	-0.00967337	0.953675	1	ENSMUSG00000004865	Srpk1
17.3133	-0.212399	0.446277	1	ENSMUSG00000004880	Lbr
3.20702	-0.553859	0.39313	1	ENSMUSG00000004895	Prcc
4.68106	0.699601	0.174786	1	ENSMUSG00000004896	Rrnad1
233.69	0.00151977	0.988227	1	ENSMUSG00000004897	Hdgf
1.62496	1.18768	0.184399	1	ENSMUSG00000004929	Thop1
6.03926	-0.472186	0.296416	1	ENSMUSG00000004931	Apba3
18.8262	0.24002	0.433733	1	ENSMUSG00000004934	Pias4
100.911	-0.00433783	0.973624	1	ENSMUSG00000004936	Map2k1
53.6009	-0.128163	0.422801	1	ENSMUSG00000004937	Sgta
18.067	0.255415	0.331549	1	ENSMUSG00000004945	Tmem242
7.68154	-0.059641	0.89281	1	ENSMUSG00000004947	Dtx2
5.09483	0.269113	0.595626	1	ENSMUSG00000004952	Rasa4
309.473	-0.107423	0.328169	1	ENSMUSG00000004980	Hnrnpa2b1
10.2452	0.0199581	0.95332	1	ENSMUSG00000004996	Mri1
34.8997	-0.166319	0.401791	1	ENSMUSG00000005034	Prkacb
[truncated: 8,496 more rows]
