# Supplementary material for: Trained immunity of alveolar macrophages requires metabolic rewiring and type 1 interferon signaling
Source: Mucosal Immunol. 2022 Jul 18;15(5):896–907. doi: 10.1038/s41385-022-00528-5 (PMC9385480; doi:10.1038/s41385-022-00528-5)
Supplement: Supplementary file 4 — Supplementary Table S2 [file 41385_2022_528_MOESM4_ESM.xls]

## Sheet: Sheet1
Supplementary Table S2
Differentially expressed genes identified in HISP-challenged AMs six days after in vivo training
mean expression (base)	log2 fold change	p-value	adjusted p-value	gene ID	gene symbol
163.524	2.79423	2.22751e-13	7.5422e-10	ENSMUSG00000029379	Cxcl3
54.8518	1.04373	3.87235e-11	1.52006e-07	ENSMUSG00000021701	Plk2
19.8205	1.92091	1.57394e-11	1.52006e-07	ENSMUSG00000041324	Inhba
106.394	0.881972	6.78405e-10	4.618e-07	ENSMUSG00000016319	Slc25a5
189.053	0.849704	5.92737e-10	4.618e-07	ENSMUSG00000020077	Srgn
1348.81	0.422054	2.68448e-09	1.01264e-06	ENSMUSG00000020644	Id2
125.842	0.792264	2.25351e-09	1.09571e-06	ENSMUSG00000054364	Rhob
20.3495	1.75443	5.59778e-10	1.6905e-06	ENSMUSG00000033213	AA467197
172.106	1.68596	2.89444e-08	7.27894e-06	ENSMUSG00000050370	Ch25h
83.4539	0.881904	4.0706e-08	1.05037e-05	ENSMUSG00000037072	Selenof
303.694	0.448279	1.10654e-07	2.27677e-05	ENSMUSG00000015143	Actn1
168.465	0.763583	1.59075e-07	3.17698e-05	ENSMUSG00000025355	Mmp19
41.9401	0.988135	8.81956e-08	4.59494e-05	ENSMUSG00000035969	Rusc2
59.3236	0.976148	1.49229e-07	6.20292e-05	ENSMUSG00000019850	Tnfaip3
473.675	0.540505	4.46222e-07	8.71785e-05	ENSMUSG00000030142	Clec4e
26.0686	1.53104	6.77772e-08	8.71785e-05	ENSMUSG00000035900	Gramd4
97.6647	0.603644	6.46509e-07	8.71785e-05	ENSMUSG00000042622	Maff
83.1784	0.737586	4.63451e-07	8.71785e-05	ENSMUSG00000061731	Ext1
734.295	0.483779	8.47942e-07	0.000101009	ENSMUSG00000019970	Sgk1
183.26	0.55023	9.23348e-07	0.00011913	ENSMUSG00000026628	Atf3
83.6806	0.72057	7.76278e-07	0.000125815	ENSMUSG00000028381	Ugcg
106.679	0.854911	8.19438e-07	0.000126116	ENSMUSG00000028517	Plpp3
1086.47	0.352805	2.19928e-06	0.000306634	ENSMUSG00000028367	Txn1
564.505	0.404588	2.89126e-06	0.000306634	ENSMUSG00000030256	Bhlhe41
66.819	0.753614	4.24284e-07	0.000306634	ENSMUSG00000033184	Tmed7
8.71289	2.33843	1.52791e-07	0.000325908	ENSMUSG00000034893	Cog3
314.434	0.56439	3.14355e-06	0.000382117	ENSMUSG00000024659	Anxa1
274.96	0.480587	4.40747e-06	0.000382117	ENSMUSG00000025290	Rps24
73.0192	0.768592	2.41708e-06	0.000455743	ENSMUSG00000016496	Cd274
462.697	0.899437	5.89508e-06	0.000455743	ENSMUSG00000038508	Gdf15
186.648	0.478127	4.11156e-06	0.000455743	ENSMUSG00000046982	Tshz1
35.745	1.00413	2.9444e-06	0.00053545	ENSMUSG00000017132	Cyth1
75.4774	0.644407	6.97825e-06	0.000545654	ENSMUSG00000020057	Dram1
227.645	0.543252	1.12266e-05	0.000747337	ENSMUSG00000007458	M6pr
88.4839	0.664644	1.20163e-05	0.00077705	ENSMUSG00000043017	Ptgir
100.298	0.7023	8.68975e-06	0.000821561	ENSMUSG00000029234	Tmem165
156.56	0.473614	2.12115e-05	0.00137392	ENSMUSG00000054808	Actn4
296.92	0.392361	3.95333e-05	0.00240702	ENSMUSG00000024335	Brd2
534.839	0.410064	4.24454e-05	0.00240702	ENSMUSG00000056501	Cebpb
897.258	1.21165	4.01743e-05	0.00240702	ENSMUSG00000058427	Cxcl2
233.308	-0.341676	7.03922e-05	0.00388586	ENSMUSG00000004266	Ptpn6
223.381	0.513451	6.8696e-05	0.00391989	ENSMUSG00000030103	Bhlhe40
84.4266	1.29092	7.49593e-05	0.00417781	ENSMUSG00000069662	Marcks
180.125	0.382668	8.89747e-05	0.00484625	ENSMUSG00000011884	Gltp
322.675	0.32106	8.26519e-05	0.00625137	ENSMUSG00000035011	Zbtb7a
201.233	0.355672	0.000138787	0.00723076	ENSMUSG00000051510	Mafg
63.1533	-0.670997	2.08013e-05	0.00799642	ENSMUSG00000050552	Lamtor4
53.6691	1.75114	6.05297e-05	0.00836659	ENSMUSG00000018293	Pfn1
396.756	0.344201	0.000179534	0.00836659	ENSMUSG00000023010	Tmbim6
250.456	0.548828	0.000130971	0.00891536	ENSMUSG00000062515	Fabp4
1751.99	-0.282217	0.000134591	0.00893559	ENSMUSG00000026864	Hspa5
2507.06	0.245588	0.000206951	0.00953796	ENSMUSG00000060802	B2m
96.356	0.597627	0.000150119	0.00959039	ENSMUSG00000071076	Jund
72.1594	0.788541	9.13587e-05	0.00984528	ENSMUSG00000034101	Ctnnd1
110.162	0.509691	0.000248055	0.0102078	ENSMUSG00000025795	Rassf3
119.687	0.53734	0.000169482	0.0102474	ENSMUSG00000029771	Irf5
166.143	0.405457	0.000189569	0.0105224	ENSMUSG00000020023	Tmcc3
55.0528	1.18124	3.53883e-05	0.0105224	ENSMUSG00000021215	Net1
31.2891	1.12736	6.78235e-06	0.0105224	ENSMUSG00000029017	Pmpcb
197.592	0.315879	0.000181398	0.0105224	ENSMUSG00000031444	F10
119.497	-0.500808	0.000183725	0.0105224	ENSMUSG00000041515	Irf8
27.0738	0.980657	2.84566e-05	0.0105802	ENSMUSG00000034160	Ogt
65.1013	0.767182	0.000118958	0.0108697	ENSMUSG00000000441	Raf1
1153.58	0.325415	0.000205456	0.0108697	ENSMUSG00000020572	Nampt
360.532	0.363215	0.000210175	0.0110053	ENSMUSG00000015839	Nfe2l2
1300.14	0.330237	0.000286619	0.0112059	ENSMUSG00000027737	Slc7a11
264.538	0.502894	0.000292791	0.0112763	ENSMUSG00000036438	Calm2
92.7733	0.496952	0.000226464	0.0112763	ENSMUSG00000062203	Gspt1
600.383	0.321373	0.000248713	0.0122047	ENSMUSG00000028599	Tnfrsf1b
72.4053	0.628519	0.000180786	0.0131229	ENSMUSG00000035725	Prkx
266.738	0.319053	0.000388772	0.0131229	ENSMUSG00000063406	Tmed5
991.348	0.298876	0.000292037	0.0137336	ENSMUSG00000032740	Ccdc88a
105.49	-0.44072	0.000480634	0.0149018	ENSMUSG00000022270	Retreg1
53.2563	0.825725	6.92248e-05	0.0169018	ENSMUSG00000050148	Ubqln2
14.2071	1.58546	2.39747e-05	0.017817	ENSMUSG00000022096	Hr
159.365	0.412122	0.000524652	0.017817	ENSMUSG00000032504	Pdcd6ip
868.179	0.31959	0.000613538	0.0180342	ENSMUSG00000073411	H2-D1
61.2959	-0.725412	0.000119609	0.0180582	ENSMUSG00000020914	Top2a
255.266	-0.362092	0.00046558	0.0193248	ENSMUSG00000022982	Sod1
317.031	0.294603	0.000458126	0.0193248	ENSMUSG00000024639	Gnaq
290.669	0.397803	0.000655368	0.0193248	ENSMUSG00000031596	Slc7a2
197.25	0.421023	0.000457476	0.0193248	ENSMUSG00000043131	Mob1a
461.571	0.289345	0.000726305	0.0198056	ENSMUSG00000028634	Hivep3
113.627	0.411043	0.000662035	0.020337	ENSMUSG00000020594	Pum2
45.335	0.632157	0.00029845	0.0204326	ENSMUSG00000003382	Etv3
128.229	0.403212	0.000797215	0.0209809	ENSMUSG00000024949	Sf1
620.013	0.260776	0.000764179	0.0210508	ENSMUSG00000037242	Clic4
351.833	0.277858	0.000805178	0.0218503	ENSMUSG00000020152	Actr2
23.4105	1.16981	2.07782e-05	0.0218503	ENSMUSG00000038803	Ost4
327.719	0.399752	0.00086962	0.0218692	ENSMUSG00000064351	mt-Co1
50.6745	0.573742	0.000301985	0.0222318	ENSMUSG00000015312	Gadd45b
46.7663	0.670151	0.000172734	0.0222318	ENSMUSG00000032096	Arcn1
35.9645	0.675104	0.000403198	0.0223333	ENSMUSG00000030199	Etv6
109.325	0.409807	0.000830228	0.0227905	ENSMUSG00000046223	Plaur
95.8119	0.520622	0.000912985	0.023032	ENSMUSG00000024190	Dusp1
181.308	0.338047	0.000962261	0.0240223	ENSMUSG00000005506	Celf1
116.761	0.423353	0.000973974	0.024064	ENSMUSG00000034957	Cebpa
98.3669	0.424556	0.000977935	0.0257495	ENSMUSG00000055239	Kcmf1
136.525	0.348875	0.00108526	0.0260154	ENSMUSG00000025239	Limd1
295.884	-0.405248	0.00102836	0.0260154	ENSMUSG00000026360	Rgs2
435.001	-0.280948	0.00109936	0.0260154	ENSMUSG00000026600	Soat1
260.082	0.379779	0.0010881	0.0260154	ENSMUSG00000030162	Olr1
138.813	0.358251	0.00118561	0.0260527	ENSMUSG00000028165	Cisd2
85.899	0.561784	0.000804381	0.0263247	ENSMUSG00000040128	Pnrc1
21.018	1.09081	0.000122293	0.0266137	ENSMUSG00000031555	Adam9
67.65	0.533495	0.000484774	0.0266137	ENSMUSG00000075700	Selenot
54.3644	0.525896	0.000555845	0.0267601	ENSMUSG00000037553	Zdhhc18
76.8336	0.462986	0.0013044	0.0273359	ENSMUSG00000026466	Tor1aip1
150.433	0.46596	0.00134233	0.0277807	ENSMUSG00000000001	Gnai3
71.8588	-0.569225	0.000169134	0.0277807	ENSMUSG00000045969	Ing1
42.3648	0.646608	0.000612949	0.0284459	ENSMUSG00000028760	Eif4g3
439.348	0.230744	0.00133142	0.0306748	ENSMUSG00000026473	Glul
88.5115	0.465353	0.00135198	0.0308728	ENSMUSG00000050812	Ecpas
589.681	-0.228262	0.00108466	0.0323836	ENSMUSG00000030654	Arl6ip1
237.088	0.257939	0.00110566	0.0324413	ENSMUSG00000034120	Srsf2
4674.08	0.222803	0.0015685	0.0324413	ENSMUSG00000064341	mt-Nd1
279.647	-0.36294	0.00164003	0.0335937	ENSMUSG00000023004	Tuba1b
255.402	-0.33607	0.00119179	0.0341974	ENSMUSG00000026202	Tuba4a
87.67	0.507795	0.00159098	0.0344986	ENSMUSG00000031309	Rps6ka3
39.2871	-0.698001	0.00023466	0.0350692	ENSMUSG00000027227	Sord
130.622	0.347004	0.00164447	0.0350692	ENSMUSG00000055065	Ddx17
96.2106	0.421754	0.00130242	0.0361468	ENSMUSG00000028163	Nfkb1
379.599	0.285968	0.00135447	0.0374799	ENSMUSG00000040659	Efhd2
131.5	0.505117	0.0022398	0.0408822	ENSMUSG00000026107	Nabp1
1147.73	0.187711	0.00152308	0.0412564	ENSMUSG00000000290	Itgb2
107.913	0.378474	0.00241393	0.043361	ENSMUSG00000022125	Cln5
22.5832	-0.98566	0.000237834	0.0448903	ENSMUSG00000026605	Cenpf
28.909	0.814216	0.000259845	0.0448903	ENSMUSG00000038175	Mylip
789.339	0.252687	0.00176008	0.0461978	ENSMUSG00000037902	Sirpa
37.8631	-0.777795	0.000336836	0.0468144	ENSMUSG00000034165	Ccnd3
115.357	0.360326	0.00181754	0.0469776	ENSMUSG00000026276	Septin2
64.7021	0.677876	0.00055638	0.0496369	ENSMUSG00000022018	Rgcc
77.8133	0.409315	0.00258918	0.0502336	ENSMUSG00000102037	Bcl2a1a
306.149	-0.255262	0.00292227	0.0522646	ENSMUSG00000013974	Mcemp1
11.9027	1.28833	0.000129283	0.0551352	ENSMUSG00000047454	Gphn
167.441	0.305617	0.00331988	0.0552497	ENSMUSG00000021770	Samd8
44.7085	0.70447	0.000420388	0.0554414	ENSMUSG00000056629	Fkbp2
138.809	0.50891	0.00227462	0.0558094	ENSMUSG00000059248	Septin9
130.209	0.373762	0.00235305	0.0572056	ENSMUSG00000027878	Notch2
77.4668	0.469178	0.00235158	0.0572056	ENSMUSG00000032440	Tgfbr2
127.57	-0.349816	0.00248843	0.0595859	ENSMUSG00000024691	Fam111a
113.037	0.331818	0.00372403	0.0595859	ENSMUSG00000031591	Asah1
296.29	-0.320526	0.00251653	0.0595859	ENSMUSG00000043091	Tuba1c
468.635	0.240637	0.00391018	0.0612431	ENSMUSG00000005610	Eif4g2
32.8919	0.766254	9.48826e-05	0.0612431	ENSMUSG00000021890	Eaf1
302.856	0.59069	0.00355718	0.0628692	ENSMUSG00000000805	Car4
36.9445	0.708812	0.000822469	0.0658884	ENSMUSG00000072704	Smim10l1
307.01	0.235206	0.00439133	0.0671553	ENSMUSG00000027366	Sppl2a
133.583	-0.337341	0.00459768	0.0685421	ENSMUSG00000002778	Kdelr1
372.769	0.351256	0.00460314	0.0685421	ENSMUSG00000026193	Fn1
948.734	0.231437	0.00427205	0.0685421	ENSMUSG00000032786	Alas1
928.252	0.256143	0.00429698	0.0685421	ENSMUSG00000032802	Srxn1
49.6129	0.524835	0.00180985	0.068837	ENSMUSG00000025337	Sbds
244.887	0.539134	0.00317559	0.0701841	ENSMUSG00000000982	Ccl3
18.1522	1.13264	0.000117266	0.0703535	ENSMUSG00000044674	Fzd1
2866.46	0.260982	0.00323013	0.0703535	ENSMUSG00000064370	mt-Cytb
101.138	0.354104	0.00429576	0.0706033	ENSMUSG00000028191	Bcl10
112.485	0.395887	0.00338889	0.0726236	ENSMUSG00000009376	Met
208.625	0.307572	0.00485046	0.0731102	ENSMUSG00000001687	Ubl3
109.403	0.415393	0.0034825	0.0736969	ENSMUSG00000020300	Cpeb4
240.063	0.387679	0.00498181	0.0741341	ENSMUSG00000024030	Abcg1
41.2232	-0.560919	0.00233139	0.0741341	ENSMUSG00000024660	Incenp
88.3184	0.38586	0.00362724	0.0748217	ENSMUSG00000021930	Spryd7
14.13	1.12225	0.000217793	0.0748217	ENSMUSG00000039062	Anpep
61.5578	0.501485	0.00211313	0.0748217	ENSMUSG00000040028	Elavl1
319.021	-0.241919	0.00522945	0.0754989	ENSMUSG00000024608	Rps14
120.534	0.294507	0.00501048	0.0756308	ENSMUSG00000020901	Pik3r5
462.937	0.230644	0.00563053	0.0756308	ENSMUSG00000021948	Prkcd
82.2196	0.699121	0.00376416	0.0756308	ENSMUSG00000025283	Sat1
539.424	0.205825	0.00376946	0.0756308	ENSMUSG00000029994	Anxa4
95.2159	0.339779	0.00539638	0.0756308	ENSMUSG00000037236	Matr3
43.3519	0.598846	0.00112785	0.0772204	ENSMUSG00000031875	Cmtm3
187	0.300427	0.00398672	0.0784339	ENSMUSG00000058835	Abi1
3576.74	-0.229077	0.00406761	0.0790777	ENSMUSG00000007891	Ctsd
193.264	-0.276619	0.00406591	0.0790777	ENSMUSG00000026374	Tsn
14.8723	-1.20161	0.000247223	0.0808716	ENSMUSG00000023015	Racgap1
7.40527	1.61346	0.000277288	0.0835061	ENSMUSG00000042079	Hnrnpf
206.619	0.291467	0.00581093	0.0839902	ENSMUSG00000032350	Gclc
13.3017	1.2859	0.000271088	0.0839902	ENSMUSG00000032487	Ptgs2
139.542	0.282052	0.00598393	0.0857824	ENSMUSG00000063273	Naa15
254.462	0.270443	0.0069107	0.0864151	ENSMUSG00000056851	Pcbp2
47.5297	-0.519491	0.00310777	0.0879621	ENSMUSG00000021591	Glrx
205.33	0.292078	0.00481645	0.0891155	ENSMUSG00000021036	Sptlc2
183.526	-0.259546	0.00690889	0.0899875	ENSMUSG00000032046	Abhd12
12.6549	1.16529	0.00031175	0.0934559	ENSMUSG00000050567	Maml1
188.659	0.55922	0.00683083	0.0947644	ENSMUSG00000019804	Snx3
38.1108	0.589238	0.00153254	0.0956185	ENSMUSG00000007659	Bcl2l1
13.3026	1.16867	0.000317122	0.0956185	ENSMUSG00000031779	Ccl22
74.5951	0.420642	0.00312193	0.0956185	ENSMUSG00000038866	Zcchc2
263.969	0.348867	0.00757568	0.0956185	ENSMUSG00000045763	Basp1
567.197	0.567569	0.00537595	0.095798	ENSMUSG00000072596	Ear2
166.808	0.283217	0.00715029	0.0960963	ENSMUSG00000061244	Exoc5
298.305	0.293748	0.00758904	0.101465	ENSMUSG00000064367	mt-Nd5
90.2367	-0.349641	0.00877259	0.102346	ENSMUSG00000002748	Baz1b
157.916	-0.265598	0.00784187	0.10377	ENSMUSG00000006299	Aamp
356.897	0.220452	0.00601909	0.103792	ENSMUSG00000020611	Gna13
347.05	0.309301	0.00603882	0.103792	ENSMUSG00000031838	Ifi30
157.022	-0.25538	0.00861402	0.104264	ENSMUSG00000007038	Neu1
38.1139	0.556584	0.00358108	0.104679	ENSMUSG00000029723	Tsc22d4
28.9916	-0.766633	0.000954135	0.104679	ENSMUSG00000040204	Pclaf
102.735	0.393353	0.00811526	0.104679	ENSMUSG00000051439	Cd14
485.898	0.185334	0.00980462	0.109315	ENSMUSG00000033499	Larp4b
49.8572	-0.505387	0.00429731	0.109315	ENSMUSG00000047798	Cd300lf
10.8596	2.1223	0.000408134	0.110954	ENSMUSG00000000171	Sdhd
103.035	0.410238	0.00675803	0.111079	ENSMUSG00000033863	Klf9
17.3418	1.06688	0.000396588	0.111079	ENSMUSG00000076441	Ass1
103.506	0.330027	0.00685921	0.111171	ENSMUSG00000005683	Cs
50.2823	0.53812	0.00196544	0.111171	ENSMUSG00000024085	Man2a1
107.072	0.316868	0.00900865	0.111171	ENSMUSG00000030754	Copb1
949.24	0.25171	0.00967266	0.111171	ENSMUSG00000046805	Mpeg1
81.1866	-0.321863	0.0101378	0.115147	ENSMUSG00000052214	Opa3
421.108	0.230866	0.00735995	0.116301	ENSMUSG00000015733	Capza2
133.57	-0.296355	0.00738975	0.116301	ENSMUSG00000018707	Dync1h1
41.5357	0.522501	0.00372288	0.116301	ENSMUSG00000025139	Tollip
211.03	-0.262757	0.00744912	0.116301	ENSMUSG00000025364	Pa2g4
53.7973	0.504005	0.00429805	0.116301	ENSMUSG00000025651	Uqcrc1
47.248	-0.492331	0.00433696	0.116301	ENSMUSG00000037260	Hgsnat
116.628	0.296403	0.00969896	0.116301	ENSMUSG00000039753	Fbxl5
40.2018	0.529131	0.00441113	0.116922	ENSMUSG00000005686	Ampd3
131.645	0.308741	0.0113651	0.116922	ENSMUSG00000024431	Nr3c1
35.3506	-0.56897	0.00505012	0.117714	ENSMUSG00000024640	Psat1
727.072	-0.224482	0.0112917	0.121899	ENSMUSG00000032562	Gnai2
374.821	-0.209889	0.011353	0.121914	ENSMUSG00000020267	Hint1
112.107	0.302845	0.00806539	0.121914	ENSMUSG00000042396	Rbm7
121.999	-0.31319	0.00812649	0.122292	ENSMUSG00000025745	Hadha
73.8403	0.415676	0.00412108	0.123503	ENSMUSG00000068749	Psma5
127.369	-0.295663	0.0120211	0.125927	ENSMUSG00000003039	Fam32a
133.042	0.339667	0.00860072	0.125927	ENSMUSG00000021877	Arf4
493.067	0.2695	0.00862062	0.125927	ENSMUSG00000024048	Myl12a
106.001	0.32841	0.012639	0.125927	ENSMUSG00000034724	Cnot6l
69.7729	0.820347	0.00431096	0.125927	ENSMUSG00000058600	Rpl30
78.9374	-0.347698	0.0129229	0.125927	ENSMUSG00000069744	Psmb3
100.423	-0.375394	0.00862008	0.125927	ENSMUSG00000098112	Bin2
180.543	0.250217	0.0132061	0.12719	ENSMUSG00000007817	Zmiz1
132.085	0.289271	0.00876644	0.12719	ENSMUSG00000030084	Plxna1
100.911	0.340257	0.00897769	0.128116	ENSMUSG00000004936	Map2k1
95.6434	0.343496	0.00896307	0.128116	ENSMUSG00000009470	Tnpo1
179.143	0.343142	0.00908104	0.128116	ENSMUSG00000025016	Tm9sf3
178.429	0.650036	0.00898282	0.128116	ENSMUSG00000031584	Gsr
69.2876	0.496718	0.00260832	0.128116	ENSMUSG00000032691	Nlrp3
107.874	-0.298046	0.00919857	0.129909	ENSMUSG00000042688	Mapk6
73.6832	0.683681	0.00629224	0.133939	ENSMUSG00000029377	Ereg
563.733	0.188933	0.0126633	0.13447	ENSMUSG00000029840	Mtpn
132.243	0.374783	0.00971773	0.134851	ENSMUSG00000015355	Cd48
48.5104	0.493311	0.00491626	0.135908	ENSMUSG00000060090	Rp2
601.261	-0.245744	0.014152	0.137872	ENSMUSG00000071713	Csf2rb
7.45474	1.39068	0.000645393	0.13928	ENSMUSG00000039395	Mreg
133.164	0.305704	0.0102142	0.139454	ENSMUSG00000028559	Osbpl9
60.2049	0.428887	0.00524358	0.142628	ENSMUSG00000022507	1810013L24Rik
876.748	0.163859	0.0152591	0.146278	ENSMUSG00000070544	Top1
50.8167	0.493893	0.00314112	0.146961	ENSMUSG00000032570	Atp2c1
45.3957	0.516357	0.00636401	0.146961	ENSMUSG00000061119	Prcp
270.028	0.207987	0.0155497	0.147297	ENSMUSG00000021546	Hnrnpk
121.166	0.273358	0.0160422	0.151364	ENSMUSG00000109336	Samd4b
231.522	0.291637	0.0115506	0.152772	ENSMUSG00000022305	Lrp12
90.5572	0.317005	0.0115171	0.152772	ENSMUSG00000031353	Rbbp7
121.176	-0.292021	0.0152923	0.153086	ENSMUSG00000018008	Cyth4
64.9725	0.548598	0.00583149	0.153086	ENSMUSG00000036533	Cdc42ep3
68.5442	0.463516	0.00341199	0.15504	ENSMUSG00000009079	Ewsr1
53.1317	-0.4874	0.00602037	0.15504	ENSMUSG00000028312	Smc2
121.717	0.403379	0.0157444	0.15504	ENSMUSG00000028583	Pdpn
39.4032	0.503107	0.00787536	0.15504	ENSMUSG00000049751	Rpl36al
9.48972	1.40466	0.000683931	0.15504	ENSMUSG00000068457	Uty
1766.16	0.301855	0.0159755	0.156147	ENSMUSG00000029304	Spp1
52.097	0.635799	0.00232058	0.156447	ENSMUSG00000023913	Pla2g7
281.654	0.237777	0.0123816	0.156447	ENSMUSG00000028745	Capzb
80.8501	0.352079	0.0122446	0.156447	ENSMUSG00000056515	Rab31
53.188	-0.455236	0.0061445	0.156447	ENSMUSG00000063286	Gm8995
80.0049	-0.304533	0.0164462	0.156596	ENSMUSG00000005667	Mthfd2
59.7292	0.419427	0.00819915	0.156596	ENSMUSG00000017677	Wsb1
278.978	-0.207639	0.0186906	0.156596	ENSMUSG00000087107	AI662270
100.794	0.274903	0.0178211	0.157021	ENSMUSG00000015755	Tab2
446.666	0.251121	0.0126705	0.157666	ENSMUSG00000016559	H3f3b
159.667	0.277527	0.0167419	0.157666	ENSMUSG00000026031	Cflar
89.2662	0.346224	0.0191672	0.157751	ENSMUSG00000043953	Ccrl2
114.097	0.554285	0.0183323	0.159184	ENSMUSG00000035356	Nfkbiz
52.0521	0.454455	0.00654926	0.160136	ENSMUSG00000042460	C1galt1
127.629	0.315086	0.0130838	0.160186	ENSMUSG00000030232	Aebp2
418.473	0.175873	0.0175858	0.162646	ENSMUSG00000038612	Mcl1
40.8235	-0.486085	0.00898949	0.165367	ENSMUSG00000022856	Tmem41a
106.099	0.391472	0.0205309	0.165367	ENSMUSG00000030095	Tmem43
321.624	0.18971	0.0181241	0.165841	ENSMUSG00000019132	BC005537
82.1443	0.328609	0.0182261	0.166185	ENSMUSG00000078453	Abracl
90.6911	0.317249	0.0209443	0.166914	ENSMUSG00000033467	Crlf2
148.57	0.323903	0.0141471	0.168074	ENSMUSG00000022661	Cd200
41.7929	0.523932	0.00711357	0.16846	ENSMUSG00000005800	Mmp8
81.2494	-0.358891	0.0218151	0.172037	ENSMUSG00000003808	Farsa
20.0323	-0.982638	0.000549033	0.172391	ENSMUSG00000046157	Tmem229b
244.95	-0.21108	0.0147987	0.173382	ENSMUSG00000021361	Tmem14c
71.6125	0.496709	0.00742463	0.173402	ENSMUSG00000016427	Ndufa1
38.2487	0.57827	0.00283108	0.175647	ENSMUSG00000035107	Dcbld2
72.5654	-0.369765	0.00881356	0.175647	ENSMUSG00000078771	Evi2a
297.858	0.186177	0.0155452	0.179642	ENSMUSG00000017631	Abr
97.1639	-0.302061	0.0155976	0.180376	ENSMUSG00000004319	Clcn3
43.1742	0.445057	0.0103296	0.180376	ENSMUSG00000050737	Ptges
397.81	0.178425	0.0236846	0.181101	ENSMUSG00000052397	Ezr
384.339	0.230239	0.0158676	0.18184	ENSMUSG00000049327	Kmt5a
44.4847	0.545719	0.00461912	0.182536	ENSMUSG00000054408	Spcs3
338.728	0.208919	0.0161468	0.183802	ENSMUSG00000020719	Ddx5
106.287	0.251604	0.021556	0.184794	ENSMUSG00000002699	Lcp2
260.091	0.219508	0.0215376	0.184794	ENSMUSG00000027639	Samhd1
227.566	0.294729	0.0247496	0.184872	ENSMUSG00000018583	G3bp1
36.761	0.487389	0.00960912	0.184872	ENSMUSG00000024268	Celf4
35.6427	-0.509277	0.0111077	0.187604	ENSMUSG00000005483	Dnajb1
95.2825	0.335664	0.0221185	0.187604	ENSMUSG00000033306	Lpp
450.591	0.254315	0.0226049	0.188958	ENSMUSG00000025351	Cd63
166.423	0.584398	0.0243609	0.188958	ENSMUSG00000049723	Mmp12
569.894	-0.409772	0.0256469	0.188958	ENSMUSG00000058135	Gstm1
184.881	0.256557	0.0171549	0.188958	ENSMUSG00000062082	Cd200r4
393.242	-0.225789	0.0228746	0.190404	ENSMUSG00000034708	Grn
120.791	-0.270489	0.0247789	0.190947	ENSMUSG00000006390	Elovl1
411.739	0.153478	0.0252522	0.193971	ENSMUSG00000028771	Ptpn12
67.3789	0.428702	0.0118532	0.195079	ENSMUSG00000059070	Rpl18
168.507	0.219035	0.0181041	0.195416	ENSMUSG00000028809	Srrm1
88.3449	0.321523	0.0181431	0.195416	ENSMUSG00000037868	Egr2
77.0772	0.330138	0.0181785	0.195416	ENSMUSG00000039633	Lonrf1
20.7274	-0.895229	0.0026017	0.198284	ENSMUSG00000013707	Tnfaip8l2
105.469	0.266972	0.027895	0.198539	ENSMUSG00000017561	Crlf3
309.473	0.243258	0.0265624	0.198934	ENSMUSG00000004980	Hnrnpa2b1
96.3603	0.302955	0.0246473	0.198934	ENSMUSG00000021262	Evl
11.8918	1.17868	0.00115182	0.199	ENSMUSG00000045671	Spred2
53.0669	0.453575	0.00359068	0.199903	ENSMUSG00000023025	Larp4
42.5801	0.483866	0.0111361	0.199903	ENSMUSG00000024423	Impact
42.907	0.593447	0.0111786	0.199903	ENSMUSG00000028271	Gtf2b
45.0236	0.450838	0.0111986	0.199903	ENSMUSG00000028291	Akirin2
138.643	-0.230005	0.0286771	0.199903	ENSMUSG00000042712	Tceal9
245.134	0.311362	0.0273717	0.200607	ENSMUSG00000024014	Pim1
73.8155	-0.400705	0.00989974	0.203566	ENSMUSG00000025484	Bet1l
165.822	0.249813	0.0295149	0.203566	ENSMUSG00000030557	Mef2a
68.0073	-0.357724	0.0130407	0.203566	ENSMUSG00000036985	Zdhhc9
185.356	0.201566	0.0283228	0.205069	ENSMUSG00000020349	Ppp2ca
102.97	0.319119	0.0204395	0.208454	ENSMUSG00000090213	Tmem189
145.355	0.248553	0.0206345	0.20981	ENSMUSG00000022533	Atp13a3
82.1307	0.307711	0.0207571	0.210562	ENSMUSG00000017428	Psmd11
24.068	0.677721	0.000759919	0.210562	ENSMUSG00000026637	Traf5
192.002	0.219247	0.0208783	0.210562	ENSMUSG00000038459	Abhd17c
84.9195	0.289833	0.0274334	0.210562	ENSMUSG00000045294	Insig1
54.517	0.437385	0.00604353	0.210562	ENSMUSG00000064289	Tank
61.048	-0.396041	0.0106095	0.211969	ENSMUSG00000020700	Map3k3
127.174	0.245445	0.0215024	0.214134	ENSMUSG00000029401	Rilpl2
41.1371	-0.485178	0.0062404	0.214252	ENSMUSG00000029560	Snx8
120.33	-0.262652	0.0217006	0.214252	ENSMUSG00000032112	Trappc4
18.5327	-0.870746	0.00333086	0.214252	ENSMUSG00000056394	Lig1
106.31	-0.274487	0.0286487	0.214897	ENSMUSG00000027288	Zfp106
361.879	-0.188329	0.022193	0.216751	ENSMUSG00000024300	Myo1f
96.7848	0.274751	0.0293157	0.216751	ENSMUSG00000025026	Add3
15.0734	0.923443	0.00130807	0.216751	ENSMUSG00000035164	Zc3h12c
115.3	0.252191	0.0313278	0.216751	ENSMUSG00000036853	Mcoln3
39.5589	0.487683	0.0128652	0.216751	ENSMUSG00000042677	Zc3h12a
34.5611	0.546303	0.0130981	0.217156	ENSMUSG00000024807	Syvn1
303.493	-0.255929	0.0336046	0.217156	ENSMUSG00000027248	Pdia3
16.4534	0.964778	0.00142869	0.220094	ENSMUSG00000021432	Slc35b3
1015.04	-0.156722	0.0233193	0.220094	ENSMUSG00000022443	Myh9
33.8597	0.71317	0.000873718	0.220094	ENSMUSG00000024410	Rmc1
546.341	0.156582	0.0349348	0.220094	ENSMUSG00000025969	Nrp2
125.651	-0.270811	0.0345736	0.220094	ENSMUSG00000028525	Pde4b
107.925	-0.270307	0.023113	0.220094	ENSMUSG00000028797	Tmem234
75.9203	0.300165	0.0304335	0.220094	ENSMUSG00000037331	Larp1
120.202	0.289713	0.0229097	0.220094	ENSMUSG00000056069	Otulinl
47.6839	0.423718	0.0150693	0.220094	ENSMUSG00000058655	Eif4b
391.911	0.171926	0.0336825	0.220862	ENSMUSG00000021282	Eif5
73.9139	0.374197	0.0119351	0.220862	ENSMUSG00000034640	Tiparp
78.0526	0.300591	0.0334411	0.220862	ENSMUSG00000036478	Btg1
86.2587	-0.296202	0.033635	0.220862	ENSMUSG00000044894	Uqcrq
39.5114	-0.429144	0.01183	0.220862	ENSMUSG00000050549	Fam241a
177.045	0.267108	0.0236641	0.220862	ENSMUSG00000070780	Rbm47
749.827	0.214334	0.0240294	0.221694	ENSMUSG00000026970	Rbms1
16.8671	0.853913	0.00379049	0.22714	ENSMUSG00000046675	Tmem251
95.9498	0.288303	0.0247473	0.228263	ENSMUSG00000060904	Arl1
223.323	0.217328	0.0373823	0.228671	ENSMUSG00000072601	Ear1
233.69	0.214238	0.0354485	0.228956	ENSMUSG00000004897	Hdgf
104.5	0.283041	0.0358291	0.228956	ENSMUSG00000029333	NA
63.3222	0.491633	0.00733544	0.228956	ENSMUSG00000029569	Tmem168
79.414	-0.265772	0.0358667	0.228956	ENSMUSG00000031600	Vps37a
116.964	-0.256923	0.036112	0.228956	ENSMUSG00000034088	Hdlbp
131.207	-0.245987	0.0359203	0.228956	ENSMUSG00000048578	Mlec
154.397	-0.212961	0.0359469	0.228956	ENSMUSG00000052915	Msl1
45.6849	-0.459747	0.0072669	0.228956	ENSMUSG00000057649	Brd9
114.962	0.244706	0.0337296	0.229645	ENSMUSG00000022463	Srebf2
3532.59	-0.143922	0.0385711	0.229734	ENSMUSG00000001175	Calm1
448.906	0.218353	0.0259362	0.22991	ENSMUSG00000000078	Klf6
111.934	-0.246461	0.0366462	0.22991	ENSMUSG00000028522	Mier1
540.059	-0.181884	0.0390267	0.230627	ENSMUSG00000035493	Tgfbi
79.8424	0.558425	0.0260382	0.230788	ENSMUSG00000063511	Snrnp70
69.8228	0.35344	0.0173392	0.231998	ENSMUSG00000030647	Ndufc2
161.374	0.23495	0.0351624	0.235058	ENSMUSG00000036943	Rab8b
66.901	0.377824	0.0176739	0.235256	ENSMUSG00000015889	Lta4h
14.8395	-0.877165	0.00415157	0.235954	ENSMUSG00000104969	Gm43445
80.5967	0.39338	0.0276497	0.2384	ENSMUSG00000003429	Rps11
73.437	-0.334951	0.0159432	0.2384	ENSMUSG00000020706	Ftsj3
575.731	0.196197	0.0388461	0.2384	ENSMUSG00000026981	Il1rn
138.416	0.450365	0.0277412	0.2384	ENSMUSG00000029713	Gnb2
92.3138	0.251729	0.0363655	0.2384	ENSMUSG00000033417	Cacul1
262.844	0.190117	0.0390803	0.2384	ENSMUSG00000039001	Rps21
9.8552	-1.05386	0.0042733	0.238568	ENSMUSG00000105655	Gm42659
35.6885	-0.509843	0.00808524	0.240439	ENSMUSG00000029344	Tpst2
68.793	0.35526	0.0141172	0.240844	ENSMUSG00000034109	Golim4
214.165	0.211585	0.037276	0.241675	ENSMUSG00000020189	Osbpl8
3.46118	2.23736	0.00150083	0.244525	ENSMUSG00000099974	Bcl2a1d
276.002	-0.205351	0.0445106	0.249361	ENSMUSG00000001525	Tubb5
403.728	0.152543	0.029708	0.249361	ENSMUSG00000001833	Septin7
3.29829	2.14354	0.000930762	0.249361	ENSMUSG00000004296	Il12b
101.082	0.269981	0.0442502	0.249361	ENSMUSG00000021576	Pdcd6
89.6768	0.352095	0.0295326	0.249361	ENSMUSG00000032434	Cmtm6
95.816	0.345017	0.0425611	0.251854	ENSMUSG00000019122	Ccl9
74.3232	0.355599	0.0151188	0.252213	ENSMUSG00000046062	Ppp1r15b
70.7213	-0.404662	0.00570646	0.253324	ENSMUSG00000001105	Ift20
830.995	0.120338	0.046024	0.254687	ENSMUSG00000052459	Atp6v1a
11.7462	1.07996	0.00184264	0.254687	ENSMUSG00000052751	Repin1
881.636	0.180396	0.0469562	0.255901	ENSMUSG00000028249	Sdcbp
530.67	0.127533	0.044123	0.255901	ENSMUSG00000030560	Ctsc
76.9679	-0.300691	0.0314404	0.255901	ENSMUSG00000039942	Ptger4
10.6732	1.81688	0.00184494	0.255901	ENSMUSG00000040269	Mrps28
9.9364	1.17229	0.00190333	0.255901	ENSMUSG00000040710	St8sia4
73.5394	-0.331764	0.0182383	0.255901	ENSMUSG00000042569	Dhrs7b
58.1939	0.344001	0.0204716	0.255901	ENSMUSG00000058355	Abce1
52.2673	0.414619	0.00910053	0.256388	ENSMUSG00000024571	Gm16286
69.9778	0.331041	0.0158	0.256388	ENSMUSG00000061411	Nol4l
60.33	-0.382871	0.0159952	0.258554	ENSMUSG00000031068	Glrx3
15.7433	-0.838019	0.00495098	0.259949	ENSMUSG00000036948	Map11
101.033	0.253394	0.0323297	0.260014	ENSMUSG00000035778	Ggta1
208.8	-0.209833	0.0459742	0.260268	ENSMUSG00000004530	Coro1c
83.6097	0.293628	0.0324229	0.260268	ENSMUSG00000021133	Susd6
141.068	-0.227449	0.0426695	0.260268	ENSMUSG00000046330	Rpl37a
52.4083	-0.48967	0.00943414	0.260878	ENSMUSG00000019158	Tmem160
50.606	0.401309	0.0164086	0.260878	ENSMUSG00000030805	Stx4a
99.4715	-0.254991	0.0468818	0.261963	ENSMUSG00000005615	Pcyt1a
97.8859	0.242312	0.0330188	0.261963	ENSMUSG00000021832	Psmc6
104.208	0.244936	0.04961	0.261963	ENSMUSG00000037434	Slc30a1
164.792	0.206806	0.044219	0.265354	ENSMUSG00000020612	Prkar1a
233.916	-0.193071	0.0482068	0.266674	ENSMUSG00000010609	Psen2
77.2442	-0.278744	0.0512284	0.266674	ENSMUSG00000026848	Tor1b
112.685	-0.227305	0.0510149	0.266674	ENSMUSG00000033577	Myo6
58.4119	-0.363437	0.022426	0.266674	ENSMUSG00000033684	Qsox1
52.1492	0.460109	0.0098506	0.266674	ENSMUSG00000034765	Dusp5
19.208	-0.765542	0.00506762	0.267929	ENSMUSG00000045854	Lyrm2
17.1545	-0.769734	0.00531656	0.268156	ENSMUSG00000028567	Txndc12
204.375	-0.184699	0.0455173	0.268156	ENSMUSG00000055302	Mrfap1
21.7526	-0.720446	0.0048796	0.26854	ENSMUSG00000045328	Cenpe
16.2152	-0.90273	0.00201115	0.27236	ENSMUSG00000020649	Rrm2
404.175	-0.196986	0.0534318	0.272837	ENSMUSG00000027187	Cat
56.2971	0.354819	0.0206936	0.272837	ENSMUSG00000034297	Med13
50.0454	-0.366501	0.0234219	0.272837	ENSMUSG00000036752	Tubb4b
14.3179	0.821239	0.00549338	0.272837	ENSMUSG00000041935	AW549877
115.102	0.245461	0.0358564	0.273175	ENSMUSG00000020272	Stk10
26.285	0.810832	0.00553735	0.273175	ENSMUSG00000020376	Rnf130
67.4503	-0.412464	0.0103487	0.273175	ENSMUSG00000029722	Agfg2
267.731	0.241324	0.0479903	0.273861	ENSMUSG00000023088	Abcc1
99.0879	-0.23459	0.0478471	0.273861	ENSMUSG00000029249	Rest
146.917	-0.210168	0.0516411	0.273861	ENSMUSG00000032540	Abhd5
128.448	0.234856	0.0477223	0.273861	ENSMUSG00000039013	Siglecf
50.6433	0.385664	0.0212057	0.273861	ENSMUSG00000040667	Nup88
103.154	0.242538	0.0517649	0.273861	ENSMUSG00000053580	Tanc2
66.6948	0.366934	0.0105696	0.274164	ENSMUSG00000022180	Slc7a8
246.042	-0.174093	0.0483616	0.274267	ENSMUSG00000030287	Itpr2
95.2281	-0.246116	0.0529645	0.277845	ENSMUSG00000003308	Keap1
88.8826	0.248608	0.0492077	0.277845	ENSMUSG00000042354	Gnl3
91.1687	-0.270299	0.0378431	0.278622	ENSMUSG00000020873	Slc35b1
430.005	-0.145089	0.0567506	0.278622	ENSMUSG00000028452	Vcp
73.5614	0.344965	0.0108999	0.278622	ENSMUSG00000028719	Cmpk1
4257.99	0.195588	0.0567172	0.278622	ENSMUSG00000064363	mt-Nd4
109.242	0.252388	0.0499425	0.278942	ENSMUSG00000042524	Sun2
127.577	0.227491	0.0380134	0.279441	ENSMUSG00000029328	Hnrnpdl
65.2515	0.338143	0.0226905	0.283083	ENSMUSG00000024104	Washc2
300.54	-0.183347	0.0390439	0.283083	ENSMUSG00000032020	Ubash3b
17.5433	0.860317	0.0023274	0.283083	ENSMUSG00000033454	Zbtb1
36.8233	-0.484076	0.0111815	0.283083	ENSMUSG00000040528	Milr1
2016.24	0.432027	0.0393633	0.284789	ENSMUSG00000005413	Hmox1
274.829	-0.209364	0.0560442	0.285788	ENSMUSG00000019087	Atp6ap1
140.509	0.213218	0.0560466	0.285788	ENSMUSG00000039316	Rftn1
126.258	0.243362	0.0400075	0.287606	ENSMUSG00000018750	Zbtb4
127.549	0.322205	0.0406645	0.290351	ENSMUSG00000001348	Acp5
1886.95	0.159158	0.04047	0.290351	ENSMUSG00000005087	Cd44
15.8197	0.913917	0.00248682	0.290351	ENSMUSG00000024687	Osbp
163.015	-0.231837	0.0606239	0.290351	ENSMUSG00000035004	Igsf6
177.237	-0.180288	0.0577052	0.290536	ENSMUSG00000034158	Lrrc58
83.7791	-0.234078	0.0614084	0.290768	ENSMUSG00000024081	Cebpz
233.656	-0.175788	0.0579001	0.290768	ENSMUSG00000033379	Atp6v0b
32.458	0.927423	0.00607605	0.291798	ENSMUSG00000000440	Pparg
97.0498	0.258198	0.0410704	0.291798	ENSMUSG00000038462	Uqcrfs1
287.813	0.186271	0.0414778	0.293498	ENSMUSG00000022283	Pabpc1
188.912	-0.188494	0.0420775	0.294972	ENSMUSG00000033792	Atp7a
82.3072	0.26716	0.0552008	0.294972	ENSMUSG00000073725	Lmbrd1
29.5409	0.604585	0.0066015	0.300776	ENSMUSG00000030061	Uba3
100.975	-0.271543	0.0432382	0.301516	ENSMUSG00000005698	Ctcf
150.61	-0.1895	0.0566897	0.301516	ENSMUSG00000010376	Nedd8
110.033	0.413281	0.0611883	0.301516	ENSMUSG00000020484	Xbp1
125.878	-0.20652	0.0618766	0.301516	ENSMUSG00000024073	Birc6
86.1391	0.303791	0.0653156	0.301516	ENSMUSG00000024750	Zfand5
9.03343	-1.05775	0.00668314	0.301516	ENSMUSG00000045140	Pigw
35.2379	-0.458141	0.02536	0.301516	ENSMUSG00000053101	Gpr141
88.3877	-0.245336	0.0574898	0.301516	ENSMUSG00000062604	Srpk2
86.9996	-0.306877	0.0620591	0.301683	ENSMUSG00000003316	Glg1
211.99	-0.161866	0.0622032	0.301771	ENSMUSG00000008859	Rala
81.7056	-0.248719	0.0626994	0.302184	ENSMUSG00000031960	Aars
63.2727	-0.338901	0.02586	0.302184	ENSMUSG00000032120	C2cd2l
49.7406	-0.395237	0.0221693	0.302184	ENSMUSG00000034320	Slc26a2
80.6005	0.232549	0.0661803	0.302184	ENSMUSG00000041308	Sntb2
215.329	0.212521	0.0631205	0.303153	ENSMUSG00000027447	Cst3
315.593	0.221061	0.0639956	0.304617	ENSMUSG00000002233	Rhoc
88.1723	-0.277314	0.0448721	0.304617	ENSMUSG00000014748	Tex261
108.747	-0.249332	0.0453937	0.304617	ENSMUSG00000015932	Dstn
104.046	-0.314531	0.0451962	0.304617	ENSMUSG00000027952	Pmvk
245.29	0.183962	0.0453172	0.304617	ENSMUSG00000030403	Vasp
178.572	-0.205335	0.0596157	0.304617	ENSMUSG00000079426	Arpc4
74.6024	-0.39342	0.00858874	0.306678	ENSMUSG00000028847	Trappc3
120.893	-0.247479	0.0655688	0.309943	ENSMUSG00000066036	Ubr4
89.1092	0.267518	0.0610338	0.310021	ENSMUSG00000053581	Zfand2a
9.67189	1.14624	0.00265649	0.310986	ENSMUSG00000030697	Ppp4c
38.2596	0.523534	0.00885373	0.313059	ENSMUSG00000027007	Itprid2
7.00009	1.44052	0.00300114	0.313059	ENSMUSG00000048039	Isg20l2
94.2779	0.244783	0.0621507	0.313228	ENSMUSG00000055013	Agap1
134.021	-0.207525	0.0624755	0.314075	ENSMUSG00000018209	Stk4
102.371	0.24142	0.063049	0.314075	ENSMUSG00000031608	Galnt7
14.4792	-1.02846	0.00286781	0.314075	ENSMUSG00000032305	Fam219b
232.14	-0.18235	0.0628253	0.314075	ENSMUSG00000034807	Colgalt1
140.983	0.19776	0.0629549	0.314075	ENSMUSG00000034868	Myl12b
247.397	0.176616	0.0476496	0.314075	ENSMUSG00000069833	Ahnak
13.55	-0.967324	0.00298668	0.315087	ENSMUSG00000005470	Asf1b
154.042	0.227561	0.0687768	0.315087	ENSMUSG00000007613	Tgfbr1
27.1	0.636351	0.00720344	0.315087	ENSMUSG00000020538	Srebf1
86.821	0.272351	0.0642344	0.315087	ENSMUSG00000021453	Gadd45g
78.5435	-0.306117	0.0489852	0.315087	ENSMUSG00000024006	Stk38
1618.82	-0.101157	0.0689712	0.315087	ENSMUSG00000028581	Laptm5
108.673	0.21448	0.0639206	0.315087	ENSMUSG00000030265	Kras
221.134	-0.193056	0.0732766	0.315087	ENSMUSG00000032712	Resf1
662.304	-0.140641	0.0725629	0.315087	ENSMUSG00000060063	Alox5ap
5.58931	1.64137	0.00262344	0.316869	ENSMUSG00000021238	Aldh6a1
140.88	-0.209994	0.0653599	0.318816	ENSMUSG00000053565	Eif3k
54.7735	0.356231	0.0329284	0.320046	ENSMUSG00000013846	St3gal1
594.05	-0.123695	0.0754469	0.320979	ENSMUSG00000022255	Mtdh
54.3052	0.398344	0.0292926	0.320979	ENSMUSG00000050390	C77080
283.195	-0.174875	0.0505212	0.322612	ENSMUSG00000030738	Eif3c
77.6555	0.301032	0.0510538	0.323716	ENSMUSG00000028680	Plk3
132.686	0.206951	0.0723517	0.324106	ENSMUSG00000020859	Spag9
98.5255	-0.260753	0.0512906	0.325693	ENSMUSG00000025153	Fasn
62.6101	-0.326432	0.0340393	0.325924	ENSMUSG00000021244	Ylpm1
76.5334	-0.274692	0.0515133	0.325924	ENSMUSG00000054000	Tusc1
46.3635	-0.360049	0.0302855	0.326978	ENSMUSG00000036632	Alg5
37.4131	-0.433774	0.0261539	0.328034	ENSMUSG00000032393	Dpp8
35.5678	-0.401712	0.0306306	0.328873	ENSMUSG00000024070	Prkd3
83.6482	-0.247531	0.0689787	0.328873	ENSMUSG00000031537	Ikbkb
34.3765	0.43102	0.030852	0.330032	ENSMUSG00000025451	Paip1
115.615	0.241237	0.052976	0.330032	ENSMUSG00000035227	Spcs2
190.672	0.192013	0.0529807	0.330195	ENSMUSG00000004730	Adgre1
78.3538	-0.255543	0.0757776	0.330195	ENSMUSG00000022956	Atp5o
135.526	0.184803	0.0703603	0.330195	ENSMUSG00000026426	Arl8a
172.117	0.185914	0.0532	0.330195	ENSMUSG00000042682	Selenok
40.6178	-0.367649	0.035092	0.330195	ENSMUSG00000059734	Ndufs8
183.753	0.19983	0.075653	0.330195	ENSMUSG00000072572	Slc39a2
123.222	0.193421	0.0805586	0.330908	ENSMUSG00000031392	Irak1
43.7192	0.402968	0.0314557	0.331601	ENSMUSG00000020794	Ube2g1
85.6723	0.226066	0.071065	0.331601	ENSMUSG00000026317	Cln8
109.409	-0.233191	0.0714251	0.332679	ENSMUSG00000029623	Pdap1
56.3622	-0.346252	0.0272901	0.333034	ENSMUSG00000046691	Chtf8
149.94	-0.182833	0.0775302	0.334186	ENSMUSG00000002881	Nab1
105.491	0.23929	0.0822438	0.334191	ENSMUSG00000026657	Frmd4a
335.988	0.138616	0.0824081	0.334258	ENSMUSG00000024725	Ostf1
81.1127	-0.276422	0.0551341	0.335693	ENSMUSG00000020180	Snrpd3
145.096	0.248676	0.073391	0.338173	ENSMUSG00000044786	Zfp36
636.25	0.164847	0.0845515	0.340817	ENSMUSG00000010095	Slc3a2
152.938	0.181092	0.0799219	0.340817	ENSMUSG00000033953	Ppp3r1
56.6975	-0.463394	0.0164632	0.343749	ENSMUSG00000019066	Rab3d
140.424	0.208981	0.0572004	0.343749	ENSMUSG00000020134	Peli1
132.344	0.20249	0.0858356	0.343847	ENSMUSG00000033004	Mycbp2
252.511	0.159206	0.0872507	0.347713	ENSMUSG00000008540	Mgst1
68.5723	0.33237	0.0167711	0.347713	ENSMUSG00000032688	Malt1
337.295	-0.168482	0.0579584	0.347713	ENSMUSG00000075705	Msrb1
140.457	-0.208478	0.0786469	0.356201	ENSMUSG00000030082	Sec61a1
129.805	0.209757	0.0786838	0.356201	ENSMUSG00000031278	Acsl4
92.6095	0.238862	0.0850322	0.356894	ENSMUSG00000036908	Unc93b1
50.2907	0.489501	0.0174188	0.357991	ENSMUSG00000039497	Dse
81.6482	0.245935	0.0605476	0.357991	ENSMUSG00000062169	Cnih4
61.8204	0.360957	0.0355033	0.359939	ENSMUSG00000079658	Eloc
127.987	-0.189548	0.0803765	0.3607	ENSMUSG00000032966	Fkbp1a
112.661	0.185605	0.0918841	0.361047	ENSMUSG00000005198	Polr2a
44.0144	0.528334	0.017728	0.361819	ENSMUSG00000037411	Serpine1
88.6671	-0.226464	0.0815465	0.364051	ENSMUSG00000054611	Kdm2a
127.793	0.1953	0.0885534	0.365442	ENSMUSG00000028868	Wasf2
51.4843	-0.337004	0.041217	0.365442	ENSMUSG00000039640	Mrpl12
157.945	0.180714	0.0936154	0.365442	ENSMUSG00000078812	Eif5a
34.6878	0.451789	0.0318549	0.367109	ENSMUSG00000011257	Pabpc4
172.434	-0.183718	0.0948548	0.367109	ENSMUSG00000022141	Nipbl
85.5279	-0.235769	0.0963857	0.367109	ENSMUSG00000025212	Sfxn3
169.953	0.163838	0.0955391	0.367109	ENSMUSG00000028849	Map7d1
2059	0.141389	0.0907718	0.367109	ENSMUSG00000030096	Slc6a6
262.68	-0.16048	0.0642358	0.367109	ENSMUSG00000031328	Flna
80.5836	0.238114	0.0831008	0.367109	ENSMUSG00000036372	Tmem258
123.484	0.200937	0.0643984	0.367109	ENSMUSG00000038127	Ccdc50
95.9491	0.242802	0.0637257	0.367109	ENSMUSG00000043157	Arl11
81.8738	0.250929	0.089186	0.367109	ENSMUSG00000043998	Mgat2
240.339	0.17476	0.0846003	0.367109	ENSMUSG00000056888	Glipr1
80.557	0.225974	0.0957509	0.367109	ENSMUSG00000066152	Slc31a2
85.1424	-0.252438	0.0642667	0.367109	ENSMUSG00000067194	Eif1ax
8.49105	-1.28402	0.0040978	0.367109	ENSMUSG00000096472	Cdkn2d
104.681	0.219979	0.0645531	0.36741	ENSMUSG00000021371	Mcur1
126.843	-0.207036	0.0967577	0.36741	ENSMUSG00000039473	Ubn1
38.7835	-0.383664	0.0323964	0.36741	ENSMUSG00000060450	Rnf14
134.835	-0.210327	0.085376	0.367785	ENSMUSG00000013698	Pea15a
161.39	0.194773	0.0983677	0.367842	ENSMUSG00000024143	Rhoq
111.288	0.19809	0.0859973	0.367842	ENSMUSG00000027404	Snrpb
83.2105	0.229902	0.0924432	0.367842	ENSMUSG00000030224	Strap
99.3546	-0.282755	0.0651877	0.367842	ENSMUSG00000031021	Tmem9b
844.566	0.121322	0.065835	0.367842	ENSMUSG00000031207	Msn
22.2693	-0.701333	0.00965909	0.367842	ENSMUSG00000038943	Prc1
42.2534	0.45283	0.0188379	0.367842	ENSMUSG00000046139	Patl1
960.993	0.127966	0.098922	0.368851	ENSMUSG00000022892	App
237.499	0.181164	0.0662587	0.368992	ENSMUSG00000028646	Rragc
49.3794	0.981624	0.0190847	0.369042	ENSMUSG00000029380	Cxcl1
117.37	0.201023	0.0880266	0.369939	ENSMUSG00000020078	Vps26a
52.1057	-0.378453	0.0192388	0.369939	ENSMUSG00000025037	Maoa
373.308	0.206148	0.0670301	0.369939	ENSMUSG00000042406	Atf4
43.8003	-0.425029	0.0191777	0.369939	ENSMUSG00000049339	Retreg2
39.187	0.430341	0.0390153	0.369939	ENSMUSG00000057335	Cep170
81.3438	-0.232455	0.0885583	0.370364	ENSMUSG00000030339	Ltbr
254.876	-0.140242	0.100957	0.370364	ENSMUSG00000034707	Gns
60.7063	0.310342	0.0336667	0.370364	ENSMUSG00000035953	Pip4p1
161.925	0.221975	0.0956429	0.3709	ENSMUSG00000007655	Cav1
19.7987	0.62084	0.0104974	0.373366	ENSMUSG00000024231	Cul2
118.604	-0.194911	0.1022	0.373366	ENSMUSG00000032349	Elovl5
34.7087	0.481706	0.034482	0.37427	ENSMUSG00000032047	Acat1
173.078	0.200269	0.0684651	0.37427	ENSMUSG00000042133	Ppig
248.928	0.216007	0.0974394	0.37427	ENSMUSG00000042541	Sem1
113.636	0.198992	0.102719	0.37427	ENSMUSG00000050565	Tor1aip2
52.4132	-0.34434	0.0346579	0.374977	ENSMUSG00000021973	Micu2
141.496	-0.190503	0.0689507	0.374977	ENSMUSG00000030272	Camk1
149.675	0.199293	0.0698591	0.377185	ENSMUSG00000027660	Skil
110.122	0.198653	0.104657	0.377185	ENSMUSG00000054693	Adam10
72.0501	0.327176	0.0351028	0.377379	ENSMUSG00000019843	Fyn
53.452	-0.335321	0.0408478	0.377379	ENSMUSG00000057342	Sphk2
53.0286	-0.33453	0.0409248	0.377424	ENSMUSG00000019969	Psen1
98.2965	0.214856	0.0925415	0.37779	ENSMUSG00000018379	Srsf1
44.636	-0.362666	0.0464233	0.37779	ENSMUSG00000029103	Lrpap1
46.8129	-0.387232	0.0356609	0.379015	ENSMUSG00000005609	Ctr9
15.6629	0.807694	0.0042153	0.379015	ENSMUSG00000021395	Spin1
90.5994	0.221971	0.0716927	0.379015	ENSMUSG00000022200	Golph3
261.04	0.146482	0.100283	0.379015	ENSMUSG00000024359	Hspa9
680.823	-0.148382	0.0941079	0.379015	ENSMUSG00000026385	Dbi
137.321	-0.191799	0.0713585	0.379015	ENSMUSG00000026568	Mpc2
64.5605	-0.345097	0.0417486	0.379015	ENSMUSG00000029762	Akr1b8
204.359	-0.175903	0.0708579	0.379015	ENSMUSG00000032359	Ctsh
103.502	0.217057	0.0717192	0.380038	ENSMUSG00000026914	Psmd14
143.676	0.163714	0.101964	0.380038	ENSMUSG00000056050	Mia3
40.8057	0.39379	0.036181	0.380515	ENSMUSG00000007415	Gatad1
20.2745	-0.701804	0.0106546	0.380784	ENSMUSG00000032254	Kif23
85.6156	0.23115	0.09608	0.383782	ENSMUSG00000073678	Pgap1
1.41251	3.52641	0.00233198	0.38647	ENSMUSG00000064360	mt-Nd3
157.464	0.164553	0.110888	0.387307	ENSMUSG00000021969	Zdhhc20
2.51962	2.9842	0.00196316	0.387712	ENSMUSG00000017831	Rab5a
216.385	-0.346777	0.097815	0.387712	ENSMUSG00000026701	Prdx6
131.877	-0.210615	0.0744916	0.387712	ENSMUSG00000027282	Mtch2
150.634	0.174684	0.111758	0.387951	ENSMUSG00000030447	Cyfip1
248.645	0.194299	0.0745718	0.388684	ENSMUSG00000055322	Tns1
406.418	-0.14996	0.0748916	0.389754	ENSMUSG00000027012	Dync1i2
156.692	0.174931	0.107531	0.393024	ENSMUSG00000020640	Itsn2
470.43	-0.145466	0.0999168	0.393024	ENSMUSG00000025647	Shisa5
380.448	0.164715	0.107812	0.393274	ENSMUSG00000089672	NA
147.763	-0.174081	0.100333	0.393463	ENSMUSG00000014294	Ndufa2
124.324	0.182246	0.101123	0.394488	ENSMUSG00000021000	Mia2
488.874	-0.154365	0.108968	0.394488	ENSMUSG00000028234	Rps20
34.7622	-0.453325	0.0448274	0.394488	ENSMUSG00000039936	Pik3cd
39.8881	0.360153	0.0505031	0.394488	ENSMUSG00000051396	Gm45902
160.719	0.212156	0.0772503	0.394515	ENSMUSG00000018736	Ndel1
65.0273	0.269041	0.0510181	0.394639	ENSMUSG00000020720	Psmd12
38.1115	0.431369	0.0388641	0.394639	ENSMUSG00000026032	Ndufb3
216.606	-0.137863	0.109381	0.394639	ENSMUSG00000031924	Cyb5b
169.256	0.198181	0.116239	0.394639	ENSMUSG00000035992	Fnip1
108.16	0.206467	0.110217	0.395045	ENSMUSG00000029413	Naaa
51.627	0.416463	0.0224422	0.395045	ENSMUSG00000089911	Mfsd14a
7514.48	0.143209	0.102833	0.396042	ENSMUSG00000040809	Chil3
85.3751	-0.207184	0.11121	0.397202	ENSMUSG00000034659	Tmem109
202.025	0.159054	0.103704	0.398208	ENSMUSG00000021109	Hif1a
525.992	-0.120585	0.105402	0.40293	ENSMUSG00000019210	Atp6v1e1
266.072	0.13807	0.113339	0.40293	ENSMUSG00000027706	Sec62
92.3934	0.200356	0.120101	0.40293	ENSMUSG00000032475	Nck1
71.4373	0.266818	0.0528899	0.403036	ENSMUSG00000031751	Amfr
206.901	-0.173631	0.0808282	0.404251	ENSMUSG00000063065	Mapk3
53.8044	-0.31997	0.0536573	0.406478	ENSMUSG00000026956	Uap1l1
51.4641	0.350276	0.0536249	0.406478	ENSMUSG00000034641	Cd300ld
40.7645	-0.374984	0.0407217	0.406478	ENSMUSG00000046671	Mtfr1l
548.183	-0.152253	0.0828198	0.408183	ENSMUSG00000006273	Atp6v1b2
100.378	0.22949	0.107942	0.408183	ENSMUSG00000024507	Hsd17b4
57.9478	0.297132	0.0480765	0.408183	ENSMUSG00000028138	Adh5
80.0589	0.237394	0.108614	0.408183	ENSMUSG00000031488	Rab11fip1
6.12436	1.42514	0.00524862	0.408183	ENSMUSG00000032366	Tpm1
213.065	0.157391	0.0823458	0.408183	ENSMUSG00000034390	Cmip
341.914	0.171956	0.0822945	0.408183	ENSMUSG00000064267	Hvcn1
43.2889	0.359781	0.0416116	0.40964	ENSMUSG00000020919	Stat5b
84.6448	0.235664	0.0829784	0.409903	ENSMUSG00000055531	Cpsf6
76.8947	0.209152	0.125774	0.411999	ENSMUSG00000021737	Psmd6
9.50836	-1.12935	0.00494486	0.411999	ENSMUSG00000038252	Ncapd2
92.792	0.204403	0.11098	0.413833	ENSMUSG00000039934	Gsap
72.41	0.307358	0.0244294	0.414018	ENSMUSG00000017776	Crk
1576.95	0.0985225	0.120064	0.414018	ENSMUSG00000021939	Ctsb
198.538	0.142038	0.126846	0.414018	ENSMUSG00000024737	Slc15a3
24.0835	-0.710878	0.00308764	0.415199	ENSMUSG00000032109	Nlrx1
25.1873	0.545455	0.0119922	0.415675	ENSMUSG00000068015	Lrch1
50.3456	-0.400202	0.0247462	0.41631	ENSMUSG00000028757	Ddost
90.1737	-0.202817	0.128446	0.41631	ENSMUSG00000041084	Ostc
85.4298	-0.208414	0.128699	0.41631	ENSMUSG00000057531	Dtnbp1
117.213	0.209802	0.0864742	0.417682	ENSMUSG00000051682	Treml4
19.9241	0.760444	0.00314386	0.419146	ENSMUSG00000008604	Ubqln4
61.6895	0.329776	0.0507258	0.4199	ENSMUSG00000052684	Jun
23.4391	0.588151	0.0128608	0.420922	ENSMUSG00000020366	Mapk9
55.5592	-0.290796	0.0511734	0.420922	ENSMUSG00000029147	Ppm1g
804.928	-0.155924	0.0874629	0.420922	ENSMUSG00000029816	Gpnmb
63.1534	-0.366329	0.025212	0.420922	ENSMUSG00000035649	Zcchc7
75.8266	0.221697	0.124349	0.420922	ENSMUSG00000055943	Emc7
49.3503	-0.350438	0.0584528	0.424155	ENSMUSG00000024986	Hhex
125.444	0.166401	0.133244	0.424155	ENSMUSG00000029169	Dhx15
74.0054	-0.345611	0.0166829	0.424155	ENSMUSG00000031168	Ebp
181.524	-0.190806	0.133521	0.424439	ENSMUSG00000031770	Herpud1
1036.71	-0.095137	0.133954	0.425218	ENSMUSG00000030579	Tyrobp
27.2355	-0.540416	0.0138157	0.426102	ENSMUSG00000026456	Cyb5r1
88.4583	-0.197568	0.12707	0.426102	ENSMUSG00000040268	Plekha1
80.0098	-0.21382	0.12833	0.427426	ENSMUSG00000024012	Mtch1
43.1367	-0.337744	0.059735	0.427426	ENSMUSG00000036104	Rab3gap1
72.6719	-0.304745	0.0453753	0.427426	ENSMUSG00000036822	Topors
92.8264	0.237335	0.119264	0.427426	ENSMUSG00000044477	Zfand3
109.072	-0.228198	0.0902762	0.427426	ENSMUSG00000045362	Tnfrsf26
86.013	-0.213628	0.136632	0.428909	ENSMUSG00000029998	Pcyox1
9.50679	1.00993	0.00558409	0.42893	ENSMUSG00000026478	Lamc1
221.861	-0.18076	0.0919034	0.430074	ENSMUSG00000014769	Psmb1
29.4404	-0.536986	0.013545	0.430074	ENSMUSG00000023883	Phf10
62.5764	0.282558	0.0536188	0.430074	ENSMUSG00000027162	Lin7c
274.388	-0.150983	0.130044	0.430074	ENSMUSG00000029649	Pomp
77.6107	0.250557	0.0918814	0.430158	ENSMUSG00000037253	Mex3c
57.3579	0.340051	0.0266084	0.430422	ENSMUSG00000020130	Tbc1d15
112.11	0.18087	0.121778	0.430458	ENSMUSG00000022710	Usp7
81.493	-0.205756	0.138734	0.430458	ENSMUSG00000032239	Rp9
87.0333	-0.20659	0.131353	0.430639	ENSMUSG00000022024	Sugt1
28.5144	0.622627	0.00349573	0.430792	ENSMUSG00000026078	Pdcl3
3.50328	1.57502	0.00591852	0.430792	ENSMUSG00000034394	Lif
49.1635	0.465389	0.0175247	0.430792	ENSMUSG00000036402	Gng12
149.621	-0.171234	0.139863	0.430792	ENSMUSG00000097415	AU020206
323.257	0.168895	0.0934262	0.430948	ENSMUSG00000020149	Rab1a
175.901	0.157162	0.132374	0.430948	ENSMUSG00000025060	Slk
33.2632	0.536246	0.00351701	0.430948	ENSMUSG00000058755	Osm
187.172	0.147879	0.14099	0.431224	ENSMUSG00000027828	Ssr3
82.6816	-0.234921	0.0936649	0.431224	ENSMUSG00000041235	Chd7
40.0074	-0.335781	0.062131	0.431924	ENSMUSG00000010067	Rassf1
273.836	0.145587	0.0946434	0.432872	ENSMUSG00000019832	Rab32
100.095	0.199296	0.0951255	0.432872	ENSMUSG00000020340	Cyfip2
88.0578	0.202044	0.135323	0.432872	ENSMUSG00000020654	Adcy3
86.5591	-0.181803	0.135493	0.432872	ENSMUSG00000021096	Ppm1a
81.0682	0.20961	0.134116	0.432872	ENSMUSG00000026749	Nek6
170.467	0.20432	0.0957679	0.432872	ENSMUSG00000027852	Nras
70.8008	0.259921	0.0629914	0.432872	ENSMUSG00000032116	Stt3a
59.2108	0.2834	0.0632344	0.432872	ENSMUSG00000035329	Fbxo33
78.8846	-0.2141	0.0947837	0.432872	ENSMUSG00000040462	Os9
7.54043	1.25062	0.00507135	0.432872	ENSMUSG00000043716	Rpl7
24.1352	-0.606834	0.0141146	0.432872	ENSMUSG00000061111	Mcrip1
37.3685	-0.351242	0.0630484	0.432872	ENSMUSG00000064138	Fam172a
1001.99	0.0896273	0.144366	0.433351	ENSMUSG00000022108	Itm2b
479.398	-0.12765	0.0967259	0.433784	ENSMUSG00000027763	Mbnl1
465.549	0.113005	0.127668	0.435183	ENSMUSG00000017707	Serinc3
142.265	0.183427	0.0967431	0.435183	ENSMUSG00000028557	Rnf11
171.287	-0.154465	0.0971984	0.43644	ENSMUSG00000024853	Sf3b2
106.781	0.18738	0.0980159	0.438953	ENSMUSG00000024811	Tnks2
70.575	0.295664	0.049247	0.438953	ENSMUSG00000048546	Tob2
98.8064	-0.199869	0.130013	0.440844	ENSMUSG00000024937	Ehbp1l1
167.2	-0.182892	0.0988367	0.440888	ENSMUSG00000024644	Cndp2
66.4338	0.352206	0.0285327	0.440888	ENSMUSG00000026655	Fam107b
190.614	-0.156772	0.0993183	0.442457	ENSMUSG00000021377	Dek
8.84245	0.861587	0.015409	0.443265	ENSMUSG00000006215	Zbtb17
370.772	0.112121	0.150215	0.443265	ENSMUSG00000020358	Hnrnpab
27.4728	0.589572	0.0140359	0.443265	ENSMUSG00000025871	4833439L19Rik
1200.31	-0.105252	0.10057	0.443387	ENSMUSG00000028692	Akr1a1
56.4845	-0.308832	0.0506019	0.445674	ENSMUSG00000057388	Mrpl18
108.623	-0.169104	0.144193	0.446473	ENSMUSG00000025220	Oga
76.387	-0.194394	0.144186	0.446473	ENSMUSG00000030451	Herc2
49.9604	-0.310338	0.059259	0.446473	ENSMUSG00000031479	Vps36
34.0618	0.487893	0.0142556	0.446473	ENSMUSG00000034216	Vps18
526.984	0.108691	0.101822	0.446473	ENSMUSG00000052681	Rap1b
296.88	-0.149043	0.103544	0.447183	ENSMUSG00000016528	Mapkapk2
61.3701	0.282078	0.0601727	0.447183	ENSMUSG00000024515	Smad4
97.733	0.349817	0.14485	0.447183	ENSMUSG00000027611	Procr
336.128	-0.150899	0.145651	0.447183	ENSMUSG00000029648	Flt1
28.54	0.686961	0.0145085	0.447183	ENSMUSG00000030019	Fbxl14
42.7127	-0.354531	0.0515628	0.447183	ENSMUSG00000030793	Pycard
127.717	-0.186266	0.102277	0.447183	ENSMUSG00000032187	Smarca4
28.3912	0.516462	0.0151185	0.447183	ENSMUSG00000036026	Tmem63b
123.25	0.174215	0.102195	0.447183	ENSMUSG00000041488	Stx3
51.2868	0.327448	0.0680268	0.447183	ENSMUSG00000046876	Atxn1
81.9803	-0.221419	0.103812	0.449531	ENSMUSG00000027502	Rtf2
286.802	0.133096	0.147399	0.449531	ENSMUSG00000029082	Bst1
31.8583	-0.523568	0.0146503	0.449739	ENSMUSG00000031672	Got2
103.985	-0.187056	0.105045	0.45079	ENSMUSG00000056692	Ilrun
47.7105	-0.386108	0.0196653	0.45079	ENSMUSG00000062421	Arf2
94.1855	-0.188374	0.14906	0.451622	ENSMUSG00000030603	Psmc4
26.5107	0.595797	0.0154813	0.451622	ENSMUSG00000056612	Ppp1r14b
11.9799	0.967455	0.00603918	0.452036	ENSMUSG00000019487	Trip10
403.087	0.123217	0.158705	0.452036	ENSMUSG00000021559	Dapk1
141.047	0.176004	0.158239	0.452036	ENSMUSG00000021892	Sh3bp5
223.726	-0.163969	0.105595	0.452036	ENSMUSG00000022636	Alcam
58.9428	-0.318677	0.0619098	0.452036	ENSMUSG00000026245	Farsb
71.6975	0.259493	0.0530339	0.452036	ENSMUSG00000028098	Rnf115
423.183	0.124554	0.106167	0.452247	ENSMUSG00000002602	Axl
128.748	0.185134	0.139981	0.452247	ENSMUSG00000031885	Cbfb
112.637	0.174404	0.140368	0.452753	ENSMUSG00000020390	Ube2b
82.794	0.190985	0.140766	0.452919	ENSMUSG00000021929	Kpna3
13.2611	0.841486	0.0164721	0.452919	ENSMUSG00000038619	Ensa
145.777	0.168154	0.107174	0.453701	ENSMUSG00000019978	Epb41l2
140.039	0.169608	0.107095	0.453701	ENSMUSG00000034574	Daam1
4.84302	1.57347	0.00688272	0.454618	ENSMUSG00000021838	Samd4
100.714	0.183861	0.141988	0.454618	ENSMUSG00000024513	Mbd2
323.002	0.128435	0.107763	0.454618	ENSMUSG00000031246	Sh3bgrl
926.207	0.126318	0.16287	0.45536	ENSMUSG00000005054	Cstb
74.6931	0.347506	0.0633444	0.45536	ENSMUSG00000030208	Emp1
244.674	-0.15124	0.153903	0.45536	ENSMUSG00000041841	Rpl37
32.8897	0.529779	0.0160253	0.455499	ENSMUSG00000022912	Pros1
151.305	-0.204429	0.15468	0.456532	ENSMUSG00000059498	Fcgr3
84.5301	0.214319	0.109572	0.458152	ENSMUSG00000015474	Ppt2
21.8331	0.630757	0.0161697	0.458152	ENSMUSG00000043252	Tmem64
221.695	0.140044	0.165073	0.458421	ENSMUSG00000025950	Idh1
137.467	0.281979	0.166399	0.461538	ENSMUSG00000020053	Igf1
653.135	0.11507	0.147072	0.462545	ENSMUSG00000006699	Cdc42
89.0235	0.191149	0.147865	0.462545	ENSMUSG00000012114	Med15
1790.19	0.0948376	0.167206	0.462545	ENSMUSG00000020120	Plek
32.1851	0.531797	0.0173023	0.462545	ENSMUSG00000021054	Sgpp1
234.818	-0.141826	0.167667	0.462545	ENSMUSG00000024621	Csf1r
124.75	0.215776	0.112468	0.462545	ENSMUSG00000027508	Pag1
5.05063	-1.56778	0.00568542	0.462545	ENSMUSG00000029516	Cit
87.0374	-0.205488	0.146996	0.462545	ENSMUSG00000034786	Gpsm3
12.0566	-0.848791	0.01733	0.462545	ENSMUSG00000040767	Snrnp25
38.4772	0.490112	0.0211478	0.462545	ENSMUSG00000061778	Mospd2
71.1431	0.322444	0.0323475	0.462545	ENSMUSG00000066568	Lsm14a
130.435	-0.160799	0.160307	0.463997	ENSMUSG00000025204	Ndufb8
439.423	0.0945758	0.16084	0.464787	ENSMUSG00000000787	Ddx3x
318.819	-0.127119	0.113753	0.464787	ENSMUSG00000020075	Ddx21
368.771	0.107732	0.149738	0.464787	ENSMUSG00000022961	Son
63.0693	0.273102	0.075073	0.464787	ENSMUSG00000025743	Sdc3
87.6781	-0.168817	0.170839	0.464787	ENSMUSG00000060703	Cd302
76.1835	0.219972	0.162079	0.465749	ENSMUSG00000027193	Api5
8.1672	1.15688	0.00582304	0.469202	ENSMUSG00000054843	Atrnl1
132.874	-0.197583	0.152199	0.469777	ENSMUSG00000015656	Hspa8
151.803	-0.22209	0.115577	0.46998	ENSMUSG00000092274	Neat1
255.043	-0.131961	0.116482	0.471407	ENSMUSG00000025066	Sfr1
43.811	-0.331741	0.0584414	0.471407	ENSMUSG00000036880	Acaa2
85.2892	0.172229	0.165333	0.471407	ENSMUSG00000041408	Wapl
96.122	0.168846	0.174806	0.471407	ENSMUSG00000057554	Lgals8
39.0902	0.402152	0.0337127	0.471423	ENSMUSG00000021716	Srek1ip1
42.3051	0.351771	0.0682915	0.471423	ENSMUSG00000033545	Znrf1
54.003	-0.295264	0.0773884	0.472336	ENSMUSG00000031590	Frg1
41.5832	-0.323417	0.0688442	0.473553	ENSMUSG00000016619	Nup50
31.449	-0.489575	0.0165781	0.473553	ENSMUSG00000047649	Cd3eap
96.7831	0.16906	0.167647	0.474356	ENSMUSG00000033228	Scaf11
25.0421	0.574058	0.0174594	0.474607	ENSMUSG00000003200	Sh3gl1
122.274	-0.160712	0.156501	0.475658	ENSMUSG00000037601	Nme1
147.136	0.186799	0.119567	0.475864	ENSMUSG00000020184	Mdm2
14.7751	0.83575	0.00716996	0.475864	ENSMUSG00000029378	Areg
338.389	0.133187	0.157936	0.477767	ENSMUSG00000042043	Tbca
141.665	0.173431	0.120289	0.477767	ENSMUSG00000074748	Atxn7l3b
62.1203	-0.275991	0.0793799	0.478446	ENSMUSG00000029759	Pon3
84.6464	0.210202	0.120189	0.478446	ENSMUSG00000036707	Cab39
86.089	-0.196836	0.158968	0.479204	ENSMUSG00000036299	BC031181
441.468	-0.0946055	0.160318	0.479582	ENSMUSG00000022205	Sub1
195.31	0.131861	0.172356	0.479582	ENSMUSG00000022521	Crebbp
106.782	0.165614	0.183499	0.479582	ENSMUSG00000024286	Ccny
106.93	0.157306	0.182846	0.479582	ENSMUSG00000025612	Bach1
59.5585	-0.290164	0.0802594	0.479582	ENSMUSG00000028988	Ctnnbip1
4950.96	0.282332	0.121976	0.479582	ENSMUSG00000031762	Mt2
824.37	0.12429	0.121926	0.479582	ENSMUSG00000061232	H2-K1
2522.51	0.143307	0.122009	0.479582	ENSMUSG00000064345	mt-Nd2
626.164	-0.12617	0.173251	0.479582	ENSMUSG00000070493	Chchd2
150.609	-0.141377	0.160432	0.479582	ENSMUSG00000071379	Hpcal1
40.6674	0.341463	0.0714618	0.479653	ENSMUSG00000070639	Lrrc8b
103.856	-0.183984	0.122352	0.479764	ENSMUSG00000074698	Csnk2a1
47.4348	0.405725	0.0230948	0.48	ENSMUSG00000021893	Capn7
50.1536	0.310171	0.071761	0.48	ENSMUSG00000034201	Gas2l1
68.9359	0.242501	0.0814026	0.481435	ENSMUSG00000024338	Psmb8
39.7583	0.340552	0.0817121	0.482307	ENSMUSG00000000581	C1d
88.7989	-0.214155	0.124781	0.482307	ENSMUSG00000017485	Top2b
82.5355	-0.201739	0.175976	0.482307	ENSMUSG00000029482	Aacs
160.187	0.148572	0.176206	0.482307	ENSMUSG00000030759	Far1
99.4977	-0.159232	0.176199	0.482307	ENSMUSG00000062234	Gak
2068.02	0.149566	0.124871	0.48351	ENSMUSG00000015837	Sqstm1
52.9202	0.294787	0.0729026	0.48351	ENSMUSG00000028668	Eloa
10.1425	0.931511	0.00712859	0.48351	ENSMUSG00000028799	Zfp362
91.4023	-0.166492	0.188274	0.483741	ENSMUSG00000027067	Ssrp1
267.009	0.12783	0.16516	0.483741	ENSMUSG00000051695	Pcbp1
284.356	-0.132643	0.189358	0.485916	ENSMUSG00000027808	Serp1
104.103	-0.159298	0.166429	0.486356	ENSMUSG00000002477	Snrpd1
238.198	-0.129936	0.190119	0.486766	ENSMUSG00000062006	Rpl34
8.98894	-0.998569	0.00725505	0.48738	ENSMUSG00000027459	Fam110a
67.6165	-0.267679	0.0741583	0.48738	ENSMUSG00000028334	Nans
71.5239	-0.325515	0.0239241	0.48738	ENSMUSG00000032580	Rbm5
138.788	-0.162857	0.168402	0.488799	ENSMUSG00000031532	Saraf
121.173	-0.157651	0.191883	0.488799	ENSMUSG00000071644	Eef1g
77.626	0.220897	0.168998	0.489976	ENSMUSG00000089929	Bcl2a1b
55.1749	-0.301442	0.0647797	0.492422	ENSMUSG00000024907	Gal
192.59	-0.157791	0.19434	0.492611	ENSMUSG00000020936	Nmt1
73.1348	-0.299487	0.0374386	0.492611	ENSMUSG00000022354	Ndufb9
193.635	-0.14743	0.129953	0.492611	ENSMUSG00000026434	Nucks1
9.80919	-0.957215	0.00794686	0.492611	ENSMUSG00000061479	Snrpa
36.0145	0.371734	0.0764066	0.49569	ENSMUSG00000018920	Cxcl16
45.3975	-0.30614	0.0862347	0.49569	ENSMUSG00000037210	Fam193a
88.2083	0.156768	0.185773	0.49579	ENSMUSG00000041629	Fam104a
7.04479	1.28571	0.00664404	0.497243	ENSMUSG00000022299	Slc25a32
161.836	-0.125808	0.19791	0.497704	ENSMUSG00000008730	Hipk1
23.7167	-0.609318	0.0185627	0.497744	ENSMUSG00000013622	Atraid
69.9984	-0.315039	0.0381568	0.498165	ENSMUSG00000035621	Midn
9.19682	1.1362	0.00757484	0.499292	ENSMUSG00000015202	Cnksr3
37.1586	0.377835	0.0665943	0.499292	ENSMUSG00000026064	Ptp4a1
2691.51	0.109985	0.132907	0.499292	ENSMUSG00000030342	Cd9
100.378	0.164856	0.199777	0.499292	ENSMUSG00000097971	NA
227.256	0.113959	0.200182	0.499534	ENSMUSG00000026480	Ncf2
56.7284	0.351918	0.025105	0.499549	ENSMUSG00000054766	Set
30.1941	0.586167	0.00503156	0.50055	ENSMUSG00000024429	Gnl1
88.8246	-0.18513	0.201305	0.500679	ENSMUSG00000024856	Cdk2ap2
308.963	-0.109189	0.177454	0.502083	ENSMUSG00000039218	Srrm2
145.962	-0.134746	0.202192	0.502083	ENSMUSG00000066324	Impad1
85.6614	-0.191308	0.177898	0.502789	ENSMUSG00000001774	Chordc1
132.628	-0.181782	0.135786	0.503021	ENSMUSG00000005625	Psmd4
128.645	0.154502	0.204229	0.505177	ENSMUSG00000014956	Ppp1cb
108.486	0.146703	0.193202	0.505484	ENSMUSG00000041362	Shtn1
20.0917	0.85343	0.00512859	0.505751	ENSMUSG00000054200	Ffar4
46.0243	-0.291684	0.0902111	0.506215	ENSMUSG00000040616	Tmem51
78.1886	-0.212706	0.136748	0.506455	ENSMUSG00000030120	Mlf2
53.0898	-0.290696	0.0906559	0.507605	ENSMUSG00000047824	Pygo2
49.0993	-0.323941	0.0805829	0.509161	ENSMUSG00000037905	Bri3bp
101.377	-0.176991	0.139307	0.511843	ENSMUSG00000018666	Cbx1
38.7807	0.317853	0.0812793	0.511843	ENSMUSG00000020220	Vps13d
34.4511	-0.357562	0.0812256	0.511843	ENSMUSG00000021486	Prelid1
111.649	0.437562	0.139493	0.511843	ENSMUSG00000022126	Acod1
159.571	-0.136372	0.198111	0.511843	ENSMUSG00000022488	Nckap1l
1816.01	0.118374	0.139528	0.511843	ENSMUSG00000026728	Vim
28.562	0.60416	0.00525263	0.511843	ENSMUSG00000051413	Plagl2
62.6925	-0.261828	0.092438	0.512277	ENSMUSG00000025138	Sirt7
210.489	-0.113683	0.184829	0.512277	ENSMUSG00000029915	Clec5a
95.7885	0.165906	0.210521	0.512277	ENSMUSG00000037503	Fam168b
105.414	0.192727	0.140302	0.512369	ENSMUSG00000044811	Cd300c2
51.1264	0.310567	0.0821882	0.512625	ENSMUSG00000047721	Bola2
450.538	-0.13029	0.141731	0.515401	ENSMUSG00000009687	Fxyd5
224.191	-0.111528	0.2136	0.515401	ENSMUSG00000021114	Atp6v1d
54.8721	-0.281081	0.0936151	0.515401	ENSMUSG00000029007	Agtrap
110.597	-0.149751	0.213363	0.515401	ENSMUSG00000034593	Myo5a
70.933	-0.34897	0.0410459	0.515401	ENSMUSG00000040345	Arhgap9
220.125	-0.139774	0.143172	0.515734	ENSMUSG00000028822	Tmem50a
147.609	0.164363	0.142436	0.515734	ENSMUSG00000054520	Sh3bp2
433.537	0.0901477	0.202542	0.515843	ENSMUSG00000028382	Ptbp3
70.1283	0.23621	0.0944281	0.516378	ENSMUSG00000030189	Ybx3
34.3126	-0.434349	0.041406	0.516574	ENSMUSG00000001751	Naglu
14.5676	-0.748159	0.00867965	0.516574	ENSMUSG00000029752	Asns
41.8189	-0.302867	0.0950935	0.516574	ENSMUSG00000031311	Nono
139.136	-0.178435	0.21582	0.516574	ENSMUSG00000031443	F7
288.611	-0.129577	0.144599	0.516574	ENSMUSG00000037857	Nufip2
77.0272	-0.218877	0.143783	0.516574	ENSMUSG00000060992	Copz1
58.2399	0.25512	0.0948104	0.516574	ENSMUSG00000070873	Lilra5
346.764	-0.129264	0.191104	0.519077	ENSMUSG00000060938	Rpl26
85.7758	-0.169779	0.191386	0.519297	ENSMUSG00000067288	Rps28
169.58	0.114673	0.219224	0.521192	ENSMUSG00000024812	Tjp2
205.982	-0.111988	0.22159	0.52271	ENSMUSG00000014077	Chp1
67.1107	0.281378	0.0426557	0.52271	ENSMUSG00000016308	Ube2a
146.71	0.130355	0.221152	0.52271	ENSMUSG00000020661	Dnmt3a
141.936	0.152974	0.19348	0.52271	ENSMUSG00000021134	Srsf5
45.508	0.355531	0.0972724	0.52271	ENSMUSG00000025044	Msr1
605.821	-0.0894149	0.221917	0.52271	ENSMUSG00000031447	Lamp1
1119.62	0.137725	0.193101	0.52271	ENSMUSG00000032068	Plet1
106.018	-0.158317	0.194491	0.52271	ENSMUSG00000051853	Arf3
279.509	-0.125865	0.146581	0.52271	ENSMUSG00000074129	Rpl13a
51.4593	0.278811	0.0868034	0.52509	ENSMUSG00000006169	Clint1
20.565	0.575767	0.02301	0.526911	ENSMUSG00000000149	Gna12
26.0077	-0.519714	0.0211173	0.529237	ENSMUSG00000039427	Alg1
184.962	0.144097	0.150863	0.529339	ENSMUSG00000020608	Smc6
82.9577	0.187139	0.150574	0.529379	ENSMUSG00000022000	Zc3h13
73.1539	0.23187	0.0995256	0.529379	ENSMUSG00000032238	Rora
94.7975	0.176726	0.226644	0.529379	ENSMUSG00000034647	Ankrd12
53.0693	0.281521	0.0993258	0.529379	ENSMUSG00000037972	Snn
6.18435	1.22473	0.00966246	0.530602	ENSMUSG00000027601	Mtfr1
96.0787	0.184221	0.15233	0.530602	ENSMUSG00000029629	Phf14
106.378	0.181674	0.151526	0.530602	ENSMUSG00000038683	Pak1ip1
30.5765	-0.534777	0.0223965	0.530602	ENSMUSG00000055148	Klf2
143.373	0.125849	0.217446	0.531822	ENSMUSG00000003161	Sri
25.1938	0.511731	0.0226818	0.531822	ENSMUSG00000009555	Cdk9
90.2393	0.193572	0.152863	0.531822	ENSMUSG00000015846	Rxra
75.7471	0.186792	0.202161	0.531822	ENSMUSG00000017774	Myo1c
12.88	0.960985	0.00919453	0.531822	ENSMUSG00000021127	Zfp36l1
46.932	-0.328393	0.0894172	0.531822	ENSMUSG00000021767	Kat6b
98.7946	0.152589	0.231917	0.531822	ENSMUSG00000026065	Slc9a4
455.576	-0.0798206	0.231785	0.531822	ENSMUSG00000026878	Rab14
309.016	0.118546	0.231625	0.531822	ENSMUSG00000027523	Gnas
787.658	0.0978225	0.217226	0.531822	ENSMUSG00000028124	Gclm
36.8971	0.319154	0.101745	0.531822	ENSMUSG00000032398	Snapc5
122.018	-0.148564	0.218881	0.531822	ENSMUSG00000034312	Iqsec1
1880.27	-0.082594	0.229195	0.531822	ENSMUSG00000040713	Creg1
131.643	-0.160699	0.154223	0.531822	ENSMUSG00000062210	Tnfaip8
91.9233	-0.157484	0.232448	0.532341	ENSMUSG00000020547	Bzw2
99.5509	-0.181096	0.154686	0.532341	ENSMUSG00000063457	Rps15
48.8876	0.279921	0.0909079	0.532953	ENSMUSG00000021816	Ppp3cb
52.0472	0.269921	0.102538	0.532953	ENSMUSG00000024072	Yipf4
31.4112	-0.568739	0.00564519	0.532953	ENSMUSG00000027466	Rbck1
9.33445	0.986605	0.00919216	0.532953	ENSMUSG00000028848	Gpn2
179.597	0.11945	0.234385	0.533266	ENSMUSG00000021670	Hmgcr
100.326	0.180388	0.155895	0.533266	ENSMUSG00000052310	Slc39a1
78.7022	-0.167839	0.206034	0.533467	ENSMUSG00000014959	Gorasp2
30.1292	-0.481482	0.023096	0.533467	ENSMUSG00000022706	Mrpl40
85.1286	0.403442	0.206133	0.533467	ENSMUSG00000025508	Rplp2
214.112	0.109834	0.23549	0.533524	ENSMUSG00000025809	Itgb1
72.4877	-0.23837	0.0918836	0.533633	ENSMUSG00000006095	Tbcb
141.874	-0.148793	0.157916	0.533633	ENSMUSG00000022314	Rad21
39.3347	0.396464	0.0295647	0.533633	ENSMUSG00000028086	Fbxw7
75.6674	-0.177146	0.20744	0.533674	ENSMUSG00000022564	Grina
59.1735	-0.268581	0.079511	0.534256	ENSMUSG00000015597	Zfp318
53.8268	-0.25194	0.104292	0.534256	ENSMUSG00000024188	Luc7l
84.0649	-0.161668	0.238174	0.534256	ENSMUSG00000025487	Psmd13
173.289	-0.116596	0.237157	0.534256	ENSMUSG00000027775	Mfsd1
8440.67	-0.112567	0.157923	0.534256	ENSMUSG00000029580	Actb
139.361	0.181188	0.159085	0.534256	ENSMUSG00000059796	Eif4a1
136.496	-0.154252	0.238757	0.535033	ENSMUSG00000027637	Rab5if
306.337	0.131789	0.239624	0.535058	ENSMUSG00000001627	Ifrd1
78.3956	0.166724	0.22609	0.535058	ENSMUSG00000007880	Arid1a
42.4386	0.29266	0.105322	0.535058	ENSMUSG00000018547	Pip4k2b
78.1302	0.190331	0.159101	0.535058	ENSMUSG00000036461	Elf1
2.27899	3.05551	0.00425415	0.537149	ENSMUSG00000003452	Bicd1
42.0574	0.323749	0.0936952	0.537149	ENSMUSG00000036391	Sec24a
3.47283	1.45372	0.0103653	0.537722	ENSMUSG00000000489	Pdgfb
111.373	0.14409	0.230653	0.537722	ENSMUSG00000021069	Pygl
152.682	0.150327	0.162751	0.537722	ENSMUSG00000021111	Papola
58.0165	0.342476	0.0304443	0.537722	ENSMUSG00000022124	Fbxl3
73.6626	0.257659	0.0949346	0.537722	ENSMUSG00000022536	Glyr1
44.7039	0.292333	0.0945885	0.537722	ENSMUSG00000022765	Snap29
14.6708	0.631898	0.0250345	0.537722	ENSMUSG00000027361	Gabpb1
79.4257	0.351314	0.242856	0.537722	ENSMUSG00000027399	Il1a
195.227	-0.131157	0.16186	0.537722	ENSMUSG00000028034	Fubp1
60.3987	0.344025	0.0303558	0.537722	ENSMUSG00000034714	Ttyh2
77.3951	0.175605	0.213776	0.537722	ENSMUSG00000039208	Metrnl
8.76546	1.09568	0.00918807	0.537722	ENSMUSG00000060166	Zdhhc8
265.562	0.123359	0.214819	0.538694	ENSMUSG00000064373	Selenop
380.078	0.115371	0.16364	0.538954	ENSMUSG00000020671	Rab10
290.06	0.142947	0.164905	0.538954	ENSMUSG00000024985	Tcf7l2
121.487	-0.130943	0.245793	0.538954	ENSMUSG00000026832	Cytip
613.59	-0.0896323	0.215387	0.538954	ENSMUSG00000028266	Lmo4
95.8073	0.154765	0.216274	0.538954	ENSMUSG00000029152	Ociad1
34.0101	0.549553	0.0230953	0.538954	ENSMUSG00000029373	Pf4
26.2618	-0.508285	0.0241491	0.538954	ENSMUSG00000030605	Mfge8
239.242	0.118787	0.233315	0.539208	ENSMUSG00000030057	Cnbp
35.9722	0.411175	0.0310773	0.539325	ENSMUSG00000006676	Usp19
288.412	-0.0877836	0.248226	0.539325	ENSMUSG00000024758	Rtn3
104.395	-0.178996	0.164678	0.539325	ENSMUSG00000027863	Cd2
90.8998	-0.1519	0.248013	0.539325	ENSMUSG00000033047	Eif3l
328.983	0.11708	0.248297	0.539325	ENSMUSG00000056737	Capg
101.41	-0.166985	0.248605	0.539475	ENSMUSG00000004270	Lpcat3
16906.6	0.106047	0.21871	0.540572	ENSMUSG00000064339	mt-Rnr2
93.4449	0.359734	0.166419	0.541338	ENSMUSG00000026358	Rgs1
105.589	-0.148635	0.219526	0.541338	ENSMUSG00000028693	Nasp
159.189	-0.140799	0.167393	0.541338	ENSMUSG00000037458	Azin1
63.0507	-0.267524	0.083936	0.542454	ENSMUSG00000042312	S100a13
45.0133	-0.457094	0.0316784	0.545103	ENSMUSG00000020238	Ncln
84.6859	0.18175	0.168928	0.545103	ENSMUSG00000025860	Xiap
104.369	-0.154528	0.239371	0.545834	ENSMUSG00000018572	Phf23
9.18197	0.974107	0.0101776	0.54618	ENSMUSG00000017417	Plxdc1
124.116	0.17946	0.169962	0.54618	ENSMUSG00000032253	Phip
151.489	0.167423	0.17002	0.54618	ENSMUSG00000037405	Icam1
21.055	-0.589227	0.0238752	0.546743	ENSMUSG00000017716	Birc5
30.1697	0.45941	0.0261829	0.546763	ENSMUSG00000019861	Gopc
123.88	-0.161336	0.224403	0.547508	ENSMUSG00000033917	Gde1
16.9281	0.670308	0.0102851	0.547508	ENSMUSG00000039879	Heca
35.1643	-0.299501	0.112551	0.547508	ENSMUSG00000044712	Slc38a6
149.818	0.145956	0.170642	0.547508	ENSMUSG00000057113	Npm1
28.5585	0.597288	0.0240358	0.547508	ENSMUSG00000078122	F630028O10Rik
97.5079	0.198038	0.226056	0.548734	ENSMUSG00000020440	Arf5
87.0382	-0.151358	0.243544	0.548734	ENSMUSG00000042225	Ammecr1
6330.36	0.157507	0.171541	0.548734	ENSMUSG00000049775	Tmsb4x
108.97	0.143987	0.244247	0.549632	ENSMUSG00000066232	Ipo7
122.365	0.16794	0.174081	0.550047	ENSMUSG00000001542	Ell2
178.522	-0.121473	0.248699	0.550047	ENSMUSG00000006589	Aprt
76.3171	0.161139	0.246916	0.550047	ENSMUSG00000015149	Sirt2
179.412	-0.113494	0.262722	0.550047	ENSMUSG00000015806	Qdpr
17.0743	-0.636554	0.0271834	0.550047	ENSMUSG00000018821	Avpi1
50.1697	0.333787	0.0866658	0.550047	ENSMUSG00000018909	Arrb1
37.7177	0.324776	0.102688	0.550047	ENSMUSG00000020248	Nfyb
963.603	0.130904	0.17516	0.550047	ENSMUSG00000020250	Txnrd1
9.42983	0.970407	0.0104266	0.550047	ENSMUSG00000020393	Kremen1
253.07	0.123056	0.26261	0.550047	ENSMUSG00000021270	Hsp90aa1
741.521	0.213005	0.232056	0.550047	ENSMUSG00000024401	Tnf
51.0657	-0.27042	0.116399	0.550047	ENSMUSG00000024885	Aldh3b1
61.6633	-0.220296	0.114903	0.550047	ENSMUSG00000028885	Smpdl3b
53.1338	0.297022	0.0883945	0.550047	ENSMUSG00000030298	Sec13
14.8794	-0.828436	0.0105745	0.550047	ENSMUSG00000030763	Lcmt1
95.4392	-0.177794	0.175461	0.550047	ENSMUSG00000031652	N4bp1
37.0115	-0.329326	0.0876008	0.550047	ENSMUSG00000031708	Tecr
8.74022	1.03118	0.0107529	0.550047	ENSMUSG00000037104	Socs5
40.8312	0.293816	0.0884146	0.550047	ENSMUSG00000037697	Ddhd1
338.015	0.104485	0.17331	0.550047	ENSMUSG00000039361	Picalm
55.0825	0.317581	0.0508806	0.550047	ENSMUSG00000042032	Mat2b
186.458	-0.156836	0.17643	0.550047	ENSMUSG00000044080	S100a1
61.3245	-0.262127	0.088603	0.550047	ENSMUSG00000045176	Borcs6
98.5814	-0.146835	0.231768	0.550047	ENSMUSG00000058407	Txndc9
3253.4	0.10626	0.263244	0.550047	ENSMUSG00000064337	mt-Rnr1
83.5155	0.162279	0.248233	0.550047	ENSMUSG00000068267	Cenpb
1203.67	-0.0985293	0.176506	0.550138	ENSMUSG00000028961	Pgd
34.641	0.427333	0.0333043	0.550534	ENSMUSG00000056529	Ptafr
18.6744	0.591197	0.0273204	0.550701	ENSMUSG00000029920	Smarcad1
1.576	-3.17231	0.00467186	0.553214	ENSMUSG00000001166	Oas1c
147.764	-0.12658	0.237289	0.553214	ENSMUSG00000001472	Tcf25
18.5159	1.15453	0.00649348	0.553214	ENSMUSG00000018930	Ccl4
76.538	-0.169439	0.237252	0.553214	ENSMUSG00000019188	H13
104.313	0.125133	0.269347	0.553214	ENSMUSG00000022855	Senp2
103.064	0.170727	0.179281	0.553214	ENSMUSG00000022858	Tra2b
21.1201	-0.563923	0.0251088	0.553214	ENSMUSG00000024590	Lmnb1
35.2101	-0.320202	0.0897329	0.553214	ENSMUSG00000024829	Mrpl21
76.6041	-0.161797	0.253195	0.553214	ENSMUSG00000029076	Sdf4
40.0128	0.420255	0.0339028	0.553214	ENSMUSG00000034075	Zdhhc5
79.9831	-0.177589	0.17979	0.553214	ENSMUSG00000035093	Secisbp2l
98.4686	0.138848	0.269706	0.553214	ENSMUSG00000037580	Gch1
78.7757	0.149141	0.255765	0.553214	ENSMUSG00000039844	Rapgef1
93.3378	-0.179301	0.236675	0.553214	ENSMUSG00000043832	Clec4a3
97.3791	-0.143188	0.238863	0.554265	ENSMUSG00000020570	Sypl
113.87	-0.132591	0.272094	0.554265	ENSMUSG00000022201	Zfr
35.7205	0.313256	0.119755	0.554265	ENSMUSG00000026111	Unc50
3.19435	-2.38389	0.00471351	0.554265	ENSMUSG00000037572	Wdhd1
10.0528	-1.07031	0.0103189	0.554265	ENSMUSG00000063160	Numbl
117.437	0.132701	0.273134	0.55443	ENSMUSG00000029203	Ube2k
140.117	0.12239	0.257826	0.55443	ENSMUSG00000029823	Luc7l2
21.7563	0.720175	0.00662856	0.555398	ENSMUSG00000037493	Cib2
10.589	0.92174	0.0107682	0.555398	ENSMUSG00000039318	Rab3gap2
150.668	-0.118308	0.27491	0.556538	ENSMUSG00000036323	Srp72
214.385	-0.11864	0.275689	0.557118	ENSMUSG00000010651	Acaa1b
23.8242	-0.603751	0.0258246	0.557118	ENSMUSG00000104388	Gm37033
48.8224	0.361462	0.0346519	0.558503	ENSMUSG00000030187	Klra2
36.0348	-0.325687	0.0926518	0.559125	ENSMUSG00000009621	Vav2
13.256	-0.741177	0.0284989	0.559125	ENSMUSG00000041319	Thoc6
34.9131	0.39952	0.053329	0.559125	ENSMUSG00000049606	Zfp644
20.6315	-0.55047	0.028586	0.560334	ENSMUSG00000006456	Rbm14
130.044	0.137488	0.264775	0.562549	ENSMUSG00000000594	Gm2a
58.6025	0.309887	0.0538704	0.562549	ENSMUSG00000021733	Slc4a7
306.481	0.095274	0.264358	0.562549	ENSMUSG00000055447	Cd47
9.78101	0.923562	0.0110326	0.562605	ENSMUSG00000048696	Mex3d
2.86928	-2.39973	0.00520379	0.562682	ENSMUSG00000017146	Brca1
2032.25	0.0896364	0.265315	0.562682	ENSMUSG00000021025	Nfkbia
503.423	-0.109888	0.265691	0.562682	ENSMUSG00000045551	Fpr1
47.2234	-0.27402	0.109655	0.563213	ENSMUSG00000032463	Faim
20.6945	-0.570989	0.0277212	0.56351	ENSMUSG00000050043	Tmx2
22.164	0.627408	0.0290158	0.563747	ENSMUSG00000036905	C1qb
120.004	-0.15304	0.189961	0.564701	ENSMUSG00000004460	Dnajb11
98.1117	-0.14401	0.268193	0.564701	ENSMUSG00000021549	Rasa1
220.656	-0.110448	0.2492	0.564701	ENSMUSG00000039067	Psmd7
464.428	0.0897369	0.268316	0.564701	ENSMUSG00000066406	Akap13
275.5	-0.129667	0.190196	0.564903	ENSMUSG00000001794	Capns1
334.828	0.097437	0.271372	0.567378	ENSMUSG00000004535	Tax1bp1
121.745	0.117392	0.271295	0.567378	ENSMUSG00000021306	Gpr137b
194.632	0.113939	0.251279	0.567378	ENSMUSG00000024404	Riok3
41.8192	0.267419	0.111712	0.567378	ENSMUSG00000028889	Yrdc
109.533	-0.15751	0.191496	0.567378	ENSMUSG00000031902	Nfatc3
14.3249	0.814443	0.0113036	0.567378	ENSMUSG00000040857	Erf
81.3254	-0.163645	0.191974	0.567378	ENSMUSG00000052337	Immt
429.419	-0.0899753	0.192442	0.569402	ENSMUSG00000018326	Ywhab
22.9771	0.52117	0.0297109	0.569402	ENSMUSG00000020993	Trappc6b
93.177	-0.173244	0.253986	0.569402	ENSMUSG00000036526	Card11
41.3825	0.28668	0.127009	0.569402	ENSMUSG00000037486	Asxl2
83.2157	0.129787	0.292399	0.56953	ENSMUSG00000001440	Kpnb1
141.076	-0.15206	0.19444	0.56953	ENSMUSG00000002103	Acp2
721.362	-0.098603	0.290814	0.56953	ENSMUSG00000008348	Ubc
54.6299	0.232118	0.113239	0.56953	ENSMUSG00000023286	Ube2j2
41.4549	-0.375208	0.0561158	0.56953	ENSMUSG00000028914	Casp9
87.0924	-0.148075	0.274345	0.56953	ENSMUSG00000036427	Gpi1
36.7536	0.296592	0.113089	0.56953	ENSMUSG00000038446	Cdc40
34.2581	0.328518	0.0972858	0.56953	ENSMUSG00000047648	Fbxo30
2068.18	0.155952	0.195305	0.56953	ENSMUSG00000050708	Ftl1
21.3978	0.585823	0.0272922	0.56953	ENSMUSG00000068523	Gng5
641.735	-0.133167	0.195263	0.56953	ENSMUSG00000081534	Slc48a1
96.0806	0.14688	0.258504	0.570263	ENSMUSG00000001418	Glmp
9.73843	0.91614	0.0117971	0.570263	ENSMUSG00000002871	Tpra1
80.0854	0.149906	0.293983	0.570263	ENSMUSG00000023175	Bsg
301.805	0.0849966	0.2784	0.570263	ENSMUSG00000025362	Rps26
237.28	-0.106579	0.196176	0.570263	ENSMUSG00000055436	Srsf11
106.443	0.148401	0.196883	0.570263	ENSMUSG00000058099	Nfam1
39.4485	0.303752	0.114293	0.570263	ENSMUSG00000079523	Tmsb10
85.5274	-0.145472	0.258456	0.570263	ENSMUSG00000085438	Oip5os1
106.763	0.140445	0.2951	0.570372	ENSMUSG00000037742	Eef1a1
34.2487	0.315238	0.0987046	0.570409	ENSMUSG00000040363	Bcor
36.9866	0.275952	0.129923	0.570566	ENSMUSG00000040123	Zmym5
567.669	0.0773715	0.279636	0.570844	ENSMUSG00000026786	Apbb1ip
199.078	0.159275	0.260323	0.571689	ENSMUSG00000028063	Lmna
54.5972	-0.236458	0.130603	0.572088	ENSMUSG00000061666	Gdpd1
45.9244	-0.312773	0.0572824	0.573128	ENSMUSG00000004865	Srpk1
448.598	0.0906491	0.282721	0.57483	ENSMUSG00000016534	Lamp2
80.975	-0.166139	0.199337	0.57483	ENSMUSG00000016554	Eif3d
194.338	-0.113192	0.26309	0.57483	ENSMUSG00000040263	Klhdc4
44.8912	-0.276597	0.131787	0.57483	ENSMUSG00000041859	Mcm3
16.2698	-0.741446	0.0122517	0.574845	ENSMUSG00000048327	Ckap2l
43.3441	0.280116	0.132208	0.57538	ENSMUSG00000006412	Pfdn2
623.406	0.0996755	0.200326	0.57538	ENSMUSG00000020048	Hsp90b1
139.684	-0.136657	0.201278	0.57538	ENSMUSG00000036620	Mgat4b
49.8173	-0.274827	0.101267	0.57831	ENSMUSG00000059883	Irak4
24.6313	-0.526849	0.0284789	0.579152	ENSMUSG00000035941	Ibtk
32.2132	0.421452	0.0285027	0.579152	ENSMUSG00000038485	Socs7
37.0805	0.422675	0.0381048	0.579152	ENSMUSG00000091509	Gm17066
3712.45	0.0750513	0.202546	0.579309	ENSMUSG00000038642	Ctss
36.1956	0.389412	0.058621	0.579627	ENSMUSG00000021876	Rnase4
108.366	-0.15007	0.204179	0.579978	ENSMUSG00000001750	Tcirg1
80.0617	0.172924	0.203601	0.580863	ENSMUSG00000030059	Tmf1
30.6205	0.459843	0.028769	0.582116	ENSMUSG00000024241	Sos1
22.3089	0.519878	0.0288275	0.582526	ENSMUSG00000030188	Magohb
6.78524	-1.20564	0.010355	0.582526	ENSMUSG00000037628	Cdkn3
122.194	-0.118356	0.308405	0.583141	ENSMUSG00000021178	Psmc1
170.91	0.11064	0.291906	0.583758	ENSMUSG00000034993	Vat1
3.39086	-2.32429	0.00571825	0.583758	ENSMUSG00000055493	Epm2a
1516.87	-0.0662988	0.207285	0.587641	ENSMUSG00000006304	Arpc2
287.296	-0.0974034	0.311823	0.587641	ENSMUSG00000022500	Litaf
298.044	-0.112551	0.208828	0.588249	ENSMUSG00000019173	Rab5c
36.3979	0.299731	0.10473	0.589328	ENSMUSG00000035901	Dennd5a
13.8402	-0.698472	0.0119078	0.589328	ENSMUSG00000036362	P2ry13
74.2372	0.253791	0.0605019	0.591274	ENSMUSG00000039428	Tmem135
60.8366	0.233152	0.138601	0.592018	ENSMUSG00000041328	Pcf11
138.809	-0.143265	0.211175	0.592396	ENSMUSG00000020708	Psmc5
133.102	0.121843	0.299183	0.593065	ENSMUSG00000030707	Coro1a
4.20471	1.3661	0.0112366	0.593065	ENSMUSG00000053799	Exoc6
95.9505	-0.133156	0.279403	0.594366	ENSMUSG00000017478	Zc3h18
118.871	0.120956	0.279341	0.594366	ENSMUSG00000028437	Ubap1
247.299	0.122798	0.211584	0.594366	ENSMUSG00000052837	Junb
87.5716	-0.175664	0.211731	0.594366	ENSMUSG00000068739	Sars
155.323	-0.183611	0.212232	0.595015	ENSMUSG00000006517	Mvd
1310.9	0.127945	0.319978	0.595251	ENSMUSG00000004207	Psap
101.324	0.125719	0.281622	0.595251	ENSMUSG00000015804	Med28
76.7312	0.139052	0.303834	0.595251	ENSMUSG00000016921	Srsf6
4.06914	1.60895	0.0114246	0.595251	ENSMUSG00000025857	Dnaaf5
278.219	0.111544	0.214524	0.595251	ENSMUSG00000026353	Ubxn4
154.104	-0.108692	0.281376	0.595251	ENSMUSG00000028059	Arhgef2
220.024	-0.0953119	0.303656	0.595251	ENSMUSG00000031176	Dynlt3
35.3866	-0.453059	0.0401884	0.595251	ENSMUSG00000031511	Arhgef7
78.7039	0.154664	0.281857	0.595251	ENSMUSG00000059436	Max
184.552	-0.0958998	0.301858	0.595251	ENSMUSG00000064210	Ano6
518.881	-0.0912731	0.215847	0.595589	ENSMUSG00000003363	Pld3
150.25	0.131239	0.215005	0.595589	ENSMUSG00000025234	Arih1
364.246	0.0711321	0.323082	0.595589	ENSMUSG00000026305	Lrrfip1
147.031	-0.109619	0.304966	0.595589	ENSMUSG00000032407	U2surp
23.6647	-0.521902	0.0317539	0.595589	ENSMUSG00000034321	Exosc1
110.653	-0.114408	0.32445	0.596536	ENSMUSG00000062397	Zfp706
43.5494	0.272689	0.126135	0.596536	ENSMUSG00000066735	Vkorc1l1
55.0955	-0.269051	0.108698	0.597568	ENSMUSG00000053436	Mapk14
1965.4	0.0865068	0.218555	0.600172	ENSMUSG00000079293	Clec7a
29.7923	-0.457413	0.0306867	0.600791	ENSMUSG00000023973	Cnpy3
34.8761	-0.283753	0.144596	0.603083	ENSMUSG00000000976	Heatr6
371.865	-0.0908475	0.219008	0.603083	ENSMUSG00000068747	Sort1
45.4204	-0.266611	0.128702	0.605461	ENSMUSG00000028410	Dnaja1
52.7678	0.337257	0.0636841	0.605784	ENSMUSG00000028729	Ebna1bp2
98.7109	-0.122859	0.313778	0.606446	ENSMUSG00000002015	Bcap31
240.091	-0.0925918	0.291262	0.606446	ENSMUSG00000027422	Rrbp1
85.2402	0.129131	0.316115	0.607612	ENSMUSG00000002147	Stat6
37.2059	0.315183	0.111511	0.607612	ENSMUSG00000004268	Emg1
394.274	0.10414	0.315991	0.607612	ENSMUSG00000007892	Rplp1
167.84	-0.103852	0.293297	0.607612	ENSMUSG00000022353	Mtss1
110.374	-0.127734	0.315316	0.607612	ENSMUSG00000024378	Stard4
305.803	0.102512	0.316156	0.607612	ENSMUSG00000026872	Zeb2
33.475	0.46323	0.0312822	0.607612	ENSMUSG00000062373	Tmem65
263.429	-0.109376	0.223163	0.608127	ENSMUSG00000018501	Ncor1
131.268	0.134906	0.224187	0.608127	ENSMUSG00000042742	Bmt2
55.8214	-0.24831	0.112417	0.608626	ENSMUSG00000022175	Lrp10
56.0719	0.313832	0.112385	0.608626	ENSMUSG00000027435	Cd93
44.6081	-0.279228	0.112661	0.609462	ENSMUSG00000041417	Pik3r1
26.5625	0.478712	0.0331603	0.610056	ENSMUSG00000022010	Tsc22d1
312.85	0.0779648	0.319994	0.611234	ENSMUSG00000027620	Rbm39
224.661	-0.0952929	0.297281	0.611234	ENSMUSG00000029426	Scarb2
232.47	0.128126	0.226753	0.611281	ENSMUSG00000062078	Qk
39.6789	0.737904	0.0425536	0.611653	ENSMUSG00000007850	Hnrnph1
30.1695	-0.453883	0.0350234	0.613936	ENSMUSG00000043445	Pgp
16036.8	-0.0995097	0.227302	0.614487	ENSMUSG00000069516	Lyz2
140.919	-0.109682	0.300322	0.615037	ENSMUSG00000034947	Tmem106a
176.92	-0.0956824	0.300898	0.61524	ENSMUSG00000001924	Uba1
31.5183	-0.44478	0.0336789	0.61524	ENSMUSG00000031887	Tradd
13.8554	-0.690016	0.0352947	0.616243	ENSMUSG00000006715	Gmnn
424.203	-0.0955238	0.302956	0.616399	ENSMUSG00000003970	Rpl8
214.474	0.088507	0.303853	0.616399	ENSMUSG00000020745	Pafah1b1
15.4725	0.620527	0.035524	0.616399	ENSMUSG00000029186	Pi4k2b
192.161	-0.123671	0.346261	0.616399	ENSMUSG00000029455	Aldh2
32.4365	-0.427784	0.03384	0.616399	ENSMUSG00000030421	Uri1
217.751	0.0962358	0.302647	0.616399	ENSMUSG00000033174	Mgll
177.827	-0.0958981	0.326098	0.616399	ENSMUSG00000039959	Hip1
39.214	-0.29986	0.115576	0.616399	ENSMUSG00000042557	Sin3a
100.277	0.138288	0.326891	0.616399	ENSMUSG00000042699	Dhx9
31.8717	-0.459851	0.0326025	0.618744	ENSMUSG00000059089	Fcgr4
57.8214	-0.237388	0.153301	0.619858	ENSMUSG00000053604	Rpia
67.282	-0.208767	0.15346	0.620016	ENSMUSG00000033220	Rac2
170.998	-0.0915329	0.350211	0.620599	ENSMUSG00000030062	Rpn1
140.647	-0.10616	0.331199	0.620599	ENSMUSG00000048277	Syngr2
359.118	0.0982457	0.232833	0.620599	ENSMUSG00000058013	Septin11
82.175	-0.15338	0.330969	0.620599	ENSMUSG00000102418	Sh2d1b1
142.337	-0.110418	0.331903	0.621432	ENSMUSG00000007656	Arpp19
209.013	0.111609	0.236058	0.622978	ENSMUSG00000007872	Id3
68.2961	0.23367	0.137232	0.622978	ENSMUSG00000019814	Ltv1
184.229	0.134486	0.234836	0.622978	ENSMUSG00000067274	Rplp0
131.263	0.0986692	0.333867	0.623161	ENSMUSG00000073639	Rab18
85.8406	0.161195	0.235532	0.623853	ENSMUSG00000030595	Nfkbib
311.386	0.102934	0.236492	0.624	ENSMUSG00000020458	Rtn4
112.325	-0.139686	0.236871	0.624	ENSMUSG00000022174	Dad1
47.7993	-0.265731	0.118974	0.624	ENSMUSG00000025898	Cwf19l2
105.082	-0.110654	0.355647	0.624	ENSMUSG00000035898	Uba6
71.2323	0.266205	0.138429	0.624	ENSMUSG00000037649	H2-DMa
85.0112	0.132312	0.312252	0.624	ENSMUSG00000047459	Dynlrb1
650.616	-0.0977892	0.236014	0.624	ENSMUSG00000093930	Hmgcs1
73.7167	-0.224122	0.119715	0.624096	ENSMUSG00000002844	Adprh
41.3873	-0.273294	0.119897	0.624096	ENSMUSG00000019947	Arid5b
125.756	-0.103437	0.357992	0.624096	ENSMUSG00000021484	Lman2
101.11	-0.122468	0.312903	0.624096	ENSMUSG00000021987	Mtmr6
19.7998	-0.544021	0.0334894	0.624096	ENSMUSG00000026339	Ccdc93
57.0081	-0.225508	0.157518	0.624096	ENSMUSG00000028923	Necap2
6.06504	1.10784	0.0127091	0.624096	ENSMUSG00000044468	Tent5c
119.553	0.13834	0.239539	0.624096	ENSMUSG00000048163	Selplg
275.573	-0.119898	0.239985	0.624096	ENSMUSG00000061288	Taok3
6.43634	-1.15591	0.0126831	0.624096	ENSMUSG00000093594	Gm20707
83.7236	-0.154545	0.315719	0.625232	ENSMUSG00000020496	Rnf187
100.384	0.118446	0.360854	0.626325	ENSMUSG00000023852	Chd1
167.181	0.11135	0.317327	0.627436	ENSMUSG00000031231	Cox7b
128.942	0.117025	0.362053	0.627436	ENSMUSG00000042770	Hebp1
88.8051	-0.118707	0.342178	0.627436	ENSMUSG00000070697	Utp3
82.6806	0.128401	0.342852	0.62819	ENSMUSG00000022752	Tomm70a
147.253	0.0973398	0.345276	0.632148	ENSMUSG00000024587	Nars
70.6019	0.218926	0.12334	0.636775	ENSMUSG00000000568	Hnrnpd
100.07	0.123126	0.348364	0.636775	ENSMUSG00000021190	Lgmn
40.317	0.274949	0.162463	0.636775	ENSMUSG00000022427	Tomm22
147.709	0.11021	0.324269	0.636775	ENSMUSG00000022587	Ly6e
144.144	-0.137019	0.246068	0.636775	ENSMUSG00000024474	Ik
57.1435	0.227206	0.144002	0.636775	ENSMUSG00000026393	Nek7
442.637	-0.0932086	0.246953	0.636775	ENSMUSG00000045983	Eif4g1
83.5441	-0.152489	0.248379	0.641894	ENSMUSG00000031731	Ap1g1
87.6121	0.136132	0.328071	0.642299	ENSMUSG00000063358	Mapk1
56.6531	0.242656	0.125306	0.643358	ENSMUSG00000027680	Fxr1
41.1042	0.293124	0.125386	0.643358	ENSMUSG00000039159	Ube2h
61.0509	-0.227891	0.165379	0.64393	ENSMUSG00000031103	Elf4
45.9468	-0.260665	0.146357	0.64393	ENSMUSG00000035697	Arhgap45
265.084	0.0743478	0.354985	0.64393	ENSMUSG00000053907	Mat2a
23.2699	-0.645688	0.0369991	0.644176	ENSMUSG00000104488	Gm38062
143.035	-0.101797	0.330829	0.644276	ENSMUSG00000004096	Cwc15
729.914	0.0592632	0.357656	0.646419	ENSMUSG00000028238	Atp6v0d2
115.052	0.106178	0.358146	0.646817	ENSMUSG00000043336	Filip1l
59.8095	0.221319	0.127227	0.646832	ENSMUSG00000004591	Pkn2
38.9758	-0.354341	0.0476514	0.646832	ENSMUSG00000022841	Ap2m1
35.7411	-0.405799	0.0475874	0.646832	ENSMUSG00000025381	Cnpy2
119.143	0.120398	0.360584	0.646832	ENSMUSG00000026879	Gsn
29.2711	0.451973	0.0355929	0.646832	ENSMUSG00000029776	Hibadh
339.935	-0.0959703	0.253849	0.646832	ENSMUSG00000030744	Rps3
15.7442	0.720209	0.0152911	0.646832	ENSMUSG00000040356	Skiv2l
468.785	-0.0780223	0.38085	0.646832	ENSMUSG00000042129	Rassf4
39.969	-0.270222	0.127578	0.646832	ENSMUSG00000078681	Tm2d3
101.639	0.138016	0.254163	0.647018	ENSMUSG00000038056	Kmt2c
100.545	-0.115039	0.33705	0.647594	ENSMUSG00000018442	Derl2
37.1655	-0.287312	0.128093	0.647594	ENSMUSG00000019837	Gtf3c6
124.318	-0.111552	0.33701	0.647594	ENSMUSG00000020074	Ccar1
21.9295	0.497781	0.0376839	0.647594	ENSMUSG00000023845	Lnpep
586.641	0.0693704	0.383424	0.647594	ENSMUSG00000024991	Eif3a
249.413	0.11629	0.362261	0.647594	ENSMUSG00000025794	Rpl14
121.932	0.104742	0.386037	0.648183	ENSMUSG00000015165	Hnrnpl
28.4573	0.525082	0.0361854	0.648183	ENSMUSG00000016283	H2-M2
332.614	-0.0998978	0.258659	0.648183	ENSMUSG00000017760	Ctsa
171.17	-0.100717	0.337993	0.648183	ENSMUSG00000019179	Mdh2
377.886	0.0689263	0.339678	0.648183	ENSMUSG00000020097	Sgpl1
1246.82	0.0492747	0.337856	0.648183	ENSMUSG00000021998	Lcp1
5.97083	1.19414	0.0130191	0.648183	ENSMUSG00000038822	Hace1
142.112	0.0957309	0.339868	0.648183	ENSMUSG00000040481	Bptf
140.672	-0.0977418	0.386785	0.648183	ENSMUSG00000050856	Atp5k
27.9114	-0.562342	0.00932454	0.648183	ENSMUSG00000091780	Sco2
49.8021	0.237428	0.129611	0.648333	ENSMUSG00000034998	Foxn2
188.236	-0.0993862	0.34069	0.64853	ENSMUSG00000030530	Furin
111.246	-0.111455	0.388547	0.64853	ENSMUSG00000052384	Nrros
484.611	-0.0579993	0.388882	0.648611	ENSMUSG00000061904	Slc25a3
113.26	0.103859	0.367963	0.649376	ENSMUSG00000041891	Lman1
75.3991	-0.114865	0.390455	0.649989	ENSMUSG00000000134	Tfe3
52.9475	0.221087	0.151905	0.649989	ENSMUSG00000028907	Utp11
25.6575	0.469445	0.0403095	0.650064	ENSMUSG00000020696	Rffl
96.7818	-0.107605	0.392321	0.650064	ENSMUSG00000022876	Samsn1
114.477	-0.130215	0.260733	0.650064	ENSMUSG00000024927	Rela
123.723	0.108716	0.392681	0.650064	ENSMUSG00000025203	Scd2
63.2404	0.207996	0.172635	0.650064	ENSMUSG00000032557	Uba5
160.757	-0.0933143	0.392781	0.650064	ENSMUSG00000034116	Vav1
104.415	0.103566	0.391329	0.650064	ENSMUSG00000034341	Wbp2
44.557	0.240704	0.172697	0.650064	ENSMUSG00000047045	Tmem164
88.7534	0.115658	0.393199	0.650064	ENSMUSG00000106918	Mrpl33
89.0349	-0.110453	0.393883	0.650243	ENSMUSG00000026626	Ppp2r5a
156.99	0.0933946	0.345329	0.650243	ENSMUSG00000030105	Arl8b
40.4869	0.305892	0.0758511	0.651051	ENSMUSG00000002250	Ppard
59.9685	-0.20543	0.174111	0.652017	ENSMUSG00000021474	Sfxn1
198.073	-0.109224	0.263981	0.652017	ENSMUSG00000025613	Cct8
68.8451	-0.270543	0.132497	0.652017	ENSMUSG00000028248	Pnisr
50.2479	-0.331127	0.0496727	0.652017	ENSMUSG00000040648	Ppip5k2
97.3288	0.113233	0.374028	0.652017	ENSMUSG00000042390	Gatad2b
26.1271	-0.478715	0.0371748	0.652017	ENSMUSG00000070003	Ssbp4
290.254	0.0776589	0.349407	0.653811	ENSMUSG00000021794	Glud1
29.2079	0.46594	0.0410046	0.653818	ENSMUSG00000022094	Slc39a14
147.869	-0.0993726	0.399424	0.653818	ENSMUSG00000022378	Fam49b
113.074	0.1108	0.350259	0.653818	ENSMUSG00000027184	Caprin1
150.05	-0.095778	0.377193	0.653818	ENSMUSG00000030659	Nucb2
92.3446	0.114045	0.351013	0.654443	ENSMUSG00000022663	Atg3
186.853	-0.12665	0.266567	0.654997	ENSMUSG00000020198	Ap3d1
362.821	0.0569626	0.403129	0.654997	ENSMUSG00000022822	Abcc5
31.9814	-0.420872	0.0412323	0.654997	ENSMUSG00000023791	Pigx
142.196	-0.114761	0.40238	0.654997	ENSMUSG00000026238	Ptma
162.735	0.106425	0.269291	0.654997	ENSMUSG00000028426	Rad23b
409.313	-0.0956091	0.267482	0.654997	ENSMUSG00000032294	Pkm
39.1771	0.308186	0.0772317	0.654997	ENSMUSG00000037286	Stag1
81.3129	-0.113241	0.40265	0.654997	ENSMUSG00000037364	Srrt
23.4832	-0.50851	0.0413029	0.654997	ENSMUSG00000066148	Prpf4
3.9433	-1.54882	0.0140615	0.655744	ENSMUSG00000041498	Kif14
269.572	0.0790195	0.382752	0.657056	ENSMUSG00000002107	Celf2
119.218	-0.158313	0.269883	0.657056	ENSMUSG00000020265	Sumo3
183.472	0.0893479	0.355838	0.657056	ENSMUSG00000034024	Cct2
3477.71	-0.0578309	0.355478	0.657056	ENSMUSG00000050335	Lgals3
18.1524	-0.58091	0.0399216	0.657798	ENSMUSG00000019942	Cdk1
61.2675	-0.22417	0.158311	0.658043	ENSMUSG00000035949	Fbxw2
70.8647	0.19205	0.179178	0.658372	ENSMUSG00000004364	Cul3
403.535	0.1063	0.271197	0.658372	ENSMUSG00000017929	B4galt5
491.958	-0.0882088	0.273179	0.659275	ENSMUSG00000028639	Ybx1
71.3604	0.241842	0.136871	0.660268	ENSMUSG00000000326	Comt
121.284	-0.0931858	0.410026	0.660513	ENSMUSG00000024900	Cpt1a
40.6869	-0.275544	0.15964	0.660738	ENSMUSG00000038611	Phrf1
223.803	-0.0746042	0.388243	0.661304	ENSMUSG00000022136	Dnajc3
222.376	0.132456	0.274314	0.663101	ENSMUSG00000051495	Irf2bp2
90.0413	-0.116748	0.362782	0.663442	ENSMUSG00000028413	B4galt1
59.0537	0.351695	0.0794723	0.663442	ENSMUSG00000032314	Etfa
224.887	0.0843035	0.36249	0.663442	ENSMUSG00000032336	Nptn
348.335	0.0783932	0.277339	0.665049	ENSMUSG00000028788	Ptp4a2
48.7	-0.251799	0.13946	0.665951	ENSMUSG00000022119	Rbm26
67.7577	-0.214128	0.139524	0.665951	ENSMUSG00000022387	Brd1
48.7827	-0.228001	0.183017	0.665951	ENSMUSG00000026634	Angel2
34.5129	-0.301852	0.139443	0.665951	ENSMUSG00000027472	Pdrg1
320.3	0.0843501	0.365021	0.665951	ENSMUSG00000031799	Tpm4
248.025	0.0948712	0.416213	0.665951	ENSMUSG00000033685	Ucp2
80.1379	0.145453	0.277444	0.665951	ENSMUSG00000069729	Arid1b
350.812	0.081614	0.278256	0.666945	ENSMUSG00000038633	Degs1
108.382	-0.125088	0.278933	0.66699	ENSMUSG00000025225	Nfkb2
284.549	-0.0820643	0.368082	0.66699	ENSMUSG00000030894	Tpp1
159.853	0.0852274	0.419107	0.66699	ENSMUSG00000034480	Diaph2
81.3176	-0.155569	0.27867	0.66699	ENSMUSG00000038384	Setd1b
84.1951	-0.162563	0.279517	0.667178	ENSMUSG00000023832	Acat2
70.5043	-0.201038	0.163506	0.667178	ENSMUSG00000038855	Itpkb
26.5274	0.482748	0.0413013	0.667178	ENSMUSG00000057137	Tmem140
86.743	0.113562	0.369803	0.668157	ENSMUSG00000021039	Snw1
30.2229	-0.432831	0.0414199	0.668157	ENSMUSG00000034789	Rab24
112.666	-0.0919504	0.422464	0.668185	ENSMUSG00000004843	Chmp2b
78.5252	-0.11141	0.398705	0.668185	ENSMUSG00000025410	Dctn2
52.5207	-0.221316	0.186032	0.66921	ENSMUSG00000089847	Timm10b
61.49	-0.230456	0.141777	0.669964	ENSMUSG00000005982	Naa60
46.396	0.244797	0.141848	0.669964	ENSMUSG00000055296	Tmem245
258.426	-0.112198	0.283813	0.672025	ENSMUSG00000015671	Psma2
38.2576	-0.267366	0.142728	0.672025	ENSMUSG00000034211	Mrps17
88.6402	-0.116056	0.403126	0.672025	ENSMUSG00000041607	Mbp
7.14137	1.21678	0.014847	0.672025	ENSMUSG00000045128	Rpl18a
362.709	0.0905699	0.284126	0.672025	ENSMUSG00000052593	Adam17
109.91	0.096132	0.428235	0.673079	ENSMUSG00000029229	Chic2
377.97	-0.0633374	0.405417	0.674265	ENSMUSG00000038733	Wdr26
22.7041	-0.515487	0.0421993	0.674593	ENSMUSG00000067916	Zfp991
358.825	0.127015	0.288299	0.67601	ENSMUSG00000030144	Clec4d
92.83	-0.141807	0.286769	0.67601	ENSMUSG00000037234	Hook3
47.433	-0.271235	0.144308	0.676168	ENSMUSG00000024120	Lrpprc
14.2612	0.708599	0.0169825	0.676168	ENSMUSG00000031015	Swap70
38.5471	-0.254465	0.190227	0.677208	ENSMUSG00000051864	Tbc1d22a
56.5065	-0.196913	0.19152	0.680868	ENSMUSG00000038059	Smim3
78.8774	-0.10893	0.435826	0.680868	ENSMUSG00000043411	Usp48
3241.6	0.0423888	0.412846	0.680949	ENSMUSG00000015340	Cybb
68.7419	-0.19723	0.169793	0.680949	ENSMUSG00000021756	Il6st
105.666	0.0962403	0.412659	0.680949	ENSMUSG00000046079	Lrrc8d
63.3202	0.19697	0.192054	0.680949	ENSMUSG00000053687	Dpep2
73.2168	0.193196	0.171182	0.681528	ENSMUSG00000014444	Piezo1
108.776	-0.0977547	0.385297	0.681528	ENSMUSG00000021243	Fcf1
117.25	-0.0959138	0.384896	0.681528	ENSMUSG00000029014	Dnajc2
17.2097	-0.559577	0.0450401	0.681528	ENSMUSG00000030718	Ppme1
174.401	0.0986705	0.38527	0.681528	ENSMUSG00000031701	Dnaja2
160.55	-0.0775916	0.440532	0.681528	ENSMUSG00000032328	Tmem30a
54.215	-0.233674	0.170882	0.681528	ENSMUSG00000033943	Mga
237.296	0.0711613	0.414017	0.681528	ENSMUSG00000042444	Mindy2
9.82998	0.906047	0.0176535	0.681528	ENSMUSG00000047804	Akap10
1501.88	0.160523	0.294141	0.681528	ENSMUSG00000092341	Malat1
191.585	-0.085363	0.387586	0.68203	ENSMUSG00000021149	Gtpbp4
310.567	0.0720359	0.416903	0.68203	ENSMUSG00000030830	Itgal
268.369	-0.0680033	0.442066	0.68203	ENSMUSG00000034342	Cbl
15.9328	-0.599507	0.0453601	0.68203	ENSMUSG00000070327	Rnf213
414.328	-0.0921892	0.294209	0.682126	ENSMUSG00000015575	Atp6v0e
124.942	-0.0816121	0.443473	0.682992	ENSMUSG00000021577	Sdha
86.5959	0.686351	0.294984	0.682992	ENSMUSG00000090877	Hspa1b
52.7008	0.199896	0.195428	0.683908	ENSMUSG00000002983	Relb
122.399	-0.122981	0.295781	0.683908	ENSMUSG00000022973	Synj1
69.8847	0.201529	0.14915	0.685799	ENSMUSG00000029634	Rnf6
89.7814	0.101772	0.422521	0.686732	ENSMUSG00000028436	Dcaf12
11081.7	0.117079	0.299362	0.686732	ENSMUSG00000031765	Mt1
9.02367	-0.767794	0.0459554	0.686732	ENSMUSG00000031821	Gins2
61.7625	-0.218117	0.174355	0.686952	ENSMUSG00000002028	Kmt2a
37.4263	0.26423	0.149956	0.687173	ENSMUSG00000041846	Ppp4r3a
33.3781	-0.404628	0.0465191	0.68743	ENSMUSG00000000194	Gpr107
34.8997	-0.269417	0.19889	0.68743	ENSMUSG00000005034	Prkacb
40.9318	-0.242623	0.17583	0.68743	ENSMUSG00000006585	Cdt1
108.056	0.14818	0.300436	0.68743	ENSMUSG00000007739	Cct4
93.6741	0.0928127	0.449982	0.68743	ENSMUSG00000015002	Efr3a
345.318	0.0780381	0.427783	0.68743	ENSMUSG00000019818	Cd164
107.875	0.149025	0.302753	0.68743	ENSMUSG00000021365	Nedd9
95.1612	0.0893787	0.426448	0.68743	ENSMUSG00000022895	Ets2
77.1287	0.119598	0.397933	0.68743	ENSMUSG00000024387	Csnk2b
674.248	-0.0546356	0.449871	0.68743	ENSMUSG00000030695	Aldoa
229.761	0.0877278	0.452334	0.68743	ENSMUSG00000030751	Psma1
87.6574	-0.107879	0.424751	0.68743	ENSMUSG00000031662	Snx20
94.8823	-0.101839	0.452335	0.68743	ENSMUSG00000035891	Cerk
341.862	0.0595924	0.453767	0.68743	ENSMUSG00000037062	Sh3glb1
128.438	0.0885199	0.451742	0.68743	ENSMUSG00000038679	Trps1
54.6139	-0.211687	0.176154	0.68743	ENSMUSG00000052738	Suclg1
51.7681	0.259662	0.0873225	0.687847	ENSMUSG00000020115	Tbk1
208.734	-0.105228	0.302821	0.688952	ENSMUSG00000028465	Tln1
632.34	-0.0655545	0.303067	0.689052	ENSMUSG00000036371	Serbp1
97.1403	0.374678	0.303747	0.689676	ENSMUSG00000024610	Cd74
78.4171	-0.117592	0.431356	0.689676	ENSMUSG00000026766	Mmadhc
82.8823	-0.142648	0.305865	0.690423	ENSMUSG00000059119	Nap1l4
42.4214	0.259311	0.153419	0.691431	ENSMUSG00000003644	Rps6ka1
59.464	0.213316	0.1787	0.691431	ENSMUSG00000015461	Atf6b
98.136	-0.0948674	0.458831	0.691431	ENSMUSG00000020777	Acox1
54.2725	-0.219333	0.178656	0.691431	ENSMUSG00000031198	Fundc2
84.9053	0.138678	0.435125	0.691979	ENSMUSG00000027346	Gpcpd1
33.0506	0.432353	0.0452101	0.691979	ENSMUSG00000037822	Smim14
11.943	-0.723189	0.0472718	0.691979	ENSMUSG00000039089	L3mbtl3
105.964	0.0997287	0.461241	0.692211	ENSMUSG00000002996	Hbp1
135.063	-0.0846914	0.436166	0.692211	ENSMUSG00000019920	Lims1
507.667	0.069655	0.3085	0.692211	ENSMUSG00000026083	Eif5b
17.9722	0.552387	0.0432926	0.692211	ENSMUSG00000032320	Rcn2
2.86758	2.62547	0.0085563	0.692665	ENSMUSG00000029322	Plac8
583.137	-0.0945314	0.406676	0.693061	ENSMUSG00000028494	Plin2
18.1791	-0.533474	0.0455095	0.693061	ENSMUSG00000028683	Eif2b3
260.599	-0.0972387	0.308496	0.693061	ENSMUSG00000040225	Prrc2c
407.761	-0.0607953	0.407403	0.693442	ENSMUSG00000021771	Vdac2
310.52	0.111916	0.309723	0.6949	ENSMUSG00000027533	Fabp5
64.4791	-0.192225	0.181443	0.69557	ENSMUSG00000028180	Zranb2
246.368	0.0758539	0.46846	0.695788	ENSMUSG00000009291	Pttg1ip
114.07	-0.0891262	0.467899	0.695788	ENSMUSG00000021108	Prkch
173.206	0.12574	0.31274	0.695788	ENSMUSG00000027195	Hsd17b12
66.7342	0.189001	0.181717	0.695788	ENSMUSG00000029110	Rnf4
54.8996	-0.211283	0.182281	0.695788	ENSMUSG00000037470	Uggt1
197.672	0.119815	0.311491	0.695788	ENSMUSG00000045312	Lhfpl2
313.491	0.0689093	0.442746	0.695788	ENSMUSG00000057841	Rpl32
73.4607	-0.188339	0.182603	0.696345	ENSMUSG00000007564	Ppp2r1a
5.95546	-1.0621	0.0164111	0.697209	ENSMUSG00000006335	Tfpt
69.9352	-0.254541	0.0905559	0.697209	ENSMUSG00000025648	Pfkfb4
251.756	0.0617773	0.471383	0.697209	ENSMUSG00000026499	Acbd3
177.567	0.0898868	0.31552	0.697209	ENSMUSG00000035158	Mitf
17.4143	-0.694194	0.0188775	0.697209	ENSMUSG00000040687	Madd
52.5601	0.210695	0.183668	0.697209	ENSMUSG00000068040	Tm9sf4
85.5867	0.100623	0.445562	0.697209	ENSMUSG00000071655	Ubxn1
13.3051	-0.828088	0.017988	0.698272	ENSMUSG00000030867	Plk1
16.0165	-0.636463	0.0186098	0.698272	ENSMUSG00000031974	Abcb10
51.6332	0.217904	0.158533	0.699043	ENSMUSG00000049550	Clip1
150.708	0.07972	0.448707	0.699602	ENSMUSG00000002897	Il17ra
87.1053	-0.0938681	0.475402	0.699602	ENSMUSG00000028277	Ube2j1
181.265	-0.0793169	0.476032	0.700075	ENSMUSG00000003037	Rab8a
181.262	-0.0760825	0.418103	0.700108	ENSMUSG00000029462	Vps29
555.011	-0.0536179	0.45003	0.700108	ENSMUSG00000038650	Rnh1
13.1492	-0.666103	0.049006	0.700373	ENSMUSG00000021504	B4galt7
13.0036	0.789797	0.0181296	0.700373	ENSMUSG00000032515	Csrnp1
97.8367	0.0892988	0.479058	0.702156	ENSMUSG00000033916	Chmp2a
28.3445	-0.427499	0.0449028	0.702156	ENSMUSG00000059273	Zc3h4
35.2884	-0.358502	0.0600888	0.702244	ENSMUSG00000042426	Dhx29
85.0879	-0.167152	0.321072	0.702581	ENSMUSG00000003032	Klf4
38.6088	-0.243652	0.186894	0.702581	ENSMUSG00000058454	Dhcr7
41.6291	-0.228694	0.211702	0.703546	ENSMUSG00000022516	Nudt16l1
191.616	0.0790754	0.422882	0.703546	ENSMUSG00000060147	Serpinb6a
65.0982	0.846471	0.187338	0.703546	ENSMUSG00000091971	Hspa1a
85.3295	0.110605	0.42458	0.705063	ENSMUSG00000006800	Sulf2
122.742	-0.106739	0.321917	0.705063	ENSMUSG00000020817	Rabep1
110.808	-0.0905046	0.457153	0.705063	ENSMUSG00000022052	Ppp2r2a
484.464	0.0543831	0.485682	0.705909	ENSMUSG00000012848	Rps5
83.2881	0.0998284	0.426218	0.705909	ENSMUSG00000030629	Zfand6
5.34306	1.15007	0.0163331	0.705909	ENSMUSG00000035355	Kcnh4
239.708	-0.0652213	0.485275	0.705909	ENSMUSG00000036112	Metap2
133.913	0.0894409	0.459563	0.706013	ENSMUSG00000024483	Ankhd1
46.1763	0.238988	0.213753	0.706013	ENSMUSG00000027351	Spred1
14.4368	0.691251	0.019888	0.706576	ENSMUSG00000020283	Pex13
10.1182	-0.840601	0.0185881	0.706887	ENSMUSG00000025533	Asl
136.227	-0.14074	0.32545	0.706887	ENSMUSG00000025810	Nrp1
72.5302	-0.178489	0.214825	0.706887	ENSMUSG00000026433	Rab29
344.736	-0.0604653	0.461631	0.706887	ENSMUSG00000031996	Aplp2
87.3486	-0.130454	0.326184	0.706887	ENSMUSG00000038762	Abcf1
35.5844	-0.260177	0.189873	0.706887	ENSMUSG00000052906	Ubxn8
78.5522	0.14828	0.328658	0.707575	ENSMUSG00000019088	Dnase1l1
109.621	-0.0894538	0.430452	0.707575	ENSMUSG00000019907	Ppp1r12a
9.72093	0.700731	0.050422	0.707575	ENSMUSG00000024098	Twsg1
124.76	0.113857	0.327014	0.707575	ENSMUSG00000028945	Rheb
84.8791	-0.0861676	0.491709	0.707575	ENSMUSG00000037958	Nsrp1
303.775	-0.0887239	0.328525	0.707575	ENSMUSG00000056708	Ier5
79.854	-0.144402	0.330109	0.70839	ENSMUSG00000018654	Ikzf1
122.274	-0.0794074	0.493776	0.70839	ENSMUSG00000020321	Mdh1
30.3866	-0.47597	0.0120357	0.70839	ENSMUSG00000021990	Spata13
148.276	0.102024	0.32828	0.70839	ENSMUSG00000022185	Acin1
114.251	0.0786931	0.498526	0.70839	ENSMUSG00000022799	Arhgap31
230.956	0.0990357	0.330686	0.70839	ENSMUSG00000024091	Vapa
114.364	-0.0811386	0.496324	0.70839	ENSMUSG00000024679	Ms4a6d
82.8182	-0.125853	0.3302	0.70839	ENSMUSG00000025862	Stag2
165.019	-0.0791251	0.469781	0.70839	ENSMUSG00000025959	Klf7
35.7846	0.248814	0.19378	0.70839	ENSMUSG00000027835	Pdcd10
110.4	0.0856798	0.495115	0.70839	ENSMUSG00000028228	Cpne3
77.8291	-0.106408	0.437586	0.70839	ENSMUSG00000035674	Ndufa3
167.667	-0.0683671	0.494643	0.70839	ENSMUSG00000037475	Thoc2
39.5388	0.228446	0.217642	0.70839	ENSMUSG00000039153	Runx2
37.6262	-0.304637	0.0954294	0.70839	ENSMUSG00000039616	Mocos
44.9687	-0.22121	0.192751	0.70839	ENSMUSG00000043279	Trim56
62.3809	-0.201537	0.166354	0.70839	ENSMUSG00000050931	Sgms2
198.223	-0.11377	0.330572	0.70839	ENSMUSG00000052146	Rps10
24.3391	0.806719	0.0488796	0.70839	ENSMUSG00000056071	S100a9
112.62	0.0887596	0.437599	0.70839	ENSMUSG00000058799	Nap1l1
109.918	0.0918715	0.436789	0.70839	ENSMUSG00000063882	Uqcrh
79.4134	0.0867444	0.499379	0.708624	ENSMUSG00000038582	Pptc7
172.913	-0.0914265	0.335248	0.708636	ENSMUSG00000000826	Dnajc5
99.6611	-0.0901306	0.473505	0.708636	ENSMUSG00000003072	Atp5d
12.3505	0.751243	0.0204649	0.708636	ENSMUSG00000003882	Il7r
111.369	-0.109556	0.439487	0.708636	ENSMUSG00000007041	Clic1
128.638	0.103567	0.33549	0.708636	ENSMUSG00000026977	Marchf7
57.1614	-0.201993	0.194779	0.708636	ENSMUSG00000032288	Imp3
161.248	0.115358	0.334412	0.708636	ENSMUSG00000044533	Rps2
142.207	-0.0724372	0.501783	0.708636	ENSMUSG00000079184	Mphosph8
88.4308	0.0970156	0.441378	0.708863	ENSMUSG00000022433	Csnk1e
23.6384	-0.497995	0.0472212	0.708863	ENSMUSG00000024959	Bad
34.302	0.261637	0.196117	0.708863	ENSMUSG00000025034	Trim8
115.62	-0.122807	0.335268	0.708863	ENSMUSG00000027864	Ptgfrn
156.027	-0.0822864	0.475833	0.708863	ENSMUSG00000034595	Ppp1r18
133.243	0.072165	0.476172	0.708863	ENSMUSG00000040711	Sh3pxd2b
46.1637	-0.240859	0.167997	0.708863	ENSMUSG00000047866	Lonp2
101.877	-0.123983	0.337303	0.708928	ENSMUSG00000032501	Trib1
557.78	-0.051114	0.44299	0.70911	ENSMUSG00000048612	Myof
69.7484	-0.17341	0.222276	0.709866	ENSMUSG00000040054	Baz2a
1142.93	-0.0789335	0.337096	0.709982	ENSMUSG00000032231	Anxa2
31.4218	0.39202	0.0474838	0.709982	ENSMUSG00000048379	Socs4
192.629	0.0800541	0.478222	0.709982	ENSMUSG00000054422	Fabp1
48.6505	0.260892	0.0975499	0.710434	ENSMUSG00000036528	Ppfibp2
38.9932	-0.226947	0.223512	0.711606	ENSMUSG00000017188	Coa3
98.4534	-0.0903675	0.482868	0.711705	ENSMUSG00000001383	Zmat2
60.5441	0.386559	0.0639905	0.711705	ENSMUSG00000016495	Plgrkt
93.3164	0.0784891	0.509407	0.711705	ENSMUSG00000018076	Med13l
90.7364	-0.0876824	0.510206	0.711705	ENSMUSG00000026821	Ralgds
4.47987	-1.26292	0.021707	0.711705	ENSMUSG00000038379	Ttk
188.439	-0.0748661	0.482003	0.711705	ENSMUSG00000039217	Il18
81.5242	-0.0900166	0.509578	0.711705	ENSMUSG00000041057	Wdr43
74.2339	0.168314	0.224185	0.711705	ENSMUSG00000041781	Cpsf2
38.397	-0.240614	0.224905	0.712082	ENSMUSG00000033713	Foxn3
1188.09	-0.0601829	0.486041	0.712439	ENSMUSG00000003814	Calr
161.126	-0.111151	0.342103	0.712439	ENSMUSG00000015092	Edf1
265.571	0.0902384	0.344565	0.712439	ENSMUSG00000017291	Taok1
117.831	0.0772986	0.514123	0.712439	ENSMUSG00000018819	Lsp1
5.86672	1.03606	0.0173266	0.712439	ENSMUSG00000020801	Med31
268.604	-0.0636495	0.48661	0.712439	ENSMUSG00000025130	P4hb
90.3227	0.141905	0.34156	0.712439	ENSMUSG00000025544	Tm9sf2
67.5276	-0.191269	0.1723	0.712439	ENSMUSG00000030101	Sumf1
77.8151	-0.0897841	0.484305	0.712439	ENSMUSG00000032458	Copb2
42.5834	0.346587	0.0644878	0.712439	ENSMUSG00000040613	Apobec1
19.3393	1.13056	0.0124601	0.712439	ENSMUSG00000041695	Kcnj2
135.55	-0.103749	0.345731	0.712718	ENSMUSG00000004070	Hmox2
11.989	-0.844626	0.0203056	0.712718	ENSMUSG00000020305	Asb3
32.6665	-0.384261	0.0534456	0.712718	ENSMUSG00000020740	Gga3
53.3076	0.264305	0.0995315	0.712718	ENSMUSG00000020994	Pnn
3.53184	1.41008	0.0221158	0.712718	ENSMUSG00000022303	Dcstamp
7.02564	-1.0761	0.0219823	0.712718	ENSMUSG00000023707	Ogfod2
80.4815	0.0931823	0.489207	0.712718	ENSMUSG00000025580	Eif4a3
9.02261	0.914684	0.0197175	0.712718	ENSMUSG00000028647	Mycbp
44.956	-0.370623	0.0652287	0.712718	ENSMUSG00000032265	Tent5a
176.696	0.0684937	0.520655	0.712718	ENSMUSG00000032667	Pon2
94.2921	0.0849951	0.490954	0.712718	ENSMUSG00000038160	Atg5
121.857	-0.0769471	0.487891	0.712718	ENSMUSG00000038374	Rbm8a
36.3939	0.27105	0.174064	0.712718	ENSMUSG00000052997	Uba2
91.6646	-0.0983121	0.455191	0.712718	ENSMUSG00000059323	Tonsl
19.8819	-0.515827	0.0484902	0.712718	ENSMUSG00000061313	Ddhd2
131.004	0.0673453	0.521158	0.712718	ENSMUSG00000079641	Rpl39
81.1359	0.11727	0.520596	0.712718	ENSMUSG00000090231	Cfb
24.4337	-0.534302	0.0512068	0.712802	ENSMUSG00000024309	Pfdn6
453.443	-0.0662937	0.460982	0.715615	ENSMUSG00000008475	Arpc5
89.4577	-0.0889633	0.496431	0.715615	ENSMUSG00000009013	Dynll1
80.3112	0.101982	0.460966	0.715615	ENSMUSG00000027304	Rtf1
37.769	0.233082	0.204	0.715615	ENSMUSG00000027810	Eif2a
61.8432	-0.195067	0.204503	0.715615	ENSMUSG00000031349	Nsdhl
428.355	-0.0770228	0.348455	0.715615	ENSMUSG00000034994	Eef2
37.0904	0.352146	0.0658054	0.715615	ENSMUSG00000036565	Ttyh3
111.614	0.0724392	0.527824	0.715812	ENSMUSG00000014226	Cacybp
81.9241	-0.0853103	0.497507	0.715812	ENSMUSG00000022905	Kpna1
83.441	0.133555	0.350445	0.715812	ENSMUSG00000025979	Mob4
212.628	0.0661823	0.463154	0.715812	ENSMUSG00000045679	Pqlc3
207.207	0.0674202	0.462838	0.715812	ENSMUSG00000045962	Wnk1
88.7311	-0.128928	0.351432	0.715812	ENSMUSG00000048118	Arid4a
14.2446	0.716283	0.0211284	0.715812	ENSMUSG00000074873	NA
39.2973	0.220512	0.232105	0.715812	ENSMUSG00000078652	Psme3
126.544	-0.0812307	0.52914	0.716277	ENSMUSG00000037266	Rsrp1
106.052	0.07704	0.531226	0.71726	ENSMUSG00000009630	Ppp2cb
30.5382	0.471305	0.0521137	0.71726	ENSMUSG00000025993	Slc40a1
72.4587	-0.262869	0.0665741	0.71726	ENSMUSG00000026260	Ndufa10
71.6919	-0.232141	0.102061	0.71726	ENSMUSG00000034006	Slc66a2
97.1139	0.116068	0.355109	0.71726	ENSMUSG00000040242	Fgfr1op2
113.317	0.117136	0.353729	0.717486	ENSMUSG00000026740	Dnajc1
150.871	-0.0795682	0.467774	0.718862	ENSMUSG00000020869	Lrrc59
79.0395	-0.0941401	0.468026	0.718862	ENSMUSG00000027673	Ndufb5
105.788	-0.0875351	0.469034	0.719553	ENSMUSG00000024002	Brd4
64.8887	0.199136	0.207882	0.719553	ENSMUSG00000024095	Hnrnpll
154.194	-0.0642818	0.535849	0.720252	ENSMUSG00000023106	Denr
2281.17	0.0289454	0.535895	0.720252	ENSMUSG00000024781	Lipa
36.8823	0.335083	0.103197	0.720648	ENSMUSG00000025404	R3hdm2
174.506	0.0661019	0.537145	0.720648	ENSMUSG00000036503	Rnf13
47.3524	-0.222548	0.208751	0.720648	ENSMUSG00000043421	Hilpda
84.7029	0.101728	0.508077	0.721013	ENSMUSG00000020143	Dock2
375.853	-0.0661741	0.508258	0.721013	ENSMUSG00000031827	Cotl1
5.19626	1.1955	0.0191068	0.721013	ENSMUSG00000078974	Sec61g
42.8709	0.232397	0.180262	0.721998	ENSMUSG00000022110	Sucla2
195.755	0.0644317	0.473824	0.722605	ENSMUSG00000025326	Ube3a
61.458	0.243862	0.103918	0.722752	ENSMUSG00000022043	Trim35
36.2928	0.23113	0.237956	0.722752	ENSMUSG00000027854	Sike1
30.2477	-0.496966	0.0135527	0.722752	ENSMUSG00000046027	Stard5
208.114	0.0825353	0.359986	0.722752	ENSMUSG00000052270	Fpr2
241.329	-0.0528215	0.544827	0.724437	ENSMUSG00000003283	Hck
89.7667	-0.127523	0.363187	0.724437	ENSMUSG00000020982	Nemf
380.882	0.0507786	0.545501	0.724437	ENSMUSG00000021477	Ctsl
75.7298	0.117937	0.364655	0.724437	ENSMUSG00000021686	Ap3b1
131.914	-0.099458	0.363329	0.724437	ENSMUSG00000026867	Gapvd1
75.7353	-0.0926371	0.513707	0.724437	ENSMUSG00000027531	Impa1
7817.47	-0.112951	0.363021	0.724437	ENSMUSG00000028691	Prdx1
18.3995	-0.478149	0.0560701	0.724437	ENSMUSG00000037410	Tbc1d2b
43.8222	0.312914	0.104653	0.724437	ENSMUSG00000037966	Ninj1
14.9821	0.783237	0.0206546	0.724437	ENSMUSG00000040663	Clcf1
55.7983	0.211835	0.212181	0.724437	ENSMUSG00000043885	Slc36a4
134.454	0.0893245	0.546725	0.724482	ENSMUSG00000030126	Tmcc1
34.5288	0.25284	0.183127	0.72575	ENSMUSG00000040383	Aqr
114.985	-0.120352	0.364734	0.725964	ENSMUSG00000043991	Pura
100.094	0.116144	0.368642	0.72602	ENSMUSG00000000628	Hk2
147.028	0.0958788	0.366377	0.72602	ENSMUSG00000000682	Cd52
97.3694	-0.0750415	0.552191	0.72602	ENSMUSG00000002741	Ykt6
59.911	-0.25089	0.106068	0.72602	ENSMUSG00000010406	Mrpl52
54.9738	-0.192351	0.24328	0.72602	ENSMUSG00000017548	Suz12
44.8603	0.214076	0.242856	0.72602	ENSMUSG00000020385	Clk4
25.1796	-0.43244	0.0565928	0.72602	ENSMUSG00000021428	Riok1
95.9749	0.105763	0.368343	0.72602	ENSMUSG00000024097	Srsf7
17.8254	-0.507797	0.0567604	0.72602	ENSMUSG00000029145	Eif2b4
165.255	0.0930563	0.368053	0.72602	ENSMUSG00000032423	Syncrip
44.1911	-0.228409	0.213783	0.72602	ENSMUSG00000032905	Atg12
211.507	-0.0715344	0.482991	0.72602	ENSMUSG00000038235	F11r
94.594	0.0789917	0.522773	0.72602	ENSMUSG00000040731	Eif4h
113.547	-0.0670294	0.554622	0.72602	ENSMUSG00000041645	Ddx24
43.1812	0.209608	0.243337	0.72602	ENSMUSG00000041720	Pi4ka
47.7045	0.242097	0.214554	0.72602	ENSMUSG00000042650	Alkbh5
76.9791	-0.0875871	0.552872	0.72602	ENSMUSG00000045665	Mfsd5
121.612	-0.100985	0.370363	0.72602	ENSMUSG00000053012	Krcc1
134.933	-0.067624	0.549061	0.72602	ENSMUSG00000058587	Tmod3
92.2716	0.093117	0.48688	0.726207	ENSMUSG00000025059	Gk
126.435	-0.106369	0.3694	0.72633	ENSMUSG00000009907	Vps4b
36.1533	-0.237609	0.216185	0.726356	ENSMUSG00000044573	Acp1
261.111	-0.0578502	0.488239	0.726974	ENSMUSG00000059182	Skap2
94.584	-0.0851584	0.488543	0.727006	ENSMUSG00000063077	Kif1b
11.0071	-0.81939	0.0211936	0.727873	ENSMUSG00000033653	Vps8
50.083	0.19557	0.245558	0.728654	ENSMUSG00000022744	Cldnd1
26.4723	-0.555281	0.0141009	0.729482	ENSMUSG00000005102	Eif2ak4
75.3907	-0.120268	0.374215	0.729482	ENSMUSG00000014504	Srp19
78.1176	-0.101488	0.562671	0.729482	ENSMUSG00000021488	Nsd1
94.3702	0.0753606	0.562908	0.729482	ENSMUSG00000023915	Tnfrsf21
75.3351	-0.091237	0.493877	0.729482	ENSMUSG00000025917	Cops5
454.418	0.0501539	0.49119	0.729482	ENSMUSG00000026229	Psmd1
13.4034	-0.84268	0.0229542	0.729482	ENSMUSG00000028211	Trp53inp1
36.9193	-0.224807	0.218046	0.729482	ENSMUSG00000032384	Csnk1g1
71.0964	-0.170449	0.247467	0.729482	ENSMUSG00000033938	Ndufb7
34.577	-0.253107	0.218689	0.729482	ENSMUSG00000036591	Arhgap21
55.9567	0.186298	0.246552	0.729482	ENSMUSG00000050697	Prkaa1
123.912	-0.0684364	0.531279	0.729482	ENSMUSG00000050912	Tmem123
162.792	-0.0867166	0.37535	0.730239	ENSMUSG00000019998	Stx7
52.1349	-0.191379	0.248076	0.730239	ENSMUSG00000033285	Wdr3
565.147	0.0807393	0.375957	0.73078	ENSMUSG00000024456	Diaph1
174.398	0.0630004	0.534562	0.731233	ENSMUSG00000019872	Smpdl3a
138.692	0.0904103	0.376769	0.731524	ENSMUSG00000051223	Bzw1
36.1023	-0.259167	0.249115	0.731624	ENSMUSG00000031824	6430548M08Rik
123.214	0.11001	0.379232	0.731654	ENSMUSG00000028645	Slc2a1
154.466	-0.0562695	0.567665	0.731668	ENSMUSG00000024614	Tmx3
54.2115	0.182938	0.221582	0.733898	ENSMUSG00000022241	Tars
14.162	0.736995	0.0232781	0.73397	ENSMUSG00000039043	Arpin
83.1371	0.0839786	0.570424	0.73397	ENSMUSG00000075284	Wipf1
114.594	0.178112	0.570849	0.734099	ENSMUSG00000002985	Apoe
38.2269	-0.246449	0.222184	0.734219	ENSMUSG00000022965	Ifngr2
94.7319	0.109618	0.383743	0.736902	ENSMUSG00000001089	Luzp1
36.2533	-0.254006	0.224065	0.736902	ENSMUSG00000020978	Klhdc2
191.771	-0.0600278	0.544856	0.736902	ENSMUSG00000023022	Lima1
170.849	-0.080746	0.503838	0.736902	ENSMUSG00000023827	Agpat4
244.145	0.110739	0.38455	0.736902	ENSMUSG00000024772	Ehd1
21.8546	0.4383	0.0591097	0.736902	ENSMUSG00000027463	Slc52a3
93.3832	0.0690834	0.576828	0.736902	ENSMUSG00000029227	Fip1l1
35.1561	0.286708	0.192681	0.736902	ENSMUSG00000029247	Paics
262.939	-0.0780121	0.381904	0.736902	ENSMUSG00000031232	Magt1
138.893	-0.0938713	0.385198	0.736902	ENSMUSG00000041133	Smc1a
78.4382	0.0930038	0.50423	0.736902	ENSMUSG00000067336	Bmpr2
685.163	0.0497959	0.548944	0.737015	ENSMUSG00000002944	Cd36
191.248	-0.056608	0.550937	0.737015	ENSMUSG00000008333	Snrpb2
46.8042	-0.210439	0.225426	0.737015	ENSMUSG00000015994	Fnta
104.431	-0.0780505	0.509949	0.737015	ENSMUSG00000020423	Btg2
73.89	-0.154343	0.25471	0.737015	ENSMUSG00000022400	Rbx1
185.699	0.0855943	0.508969	0.737015	ENSMUSG00000025232	Hexa
59.0248	-0.179403	0.226098	0.737015	ENSMUSG00000026127	Imp4
119.61	0.0632947	0.55032	0.737015	ENSMUSG00000026341	Actr3
76.1202	0.0839032	0.550777	0.737015	ENSMUSG00000026781	Acbd5
69.0104	-0.187925	0.194307	0.737015	ENSMUSG00000028954	Nub1
90.7274	-0.0829845	0.511834	0.737015	ENSMUSG00000029048	Rer1
96.1056	0.103471	0.389033	0.737015	ENSMUSG00000030104	Edem1
196.588	0.0671949	0.54775	0.737015	ENSMUSG00000032212	Sltm
102.372	0.0782462	0.511345	0.737015	ENSMUSG00000032388	Spg21
81.1928	-0.0727836	0.582862	0.737015	ENSMUSG00000033777	Tlr13
45.2172	0.206662	0.254044	0.737015	ENSMUSG00000034591	Slc41a2
63.5737	-0.249478	0.111894	0.737015	ENSMUSG00000046573	Lyrm4
339.273	-0.0796908	0.387972	0.737015	ENSMUSG00000063870	Chd4
117.764	-0.0753545	0.510719	0.737015	ENSMUSG00000073616	Cops9
86.084	-0.111716	0.386002	0.737015	ENSMUSG00000079111	Kdelr2
245.652	0.0649172	0.512498	0.737559	ENSMUSG00000021218	Gdi2
93.1324	0.101547	0.39099	0.737939	ENSMUSG00000021520	Uqcrb
85.5052	-0.0799977	0.553591	0.738711	ENSMUSG00000028995	Fam126a
132.626	-0.0902327	0.391631	0.738711	ENSMUSG00000035247	Hectd1
18.5774	0.468127	0.0603582	0.739981	ENSMUSG00000001786	Fbxo7
59.9526	0.204795	0.196922	0.739981	ENSMUSG00000020116	Pno1
164.143	-0.0567452	0.556704	0.739981	ENSMUSG00000029405	G3bp2
339.912	-0.071135	0.51536	0.739981	ENSMUSG00000031438	Rnf128
2.99422	-1.77771	0.0124383	0.739981	ENSMUSG00000031756	Cenpn
172.778	0.0574457	0.55597	0.739981	ENSMUSG00000032301	Psma4
24.2152	0.564793	0.0142443	0.739981	ENSMUSG00000034525	Ice1
110.275	0.0803642	0.519096	0.742499	ENSMUSG00000025888	Casp1
37.162	0.239274	0.198385	0.744404	ENSMUSG00000027206	Cops2
41.3636	-0.289221	0.114336	0.745206	ENSMUSG00000001366	Fbxo9
67.391	0.26853	0.07453	0.745206	ENSMUSG00000006599	Gtf2h1
52.8163	0.185773	0.261663	0.745206	ENSMUSG00000054302	Eapp
57.5475	0.281983	0.0746124	0.745206	ENSMUSG00000059474	Mbtd1
138.061	-0.0643681	0.564674	0.747028	ENSMUSG00000022964	Tmem50b
10.2442	0.709774	0.0613486	0.747028	ENSMUSG00000036390	Gadd45a
78.9487	0.109211	0.397704	0.747028	ENSMUSG00000057134	Ado
38.9275	-0.220579	0.232758	0.747099	ENSMUSG00000032604	Qars
27.9108	-0.455218	0.0561029	0.747201	ENSMUSG00000036893	Ehmt1
17.2659	-0.63617	0.0227786	0.747544	ENSMUSG00000057375	Yipf1
293.876	0.0754336	0.566449	0.747544	ENSMUSG00000059326	Csf2ra
233.416	0.0546157	0.567969	0.749138	ENSMUSG00000040249	Lrp1
39.7736	-0.224667	0.234349	0.750139	ENSMUSG00000014778	Fhod1
186.494	0.0485376	0.604241	0.751045	ENSMUSG00000020361	Hspa4
113.126	0.0962549	0.403701	0.751045	ENSMUSG00000067851	Arfgef1
94.6141	0.0805031	0.530019	0.751045	ENSMUSG00000073910	Mob3b
126.714	0.109359	0.53045	0.751244	ENSMUSG00000037824	Tspan14
135.235	-0.0772032	0.531434	0.751625	ENSMUSG00000020456	Ogdh
53.5057	-0.187427	0.235722	0.751625	ENSMUSG00000025208	Mrpl43
14.661	0.679538	0.0238339	0.751625	ENSMUSG00000030613	Ccdc90b
70.5042	0.176629	0.235847	0.751625	ENSMUSG00000078945	Naip2
213.414	-0.0512123	0.575817	0.752514	ENSMUSG00000022812	Gsk3b
296.767	0.049758	0.575433	0.752514	ENSMUSG00000027698	Nceh1
410.507	-0.0454085	0.534293	0.752514	ENSMUSG00000028530	Jak1
148.249	-0.0606437	0.574492	0.752514	ENSMUSG00000032330	Cox7a2
172.303	0.17518	0.607531	0.752514	ENSMUSG00000036594	H2-Aa
84.6871	0.113679	0.407283	0.752514	ENSMUSG00000039621	Prex1
71.6623	0.145089	0.267915	0.752514	ENSMUSG00000049470	Aff4
164.838	0.172912	0.608128	0.752514	ENSMUSG00000073421	H2-Ab1
50.5466	-0.185742	0.237574	0.753417	ENSMUSG00000031967	Afg3l1
449.1	0.0435834	0.536113	0.753473	ENSMUSG00000024290	Rock1
377.38	-0.0402415	0.613011	0.754044	ENSMUSG00000022285	Ywhaz
47.8904	-0.198971	0.238221	0.754044	ENSMUSG00000029701	Rbm28
182.324	-0.0743029	0.536902	0.754044	ENSMUSG00000040385	Ppp1ca
103.267	-0.0983224	0.409595	0.754044	ENSMUSG00000040459	Arglu1
14.5093	-0.714972	0.025038	0.754253	ENSMUSG00000020888	Dvl2
8.56978	-0.897586	0.0251233	0.755648	ENSMUSG00000004568	Arhgef18
136.827	0.1007	0.40962	0.755648	ENSMUSG00000033793	Atp6v1h
40.5773	0.20412	0.239525	0.755648	ENSMUSG00000038510	Rpf2
36.9317	-0.226626	0.270304	0.755648	ENSMUSG00000085525	Gm13166
33.3632	0.532748	0.0154766	0.756504	ENSMUSG00000022263	Trio
174.937	0.0814286	0.411159	0.756504	ENSMUSG00000026155	Smap1
80.3448	-0.0730862	0.583624	0.756504	ENSMUSG00000026696	Vamp4
95.2725	-0.0953634	0.412803	0.756504	ENSMUSG00000028792	Ak2
150.527	0.0510815	0.617949	0.756504	ENSMUSG00000028820	Sfpq
222.296	0.0411007	0.619701	0.757743	ENSMUSG00000059923	Grb2
6.35571	1.17085	0.0220193	0.757874	ENSMUSG00000023892	Zfp51
36.3568	0.25149	0.207346	0.757874	ENSMUSG00000024393	Prrc2a
21.2274	-0.460173	0.0581808	0.758157	ENSMUSG00000022911	Arl13b
56.2334	0.175436	0.241722	0.758306	ENSMUSG00000020664	Dld
41.6454	-0.219565	0.207861	0.758529	ENSMUSG00000045216	Hs6st1
94.2187	0.077464	0.624871	0.759552	ENSMUSG00000021610	Clptm1l
117.527	-0.0853264	0.414983	0.759552	ENSMUSG00000022234	Cct5
232.88	-0.0636652	0.547803	0.759552	ENSMUSG00000022351	Sqle
149.287	-0.0588397	0.589205	0.759552	ENSMUSG00000024308	Tapbp
129.042	0.0643159	0.547718	0.759552	ENSMUSG00000030884	Uqcrc2
533.975	0.0522871	0.547121	0.759552	ENSMUSG00000051391	Ywhag
112.55	-0.0683885	0.548492	0.7597	ENSMUSG00000057236	Rbbp4
11.1881	-0.646944	0.0642446	0.760041	ENSMUSG00000026922	Agpat2
10484.4	0.070687	0.416924	0.760247	ENSMUSG00000015568	Lpl
51.9372	-0.189442	0.243708	0.760247	ENSMUSG00000030036	Mogs
165.198	-0.102684	0.417027	0.760247	ENSMUSG00000031229	Atrx
158.415	-0.0948446	0.41734	0.760321	ENSMUSG00000022565	Plec
98.1805	-0.0584981	0.627856	0.760321	ENSMUSG00000028309	Rnf20
451.768	-0.0638105	0.593347	0.760429	ENSMUSG00000030795	Fus
106.436	-0.065358	0.630751	0.76162	ENSMUSG00000019810	Fuca2
88.3153	0.0665469	0.596147	0.76162	ENSMUSG00000021288	Klc1
34.8934	0.312186	0.121098	0.76162	ENSMUSG00000024539	Ptpn2
159.542	0.0762806	0.554185	0.76162	ENSMUSG00000024730	Ms4a8a
47.2312	0.362007	0.079101	0.76162	ENSMUSG00000029553	Tfec
448.885	0.0704254	0.419202	0.76162	ENSMUSG00000032412	Atp1b3
163.381	0.0543357	0.596037	0.76162	ENSMUSG00000033940	Brk1
126.701	0.0584432	0.596818	0.76162	ENSMUSG00000042572	Ube2q1
49.4062	-0.262623	0.121528	0.761652	ENSMUSG00000025584	Pde8a
78.1611	0.108202	0.423724	0.761979	ENSMUSG00000020737	Jpt1
70.4486	-0.174479	0.211828	0.761979	ENSMUSG00000029364	Wsb2
42.5616	0.236147	0.246636	0.761979	ENSMUSG00000069792	Wfdc17
75.4878	-0.107568	0.423981	0.761979	ENSMUSG00000071369	Map3k5
28.4965	1.07021	0.0158679	0.761979	ENSMUSG00000071528	Atp5md
329.328	0.0482771	0.557081	0.76259	ENSMUSG00000048234	Rnf149
425.446	-0.0417452	0.558468	0.764026	ENSMUSG00000078578	Ube2d3
5.93112	-1.18179	0.0226067	0.764026	ENSMUSG00000102719	Gm37760
62.6589	0.167439	0.280605	0.765428	ENSMUSG00000037465	Klf10
70.692	0.224247	0.12278	0.765428	ENSMUSG00000038170	Pde4dip
126.668	0.0836341	0.425534	0.766183	ENSMUSG00000026020	Nop58
97.4494	0.0602535	0.640144	0.766183	ENSMUSG00000036241	Ube2r2
377.633	-0.0521371	0.565164	0.769098	ENSMUSG00000010608	Rbm25
36.216	-0.248488	0.214929	0.769098	ENSMUSG00000023020	Cox14
156.68	-0.0960569	0.428466	0.769098	ENSMUSG00000026675	Hsd17b7
34.2685	-0.724591	0.282845	0.769098	ENSMUSG00000027483	Bpifa1
45.6782	0.213518	0.215316	0.769098	ENSMUSG00000027678	Ncoa3
9.63248	0.890884	0.0258317	0.769098	ENSMUSG00000030471	Zdhhc13
36.9349	0.294761	0.124153	0.76915	ENSMUSG00000001918	Slc1a5
11.4535	-0.703506	0.0663434	0.76915	ENSMUSG00000003623	Crot
65.8668	-0.231934	0.124164	0.76915	ENSMUSG00000019851	Perp
81.0672	-0.0777778	0.647539	0.76915	ENSMUSG00000020196	Cabin1
232.276	-0.0468794	0.610507	0.76915	ENSMUSG00000022377	Asap1
228.363	-0.0473723	0.647683	0.76915	ENSMUSG00000028656	Cap1
337.554	0.044676	0.647382	0.76915	ENSMUSG00000032382	Snx1
80.0852	-0.078249	0.568132	0.76915	ENSMUSG00000037280	Galnt6
40.8193	-0.241395	0.215885	0.76915	ENSMUSG00000041926	Rnpep
37.1163	0.240376	0.284758	0.769205	ENSMUSG00000037071	Scd1
24.5081	-0.433701	0.0665636	0.769316	ENSMUSG00000060601	Nr1h2
50.9506	0.199436	0.217058	0.770098	ENSMUSG00000029233	Srd5a3
96.4861	-0.0604159	0.614138	0.770189	ENSMUSG00000034343	Ube2f
63.5372	0.260141	0.0814194	0.770189	ENSMUSG00000049969	Plekhf2
115.348	-0.0612969	0.615058	0.770939	ENSMUSG00000015937	Macroh2a1
15.8986	0.498914	0.0669181	0.770988	ENSMUSG00000001552	Jup
76.4587	0.0833647	0.571761	0.770988	ENSMUSG00000035325	Sec31a
67.2275	-0.273906	0.0817623	0.771355	ENSMUSG00000015013	Trappc2l
208.317	0.0536549	0.652985	0.771355	ENSMUSG00000072620	Slfn2
94.3888	0.095734	0.435531	0.772015	ENSMUSG00000022216	Psme1
71.0011	0.153697	0.287362	0.772015	ENSMUSG00000030934	Oat
101.012	0.0539649	0.65525	0.772015	ENSMUSG00000031839	Hsbp1
145.428	-0.0539844	0.617991	0.772015	ENSMUSG00000036698	Ago2
237.671	0.0667962	0.437757	0.772015	ENSMUSG00000038095	Sbno1
132.756	0.0556398	0.619886	0.772546	ENSMUSG00000021537	Cetn3
78.2754	0.105097	0.436347	0.772546	ENSMUSG00000022350	Washc5
39.1029	-0.192739	0.255721	0.773452	ENSMUSG00000033272	Slc35a4
203.142	-0.0575588	0.621843	0.773881	ENSMUSG00000040952	Rps19
91.3163	0.053422	0.658543	0.773881	ENSMUSG00000042492	Tbc1d10b
48.4831	-0.212264	0.220453	0.774295	ENSMUSG00000024045	Akap8
58.5446	0.160845	0.290105	0.774295	ENSMUSG00000029254	Stap1
69.3857	0.166331	0.290105	0.774295	ENSMUSG00000050022	Amz1
118.144	0.114184	0.44133	0.774295	ENSMUSG00000069045	Ddx3y
43.4239	0.205652	0.256931	0.774295	ENSMUSG00000071715	Ncf4
122.971	0.0891684	0.442714	0.775105	ENSMUSG00000015714	Cers2
197.228	-0.0463757	0.625247	0.775105	ENSMUSG00000024835	Coro1b
115.781	0.0530211	0.662324	0.775105	ENSMUSG00000032437	Stt3b
35.0309	-0.237848	0.291321	0.775548	ENSMUSG00000018983	E2f2
109.413	0.0585966	0.627289	0.776523	ENSMUSG00000031622	Sin3b
27.7253	0.404424	0.0623733	0.776637	ENSMUSG00000022774	Ncbp2
271.315	-0.0450768	0.665344	0.776637	ENSMUSG00000022831	Hcls1
119.053	-0.0652907	0.58386	0.776637	ENSMUSG00000042520	Ubap2l
77.4534	0.0646486	0.666035	0.776637	ENSMUSG00000052707	Tnrc6a
58.7074	-0.190417	0.222332	0.776637	ENSMUSG00000078517	Emc1
160.093	0.0483695	0.629891	0.776935	ENSMUSG00000025630	Hprt
10.8278	0.624677	0.0684554	0.776935	ENSMUSG00000038705	Gmeb2
132.889	0.0922511	0.444465	0.778173	ENSMUSG00000057561	Eif1a
508.11	0.0380086	0.586755	0.778434	ENSMUSG00000027995	Tlr2
183.356	0.0714433	0.447755	0.779068	ENSMUSG00000056201	Cfl1
7.07031	0.88503	0.0284829	0.779792	ENSMUSG00000046417	Lrrc75a
12.5238	0.610375	0.0690379	0.781528	ENSMUSG00000071337	Tia1
284.738	0.037787	0.673064	0.781611	ENSMUSG00000048865	Arhgap30
476.018	0.0384835	0.6364	0.782145	ENSMUSG00000023048	Prr13
10.7666	0.773167	0.0265181	0.782539	ENSMUSG00000028270	Gbp2
77.8989	-0.076499	0.592588	0.782551	ENSMUSG00000029925	Tbxas1
8.1626	-0.86035	0.023507	0.782551	ENSMUSG00000034259	Exosc4
54.9012	-0.178263	0.262633	0.782551	ENSMUSG00000034290	Nek9
81.3473	0.0738581	0.59328	0.782963	ENSMUSG00000016481	Cr1l
103.324	-0.0905432	0.452306	0.782963	ENSMUSG00000022969	Il10rb
54.3562	-0.171607	0.297775	0.783817	ENSMUSG00000021518	Ptdss1
17.9388	0.548596	0.063645	0.783914	ENSMUSG00000002221	Paxip1
22.1459	-0.46838	0.0667035	0.783914	ENSMUSG00000013539	Tango2
149.793	0.0497851	0.64239	0.783914	ENSMUSG00000023068	Nus1
2499.59	-0.0674727	0.452811	0.783914	ENSMUSG00000023349	Clec4n
58.0774	0.17473	0.264305	0.783914	ENSMUSG00000025757	Hspa4l
61.2059	-0.261116	0.0852402	0.783914	ENSMUSG00000030980	Knop1
109.797	-0.0870417	0.454996	0.783914	ENSMUSG00000032435	Dync1li1
54.8798	-0.23757	0.130472	0.783914	ENSMUSG00000043241	Upf2
90.451	-0.0538886	0.680341	0.783914	ENSMUSG00000059534	Uqcr10
49.3781	-0.277068	0.0853569	0.78404	ENSMUSG00000036572	Upf3b
79.9737	0.0964247	0.457279	0.785714	ENSMUSG00000005732	Ranbp1
324.744	-0.0460609	0.599713	0.785714	ENSMUSG00000020571	Pdia6
55.1878	0.180133	0.265784	0.785714	ENSMUSG00000021710	Nln
146.162	0.0503021	0.646189	0.785714	ENSMUSG00000084786	Ubl5
163.956	0.0755412	0.455258	0.785716	ENSMUSG00000021024	Psma6
76.8191	0.0698442	0.601066	0.785716	ENSMUSG00000026687	Aldh9a1
52.4232	0.247339	0.131706	0.785716	ENSMUSG00000049076	Acap2
39.6476	0.232244	0.229911	0.788441	ENSMUSG00000021143	Pacs2
124.444	-0.081272	0.458715	0.790115	ENSMUSG00000036781	Rps27l
91.7968	-0.066314	0.690181	0.790137	ENSMUSG00000020315	Sptbn1
22.436	0.416251	0.0709924	0.791245	ENSMUSG00000026309	Ilkap
38.7606	0.21926	0.30413	0.791245	ENSMUSG00000039105	Atp6v1g1
68.0029	-0.157275	0.304013	0.791245	ENSMUSG00000054823	Nsd3
147.023	0.0748908	0.460654	0.791453	ENSMUSG00000000605	Clcn4
35.8352	-0.208841	0.304825	0.791469	ENSMUSG00000021556	Golm1
995.652	-0.0571678	0.46155	0.791469	ENSMUSG00000025503	Taldo1
26.6305	0.507219	0.0173778	0.791469	ENSMUSG00000026869	Psmd5
90.1256	-0.0605929	0.654573	0.791469	ENSMUSG00000038708	Golga4
67.2984	-0.146738	0.305137	0.791469	ENSMUSG00000052833	Sae1
367.959	0.051578	0.464513	0.791689	ENSMUSG00000000346	Dazap2
196.05	0.0500331	0.612294	0.791689	ENSMUSG00000003518	Dusp3
10.7905	0.698563	0.0715974	0.791689	ENSMUSG00000015697	Setdb1
63.9435	0.246754	0.0872352	0.791689	ENSMUSG00000021067	Sav1
186.538	-0.0737817	0.466742	0.791689	ENSMUSG00000024498	Tcerg1
512.58	0.0585067	0.462671	0.791689	ENSMUSG00000026712	Mrc1
49.294	-0.168422	0.306584	0.791689	ENSMUSG00000027397	Slc20a1
190.337	-0.0540153	0.610961	0.791689	ENSMUSG00000030341	Tnfrsf1a
48.7746	-0.173258	0.30679	0.791689	ENSMUSG00000032640	Chsy1
94.85	0.0893973	0.466433	0.791689	ENSMUSG00000077450	Rab11b
315.151	0.0293136	0.69815	0.791689	ENSMUSG00000079477	Rab7
[truncated: 8,496 more rows]
