# Supplementary material for: Trained immunity of alveolar macrophages requires metabolic rewiring and type 1 interferon signaling
Source: Mucosal Immunol. 2022 Jul 18;15(5):896–907. doi: 10.1038/s41385-022-00528-5 (PMC9385480; doi:10.1038/s41385-022-00528-5)
Supplement: Supplementary file 5 — Supplementary Table S3 [file 41385_2022_528_MOESM5_ESM.xls]

## Sheet: Sheet1
Supplementary Table S3
Differentially accessible chromatin regions identified in AMs on day six after in vivo training
region start	region end	region width	avlog2fc	avlog2cpm	pvalue	padj	annotation	chromosome	gene start	gene end	gene length	strand	distance to TSS	ensembl ID	gene symbol
83585564	83586919	1356	-0.985079	5.57945	7.38893e-11	1.31752e-06	Promoter (2-3kb)	11	83588395	83589875	1481	2	2956	ENSMUSG00000018927	Ccl6
85478163	85479210	1048	0.922431	5.00269	7.81353e-10	6.96616e-06	Distal Intergenic	12	85474911	85476063	1153	1	3252	ENSMUSG00000021250	Fos
19307880	19309095	1216	0.657416	5.30333	1.25213e-08	7.44223e-05	Promoter (<=1kb)	7	19304797	19309600	4804	2	505	ENSMUSG00000003545	Fosb
83587118	83587976	859	-0.942758	4.96944	1.81697e-08	8.09959e-05	Promoter (1-2kb)	11	83588395	83589875	1481	2	1899	ENSMUSG00000018927	Ccl6
85473415	85474613	1199	0.460127	6.28003	2.491e-07	0.000888342	Promoter (<=1kb)	12	85473890	85477273	3384	1	0	ENSMUSG00000021250	Fos
13573323	13575896	2574	0.348639	7.56175	7.92375e-07	0.00235481	Promoter (<=1kb)	2	13573952	13582826	8875	1	0	ENSMUSG00000026728	Vim
32540769	32541695	927	0.639385	4.51921	2.54608e-06	0.0064856	Intron (ENSMUST00000102821.3/20868, intron 1 of 18)	11	32533305	32624587	91283	1	7464	ENSMUSG00000020272	Stk10
28378677	28379549	873	0.431309	5.80292	4.42457e-06	0.00986182	Promoter (<=1kb)	7	28376784	28380253	3470	2	704	ENSMUSG00000044786	Zfp36
125381857	125383880	2024	0.472501	5.92093	6.50777e-06	0.0128933	Distal Intergenic	5	125387659	125389186	1528	2	5306	ENSMUSG00000008348	Ubc
17484811	17486016	1206	-0.512289	4.9741	8.30396e-06	0.0148068	Distal Intergenic	10	17723218	17725674	2457	1	-237202	ENSMUSG00000039910	Cited2
5203184	5204165	982	-0.4301	5.55992	9.95758e-06	0.0161412	Distal Intergenic	4	4762484	4793355	30872	2	-409829	ENSMUSG00000066324	Bpnt2
90737681	90739223	1543	0.649899	5.43625	2.02868e-05	0.0301444	Distal Intergenic	21	90752427	90755467	3041	2	16244	ENSMUSG00000072844	G530011O06Rik
40806640	40808548	1909	-0.442782	5.75246	2.66876e-05	0.0366051	Promoter (2-3kb)	9	40804484	40810087	5604	1	2156	ENSMUSG00000015656	Hspa8
31121300	31122363	1064	0.477315	5.09685	3.16122e-05	0.0402627	Distal Intergenic	17	31125306	31129646	4341	2	7283	ENSMUSG00000024029	Tff3
75276277	75277012	736	-0.569006	4.30578	3.409e-05	0.0405239	Intron (ENSMUST00000193989.3/213248, intron 14 of 14)	3	75242370	75270078	27709	2	-6199	ENSMUSG00000034139	Serpini2
7117861	7118838	978	-0.423367	5.13739	4.08956e-05	0.0455756	Distal Intergenic	10	7119063	7135506	16444	2	16668	ENSMUSG00000015202	Cnksr3
75666688	75667810	1123	-0.473114	4.85922	4.79079e-05	0.0469624	Intron (ENSMUST00000166315.6/75547, intron 10 of 36)	7	75644185	75677330	33146	1	22503	ENSMUSG00000066406	Akap13
16550183	16551479	1297	-0.572752	4.34545	4.64833e-05	0.0469624	Intron (ENSMUST00000028081.12/67448, intron 3 of 13)	2	16638696	16751690	112995	1	-87217	ENSMUSG00000026748	Plxdc2
102514775	102515536	762	-0.491593	4.72143	5.53087e-05	0.0469624	Intron (ENSMUST00000106911.7/18578, intron 7 of 16)	4	102470397	102488046	17650	1	44378	ENSMUSG00000028525	Pde4b
109563765	109564452	688	-0.545361	4.43782	5.32257e-05	0.0469624	Promoter (1-2kb)	8	109548011	109565861	17851	2	1409	ENSMUSG00000037993	Dhx38
40594676	40595659	984	-0.56946	4.34138	5.14701e-05	0.0469624	Distal Intergenic	6	40576717	40585821	9105	2	-8855	ENSMUSG00000029915	Clec5a
70225507	70226277	771	-0.429435	4.99697	6.12461e-05	0.0474817	Promoter (1-2kb)	12	70214348	70227345	12998	2	1068	ENSMUSG00000021069	Pygl
40745933	40746771	839	-0.539994	4.35414	6.11537e-05	0.0474817	Intron (ENSMUST00000037488.7/238130, intron 24 of 52)	12	40787592	40811341	23750	1	-40821	ENSMUSG00000035954	Dock4
84178774	84180097	1324	-0.506233	5.35264	6.42674e-05	0.047748	Distal Intergenic	17	84183931	84187947	4017	2	7850	ENSMUSG00000045817	Zfp36l2
141272662	141273509	848	-0.442158	5.63435	8.24161e-05	0.0587825	Distal Intergenic	4	141278439	141279794	1356	1	-4930	ENSMUSG00000085395	Gm13056
142901586	142902479	894	-0.440795	5.09495	8.82732e-05	0.0604683	Distal Intergenic	5	142904351	142905821	1471	2	3342	ENSMUSG00000029580	Actb
15850165	15851068	904	-0.420406	5.11295	9.15621e-05	0.0604683	Intron (ENSMUST00000220672.1/100503142, intron 3 of 3)	13	15807243	15827537	20295	1	42922	ENSMUSG00000113338	A530046M15Rik
66494240	66495037	798	-0.444765	4.77902	0.0001021	0.0650197	Distal Intergenic	8	66482395	66486530	4136	2	-7710	ENSMUSG00000025591	Tma16
89680374	89681125	752	-0.409413	5.04059	0.000110728	0.0680824	Intron (ENSMUST00000174252.7/213326, intron 1 of 17)	10	89675644	89686263	10620	2	5138	ENSMUSG00000069539	Scyl2
51477144	51478313	1170	-0.434458	5.0066	0.000125864	0.0717578	Distal Intergenic	17	51425209	51435838	10630	2	-41306	ENSMUSG00000117204	C330011F03Rik
88828134	88828867	734	-0.455048	4.8611	0.000124844	0.0717578	Exon (ENSMUST00000133761.1/13612, exon 2 of 2)	13	88821642	89323223	501582	1	6492	ENSMUSG00000034488	Edil3
102848929	102849644	716	-0.482729	4.54775	0.000128778	0.0717578	Intron (ENSMUST00000166726.7/328329, intron 5 of 26)	13	102741969	102905786	163818	2	56142	ENSMUSG00000034751	Mast4
59350303	59351077	775	-0.459488	4.60508	0.000157797	0.0852632	Distal Intergenic	19	59297178	59345780	48603	2	-4523	ENSMUSG00000074746	Pdzd8
135476738	135477514	777	-0.456417	4.72147	0.000174395	0.0884982	Distal Intergenic	3	135485611	135555566	69956	1	-8097	ENSMUSG00000028164	Manba
58187464	58188389	926	-0.392305	5.06354	0.000186879	0.0884982	Intron (ENSMUST00000144117.7/227929, intron 1 of 7)	2	58133849	58195517	61669	2	7128	ENSMUSG00000026832	Cytip
19122488	19123893	1406	-0.38513	5.11048	0.000190945	0.0884982	Promoter (<=1kb)	8	19123752	19126540	2789	1	0	ENSMUSG00000052554	Defb34
142898811	142899712	902	-0.5126	5.12876	0.000193231	0.0884982	Distal Intergenic	5	142882419	142895421	13003	2	-3390	ENSMUSG00000066640	Fbxl18
126931735	126932664	930	-0.398704	5.0908	0.000195367	0.0884982	Promoter (1-2kb)	3	126923788	126929812	6025	2	-1923	ENSMUSG00000032826	Ank2
15847793	15848613	821	-0.473785	4.61649	0.000198527	0.0884982	Intron (ENSMUST00000220672.1/100503142, intron 3 of 3)	13	15807243	15827537	20295	1	40550	ENSMUSG00000113338	A530046M15Rik
57190628	57191433	806	-0.535663	4.23283	0.000180727	0.0884982	Distal Intergenic	2	57181831	57188257	6427	1	8797	ENSMUSG00000086396	4930555B11Rik
100673690	100674606	917	0.503427	4.44365	0.000215645	0.0937844	Promoter (<=1kb)	5	100654723	100674284	19562	2	0	ENSMUSG00000029319	Coq2
15773770	15775331	1562	-0.376192	5.31213	0.000240897	0.102272	Distal Intergenic	17	15756765	15761335	4571	1	17005	ENSMUSG00000023852	Chd1
70896289	70897087	799	-0.426256	4.90379	0.000263728	0.107374	Distal Intergenic	1	70725923	70882489	156567	1	170366	ENSMUSG00000045648	Vwc2l
22473929	22475163	1235	-0.391845	4.99386	0.000266146	0.107374	Distal Intergenic	6	22307882	22356243	48362	2	-117686	ENSMUSG00000029672	Fam3c
70300295	70301159	865	-0.401885	4.95939	0.00027098	0.107374	Intron (ENSMUST00000208511.1/624549, intron 1 of 3)	7	70178868	70337822	158955	2	36663	ENSMUSG00000109097	Gm29683
53313506	53314585	1080	0.409508	4.98327	0.00028358	0.107795	Promoter (<=1kb)	19	53313066	53372460	59395	1	440	ENSMUSG00000025025	Mxi1
6905710	6906524	815	-0.490475	4.27055	0.000284132	0.107795	Distal Intergenic	13	6579768	6648777	69010	2	-256933	ENSMUSG00000021196	Pfkp
14631435	14632241	807	-0.368016	5.32864	0.000318921	0.112231	Intron (ENSMUST00000114723.8/12296, intron 2 of 13)	2	14605122	14960857	355736	1	26313	ENSMUSG00000057914	Cacnb2
3582821	3583867	1047	-0.424196	4.78756	0.000315623	0.112231	Promoter (<=1kb)	15	3317760	3583230	265471	2	0	ENSMUSG00000055737	Ghr
193144909	193145702	794	-0.482637	4.49765	0.000306195	0.112231	Distal Intergenic	1	193153111	193172023	18913	1	-7409	ENSMUSG00000026638	Irf6
17581092	17581930	839	-0.459438	4.57266	0.000321002	0.112231	Promoter (2-3kb)	17	17527065	17578694	51630	2	-2398	ENSMUSG00000023845	Lnpep
54987097	54988145	1049	0.384484	5.15767	0.000331895	0.113808	Promoter (2-3kb)	18	54888048	54990166	102119	2	2021	ENSMUSG00000052713	Zfp608
17748750	17749736	987	-0.33782	5.49237	0.000372193	0.122644	Promoter (<=1kb)	6	17749170	17906506	157337	1	0	ENSMUSG00000029534	St7
132598953	132599758	806	0.409356	4.92834	0.000368081	0.122644	Promoter (<=1kb)	2	132598195	132653068	54874	1	758	ENSMUSG00000074783	AU019990
19895695	19896440	746	-0.433981	4.66123	0.000379046	0.122644	Intron (ENSMUST00000197354.4/50791, intron 2 of 21)	5	19907518	20704792	797275	1	-11078	ENSMUSG00000040003	Magi2
69455241	69455733	493	0.500731	4.18846	0.000385175	0.122644	Promoter (1-2kb)	9	69454066	69483859	29794	1	1175	ENSMUSG00000032231	Anxa2
62229342	62230544	1203	-0.382621	5.03347	0.000394691	0.123469	Intron (ENSMUST00000182956.7/19296, intron 4 of 6)	15	62222603	62242505	19903	1	6739	ENSMUSG00000097039	Pvt1
121804532	121806751	2220	0.310464	6.02793	0.000406063	0.124836	Promoter (<=1kb)	8	121798183	121805320	7138	2	0	ENSMUSG00000040263	Klhdc4
67821787	67822625	839	-0.349839	5.31559	0.000416441	0.125857	Intron (ENSMUST00000135930.7/11980, intron 1 of 35)	5	67812172	67815853	3682	2	-5934	ENSMUSG00000037685	Atp8a1
43556925	43558381	1457	-0.360888	5.20526	0.000428185	0.127249	Distal Intergenic	17	43568098	43600591	32494	1	-9717	ENSMUSG00000023913	Pla2g7
32163470	32164235	766	-0.510045	4.12811	0.000475962	0.139129	Distal Intergenic	12	32200551	32201009	459	2	36774	ENSMUSG00000020573	Pik3cg
16212615	16213500	886	-0.407004	4.94306	0.000502026	0.144381	Intron (ENSMUST00000146205.2/102635496, intron 35 of 38)	2	16356304	16755839	399536	1	-142804	ENSMUSG00000026748	Plxdc2
57706571	57707489	919	-0.409555	4.70828	0.000527827	0.145535	Distal Intergenic	20	57496668	57503757	7090	2	-202814	ENSMUSG00000036357	Gpr101
36538515	36539373	859	-0.390467	4.90802	0.000537721	0.145535	Intron (ENSMUST00000146430.7/100855, intron 3 of 13)	5	36490608	36531602	40995	2	-6913	ENSMUSG00000029192	Tbc1d14
19675414	19676300	887	-0.363243	5.16976	0.000555722	0.145535	Distal Intergenic	15	19185373	19203329	17957	1	490041	ENSMUSG00000115803	Gm35496
60320022	60320877	856	-0.408989	4.62497	0.000539888	0.145535	Distal Intergenic	3	60472830	60595764	122935	1	-151953	ENSMUSG00000027763	Mbnl1
68908006	68909149	1144	0.571506	4.53256	0.000548036	0.145535	Distal Intergenic	8	68890744	68895819	5076	1	17262	ENSMUSG00000015568	Lpl
15299156	15300475	1320	-0.326482	5.76033	0.000571333	0.145535	Distal Intergenic	4	15265831	15286753	20923	1	33325	ENSMUSG00000043252	Tmem64
22494096	22494945	850	-0.470332	4.2871	0.000544485	0.145535	Intron (ENSMUST00000039798.15/319845, intron 2 of 21)	9	22490829	22888280	397452	1	3267	ENSMUSG00000035919	Bbs9
90898305	90898929	625	0.534543	3.95787	0.000564943	0.145535	Distal Intergenic	5	90903871	90905938	2068	1	-4942	ENSMUSG00000058427	Cxcl2
6411154	6411917	764	-0.397889	4.82656	0.00058861	0.146479	Intron (ENSMUST00000159552.1/13132, intron 1 of 5)	15	6422240	6438907	16668	1	-10323	ENSMUSG00000022150	Dab2
47976372	47977228	857	-0.434817	4.49918	0.000591469	0.146479	Distal Intergenic	20	47960289	47965763	5475	1	16083	ENSMUSG00000001173	Ocrl
28420155	28421190	1036	-0.452503	4.81166	0.000606772	0.14821	Promoter (1-2kb)	17	28402683	28418527	15845	2	-1628	ENSMUSG00000024222	Fkbp5
20455914	20456735	822	-0.467725	4.40114	0.000629082	0.151583	Intron (ENSMUST00000197354.4/50791, intron 9 of 21)	5	20533500	20600810	67311	1	-76765	ENSMUSG00000040003	Magi2
129470948	129472027	1080	0.387689	5.04474	0.000644671	0.153268	Promoter (<=1kb)	6	129461591	129472772	11182	2	745	ENSMUSG00000079293	Clec7a
35983292	35984043	752	-0.36797	5.02081	0.000659357	0.154697	Distal Intergenic	12	35992907	35998003	5097	1	-8864	ENSMUSG00000020581	Agr2
16797587	16798833	1247	-0.330804	5.46954	0.000693227	0.15554	Distal Intergenic	1	16688508	16709537	21030	1	109079	ENSMUSG00000025779	Ly96
86665457	86666152	696	0.407077	4.83887	0.000699445	0.15554	Promoter (<=1kb)	4	86660121	86665725	5605	2	0	ENSMUSG00000028494	Plin2
57592519	57593166	648	-0.460009	4.3531	0.000672689	0.15554	Intron (ENSMUST00000034021.11/108150, intron 1 of 11)	8	57526024	57538453	12430	2	-54066	ENSMUSG00000031608	Galnt7
105288224	105289287	1064	-0.27939	6.05805	0.000706565	0.15554	Intron (ENSMUST00000181969.7/76273, intron 2 of 7)	14	105292289	105308869	16581	1	-3002	ENSMUSG00000053253	Ndfip2
41587054	41588063	1010	0.531206	3.89942	0.000704088	0.15554	Intron (ENSMUST00000026865.14/269424, intron 2 of 10)	3	41591673	41600171	8499	1	-3610	ENSMUSG00000025764	Jade1
86580191	86580821	631	-0.363334	5.19043	0.000751047	0.157552	Distal Intergenic	11	86584067	86584158	92	2	3337	ENSMUSG00000065455	Mir21a
164440004	164440873	870	-0.441337	4.44237	0.000749124	0.157552	Promoter (2-3kb)	1	164441459	164443719	2261	2	2846	ENSMUSG00000026576	Atp1b1
35798939	35800042	1104	-0.476549	4.38409	0.000739047	0.157552	Distal Intergenic	12	35672380	35695118	22739	2	-103821	ENSMUSG00000113985	9130015A21Rik
23620782	23622935	2154	-0.251388	6.88793	0.000741613	0.157552	Promoter (<=1kb)	13	23583670	23621094	37425	2	0	ENSMUSG00000047246	H2bc6
86190130	86190985	856	-0.302517	5.66872	0.000773727	0.158579	Intron (ENSMUST00000113372.1/14715, intron 1 of 1)	5	86184556	86197846	13291	2	6861	ENSMUSG00000029255	Gnrhr
32849000	32849666	667	-0.466903	4.25901	0.000769136	0.158579	Promoter (1-2kb)	13	32847304	32851164	3861	2	1498	ENSMUSG00000044734	Serpinb1a
116711561	116712867	1307	0.34078	5.39248	0.000791441	0.159495	Promoter (<=1kb)	3	116669470	116712650	43181	2	0	ENSMUSG00000027957	Slc35a3
51986730	51987528	799	-0.390136	4.81332	0.000796086	0.159495	Intron (ENSMUST00000129604.7/14453, intron 9 of 9)	7	51999612	52005698	6087	2	18170	ENSMUSG00000074093	Svip
26139572	26141059	1488	0.354123	5.114	0.000843689	0.164906	Promoter (<=1kb)	2	26136814	26140521	3708	2	0	ENSMUSG00000087679	Tmem250-ps
117125834	117126618	785	0.352303	5.2214	0.00084824	0.164906	Promoter (<=1kb)	4	117121313	117125725	4413	2	-109	ENSMUSG00000073771	Btbd19
90811033	90813210	2178	0.435663	5.93232	0.00085084	0.164906	Intron (ENSMUST00000179483.8/170942, intron 3 of 3)	21	90790451	90816465	26015	1	20582	ENSMUSG00000096768	Erdr1
3982623	3983284	662	-0.421123	4.57408	0.000882653	0.169232	3' UTR	15	3965445	3979573	14129	2	-3050	ENSMUSG00000022184	Fbxo4
84101337	84102261	925	0.333293	5.30447	0.000893014	0.169397	Distal Intergenic	17	84078660	84089875	11216	1	22677	ENSMUSG00000117571	4933433H22Rik
8093141	8093979	839	-0.33299	5.43833	0.00091039	0.170875	Distal Intergenic	14	8098211	8165117	66907	1	-4232	ENSMUSG00000033885	Pxk
169105963	169106783	821	-0.389077	4.74938	0.000949823	0.17642	Exon (ENSMUST00000136779.1/ENSMUST00000136779.1, exon 1 of 4)	20	169113047	169304435	191389	1	-6264	ENSMUSG00000031355	Arhgap6
35011090	35012219	1130	-0.355106	5.01144	0.000972508	0.177503	Distal Intergenic	12	34984761	34986436	1676	1	26329	ENSMUSG00000092305	Prps1l1
88241193	88242054	862	-0.349322	4.98794	0.000975564	0.177503	Distal Intergenic	9	88327197	88372092	44896	1	-85143	ENSMUSG00000032420	Nt5e
96148749	96149512	764	-0.386404	4.68807	0.00103659	0.178331	Promoter (2-3kb)	16	96151810	96154183	2374	1	-2298	ENSMUSG00000023147	Get1
76750599	76751655	1057	-0.393083	4.6441	0.00103401	0.178331	Intron (ENSMUST00000125209.7/78771, intron 6 of 20)	13	76723687	76828840	105154	1	26912	ENSMUSG00000021596	Mctp1
127090874	127092040	1167	0.370859	4.9457	0.001046	0.178331	Promoter (<=1kb)	7	127091359	127093986	2628	1	0	ENSMUSG00000045165	AI467606
170136205	170136917	713	-0.423921	4.43801	0.00102069	0.178331	Distal Intergenic	1	170142034	170143713	1680	2	6796	ENSMUSG00000026670	Uap1
55255403	55256209	807	0.436649	4.52045	0.0010395	0.178331	Intron (ENSMUST00000139261.7/83961, intron 2 of 7)	9	55221222	55242461	21240	2	-12942	ENSMUSG00000032311	Nrg4
117560155	117561084	930	-0.298548	5.76697	0.00104456	0.178331	Intron (ENSMUST00000109691.3/217944, intron 3 of 27)	12	117533888	117658370	124483	1	26267	ENSMUSG00000041992	Rapgef5
64987101	64988144	1044	-0.492449	4.11152	0.00105013	0.178331	Intron (ENSMUST00000063076.5/15557, intron 2 of 2)	16	64924729	65105854	181126	2	117710	ENSMUSG00000050783	Htr1f
21995251	21995999	749	-0.447267	4.36641	0.00110568	0.185348	Exon (ENSMUST00000194287.1/ENSMUST00000194287.1, exon 1 of 1)	14	21983959	21989601	5643	2	-5650	ENSMUSG00000039081	Zfp503
25754387	25756657	2271	0.248215	6.82192	0.00111224	0.185348	Promoter (<=1kb)	7	25721165	25754757	33593	2	0	ENSMUSG00000040725	Hnrnpul1
155561882	155562870	989	0.43957	4.58505	0.00114566	0.185711	Promoter (<=1kb)	4	155562378	155590997	28620	1	0	ENSMUSG00000029063	Nadk
90430547	90431537	991	-0.293931	5.73409	0.0011377	0.185711	Distal Intergenic	9	90229053	90270804	41752	2	-159743	ENSMUSG00000037410	Tbc1d2b
26507665	26509021	1357	0.261016	6.57592	0.00113358	0.185711	Promoter (<=1kb)	17	26505590	26508519	2930	2	0	ENSMUSG00000024190	Dusp1
96377038	96377843	806	-0.427578	4.41626	0.001159	0.186181	Promoter (<=1kb)	15	96378814	96403601	24788	1	-971	ENSMUSG00000033237	Arid2
31191662	31192588	927	-0.383099	4.86713	0.00121544	0.188117	Intron (ENSMUST00000230698.1/78618, intron 1 of 22)	16	31095954	31200991	105038	2	8403	ENSMUSG00000049076	Acap2
170126377	170127452	1076	-0.382557	4.82055	0.00123149	0.188117	Distal Intergenic	1	170035774	170110762	74989	2	-15615	ENSMUSG00000026674	Ddr2
179545846	179547100	1255	0.306879	5.60917	0.00120881	0.188117	Promoter (<=1kb)	1	179528055	179546267	18213	2	0	ENSMUSG00000026492	Tfb2m
77800320	77801147	828	-0.357002	4.97482	0.00123435	0.188117	Intron (ENSMUST00000016771.12/17886, intron 3 of 40)	15	77794652	77813231	18580	2	12084	ENSMUSG00000022443	Myh9
5687899	5688947	1049	-0.29912	5.60601	0.00120753	0.188117	Intron (ENSMUST00000124256.7/242297, intron 2 of 3)	4	5724312	5801101	76790	1	-35365	ENSMUSG00000049119	Fam110b
51465223	51467682	2460	-0.301417	6.64967	0.00119918	0.188117	3' UTR	1	51471339	51473396	2058	2	5714	ENSMUSG00000026107	Nabp1
22665803	22666596	794	-0.403845	4.49716	0.00124591	0.188269	Distal Intergenic	11	22512088	22519234	7147	1	153715	ENSMUSG00000049904	Tmem17
144283161	144284184	1024	0.404517	4.50388	0.00139853	0.206093	Intron (ENSMUST00000155491.7/55950, intron 2 of 3)	5	144281990	144288907	6918	2	4723	ENSMUSG00000038859	Baiap2l1
125454664	125455385	722	0.463996	4.16383	0.0013885	0.206093	Distal Intergenic	6	125462116	125463024	909	2	7639	ENSMUSG00000030342	Cd9
54770272	54771119	848	-0.469408	4.04057	0.00138523	0.206093	Intron (ENSMUST00000022787.7/50934, intron 1 of 10)	14	54722209	54781930	59722	2	10811	ENSMUSG00000022180	Slc7a8
37375511	37376823	1313	0.374091	5.07174	0.00142754	0.206947	Promoter (<=1kb)	19	37376403	37421859	45457	1	0	ENSMUSG00000012443	Kif11
16260516	16261746	1231	-0.471127	4.17058	0.00141638	0.206947	Distal Intergenic	13	15944752	16023423	78672	2	-237093	ENSMUSG00000113701	B230303A05Rik
8793049	8793820	772	-0.433441	4.38741	0.00148579	0.213655	Intron (ENSMUST00000039267.9/320790, intron 3 of 37)	4	8751438	8867224	115787	1	41611	ENSMUSG00000041235	Chd7
144906239	144907079	841	0.313898	5.26572	0.0015155	0.216183	Intron (ENSMUST00000105744.7/20148, intron 2 of 5)	4	144918879	144919972	1094	1	-11800	ENSMUSG00000066026	Dhrs3
106998442	106999206	765	-0.392704	4.66414	0.00158731	0.221719	Promoter (1-2kb)	13	106962123	106996756	34634	2	-1686	ENSMUSG00000021693	Kif2a
117120282	117121373	1092	0.28614	5.72029	0.0015872	0.221719	Promoter (<=1kb)	4	117120706	117121265	560	2	0	ENSMUSG00000073771	Btbd19
15721188	15721977	790	-0.501488	4.13405	0.00159161	0.221719	Intron (ENSMUST00000110510.3/14634, intron 13 of 14)	13	15781664	15802630	20967	2	80653	ENSMUSG00000113960	4933412O06Rik
59098369	59099097	729	-0.395098	4.51938	0.00165698	0.227148	Promoter (2-3kb)	3	59096448	59101821	5374	2	2724	ENSMUSG00000050075	Gpr171
126584019	126585200	1182	0.343936	5.21004	0.00166699	0.227148	Intron (ENSMUST00000181773.1/ENSMUST00000181773.1, intron 2 of 2)	8	126588296	126593986	5691	2	8786	ENSMUSG00000051495	Irf2bp2
117126799	117127372	574	0.381253	4.83076	0.00168707	0.227148	Promoter (<=1kb)	4	117126813	117128738	1926	1	0	ENSMUSG00000047671	Dynlt4
128392059	128393358	1300	0.329414	5.25071	0.00167617	0.227148	Promoter (<=1kb)	7	128373885	128393685	19801	2	327	ENSMUSG00000030844	Rgs10
58303688	58305030	1343	-0.374532	4.66146	0.00170112	0.227148	Exon (ENSMUST00000081919.11/18198, exon 5 of 14)	4	58286175	58304324	18150	1	17513	ENSMUSG00000057280	Musk
31079473	31080180	708	-0.352685	4.91086	0.00170702	0.227148	Distal Intergenic	6	31063092	31063495	404	2	-15978	ENSMUSG00000065604	Mir29b-1
58525294	58526389	1096	0.263705	6.13782	0.00175791	0.232188	Promoter (<=1kb)	3	58525821	58557501	31681	1	0	ENSMUSG00000027810	Eif2a
41122204	41123314	1111	-0.344912	4.95	0.00182632	0.234997	Intron (ENSMUST00000044155.14/72828, intron 1 of 13)	9	41050554	41157502	106949	2	34188	ENSMUSG00000032020	Ubash3b
101172562	101173566	1005	-0.316702	5.2996	0.00181773	0.234997	Intron (ENSMUST00000102781.9/16451, intron 10 of 24)	4	101179591	101185425	5835	2	11859	ENSMUSG00000028530	Jak1
83308627	83309549	923	-0.314255	5.24393	0.00185795	0.234997	Intron (ENSMUST00000102823.9/69863, intron 1 of 19)	4	83259198	83324189	64992	2	14640	ENSMUSG00000038172	Ttc39b
16491013	16491995	983	-0.278308	5.75214	0.00182486	0.234997	Intron (ENSMUST00000028081.12/67448, intron 1 of 13)	2	16357117	16751857	394741	1	133896	ENSMUSG00000026748	Plxdc2
117273520	117274566	1047	-0.333786	5.6346	0.00185826	0.234997	Distal Intergenic	10	117277331	117282321	4991	2	7755	ENSMUSG00000069516	Lyz2
117124514	117125458	945	0.279176	5.83415	0.00185543	0.234997	Promoter (<=1kb)	4	117120175	117125618	5444	2	160	ENSMUSG00000073771	Btbd19
43951470	43952202	733	-0.294302	5.4606	0.0018961	0.238094	Intron (ENSMUST00000132859.7/212153, intron 13 of 16)	16	43939124	43964314	25191	1	12346	ENSMUSG00000022701	Ccdc191
57491814	57492692	879	-0.28758	5.55157	0.00195803	0.244151	Intron (ENSMUST00000220353.1/15500, intron 1 of 9)	10	57495976	57504915	8940	1	-3284	ENSMUSG00000019878	Hsf2
17180584	17181430	847	-0.338937	4.89537	0.00197531	0.244595	Promoter (<=1kb)	11	17182107	17232914	50808	1	-677	ENSMUSG00000078970	Dnaaf10
17550322	17551289	968	-0.335385	5.0073	0.00199693	0.245567	Distal Intergenic	10	17723218	17725674	2457	1	-171929	ENSMUSG00000039910	Cited2
169993626	169995003	1378	0.441953	5.0771	0.00201393	0.245962	Intron (ENSMUST00000171433.7/17318, intron 9 of 9)	20	169979451	169990798	11348	1	14175	ENSMUSG00000035299	Mid1
170907185	170908438	1254	0.356748	4.75082	0.002065	0.246283	Exon (ENSMUST00000094337.1/435653, exon 5 of 6)	1	170907273	170912941	5669	2	4503	ENSMUSG00000070524	Fcrlb
85148391	85149217	827	-0.348459	4.92414	0.00207181	0.246283	Exon (ENSMUST00000227036.1/ENSMUST00000227036.1, exon 1 of 3)	16	84994704	85173704	179001	2	24487	ENSMUSG00000022892	App
6384378	6385011	634	-0.44926	4.21164	0.00206274	0.246283	Intron (ENSMUST00000029912.10/53378, intron 4 of 8)	4	6376841	6392995	16155	1	7537	ENSMUSG00000028249	Sdcbp
172999528	173001128	1601	0.286624	5.71474	0.00204621	0.246283	Promoter (<=1kb)	2	173000117	173015739	15623	1	0	ENSMUSG00000027509	Rae1
10263439	10264377	939	-0.375019	4.66618	0.00209424	0.2473	Intron (ENSMUST00000187510.6/12671, intron 1 of 4)	13	10215694	10360563	144870	2	96186	ENSMUSG00000046159	Chrm3
14024986	14026148	1163	-0.412683	4.99319	0.00213303	0.250224	Promoter (<=1kb)	5	14025276	14254314	229039	1	0	ENSMUSG00000063531	Sema3e
25282059	25282872	814	-0.386718	4.48998	0.00216991	0.252887	Distal Intergenic	15	25364857	25413698	48842	2	130826	ENSMUSG00000045763	Basp1
45325300	45326004	705	-0.347429	4.76867	0.00227965	0.263951	Distal Intergenic	14	45329788	45349705	19918	1	-3784	ENSMUSG00000021832	Psmc6
132794041	132795456	1416	0.336476	5.06775	0.00234565	0.26984	Promoter (<=1kb)	4	132781843	132796387	14545	2	931	ENSMUSG00000037731	Themis2
48100702	48101451	750	-0.355072	4.88202	0.0023909	0.272763	Distal Intergenic	3	48026013	48026760	748	2	-73942	ENSMUSG00000103257	Gm7977
24478409	24479551	1143	-0.370916	4.67293	0.00240378	0.272763	Promoter (<=1kb)	17	24473551	24479055	5505	2	0	ENSMUSG00000024142	Mlst8
28810241	28811239	999	0.318717	5.36109	0.00241694	0.272763	Promoter (<=1kb)	7	28810890	28822266	11377	1	0	ENSMUSG00000015165	Hnrnpl
125051780	125053712	1933	0.245449	6.1803	0.0024408	0.273722	Promoter (2-3kb)	5	125047802	125055988	8187	2	2276	ENSMUSG00000029478	Ncor2
84107815	84108557	743	0.42928	4.18832	0.00246497	0.274706	Distal Intergenic	17	84078660	84089875	11216	1	29155	ENSMUSG00000117571	4933433H22Rik
85472035	85472617	583	0.325992	4.98474	0.00263993	0.292376	Promoter (1-2kb)	12	85473890	85477273	3384	1	-1273	ENSMUSG00000021250	Fos
123940900	123942534	1635	0.350806	4.96076	0.00271264	0.294395	Distal Intergenic	9	123962124	123968692	6569	2	26158	ENSMUSG00000025804	Ccr1
55808540	55809360	821	-0.330486	4.91086	0.0027242	0.294395	Distal Intergenic	1	55702025	55735227	33203	1	106515	ENSMUSG00000038349	Plcl1
102900976	102901881	906	0.293351	5.42756	0.00271287	0.294395	Promoter (<=1kb)	2	102811141	102901625	90485	2	0	ENSMUSG00000005087	Cd44
14249702	14250738	1037	-0.28529	5.85656	0.00269539	0.294395	Intron (ENSMUST00000028045.3/17533, intron 4 of 29)	2	14261003	14261081	79	1	-10265	ENSMUSG00000077897	Mir511
66388552	66389162	611	-0.379246	4.46078	0.00278316	0.296828	Promoter (2-3kb)	8	66386301	66470431	84131	1	2251	ENSMUSG00000036469	Marchf1
6560600	6561545	946	-0.366818	4.56389	0.00282106	0.296828	Promoter (<=1kb)	11	6561112	6593133	32022	1	0	ENSMUSG00000000378	Ccm2
136689801	136690642	842	-0.326544	4.94344	0.00281238	0.296828	Distal Intergenic	6	136612070	136661928	49859	2	-27873	ENSMUSG00000030214	Plbd1
34722763	34723608	846	-0.39521	4.34599	0.00282995	0.296828	Intron (ENSMUST00000211752.1/79221, intron 3 of 26)	12	34433145	34618493	185349	2	-104270	ENSMUSG00000004698	Hdac9
6933459	6934974	1516	-0.283663	5.6494	0.0027635	0.296828	Intron (ENSMUST00000039987.3/252838, intron 1 of 8)	4	6820694	6990483	169790	2	55509	ENSMUSG00000041272	Tox
58168902	58169777	876	-0.30119	5.28438	0.00288595	0.300932	Promoter (<=1kb)	2	58169737	58176337	6601	1	0	ENSMUSG00000086862	Gm13546
86772336	86773384	1049	-0.375125	4.47175	0.00294733	0.305545	Intron (ENSMUST00000001187.14/11746, intron 1 of 12)	6	86747471	86765910	18440	2	-6426	ENSMUSG00000029994	Anxa4
90041457	90042813	1357	0.340299	4.85837	0.00300393	0.306391	Exon (ENSMUST00000208325.1/ENSMUST00000208325.1, exon 1 of 1)	7	90029162	90049069	19908	1	12295	ENSMUSG00000097585	E230029C05Rik
24989077	24990150	1074	-0.404041	4.25964	0.00297406	0.306391	Distal Intergenic	6	24951141	24956297	5157	2	-32780	ENSMUSG00000048022	Tmem229a
79443353	79444140	788	-0.423573	4.16854	0.00300703	0.306391	Distal Intergenic	8	79355356	79399518	44163	2	-43835	ENSMUSG00000031681	Smad1
129180207	129181294	1088	-0.287018	5.32766	0.00302703	0.306676	Promoter (<=1kb)	6	129180615	129186534	5920	1	0	ENSMUSG00000030157	Clec2d
60744543	60745410	868	-0.401727	4.29764	0.003099	0.312193	Intron (ENSMUST00000117513.7/71279, intron 2 of 5)	10	60712072	60752782	40711	2	7372	ENSMUSG00000020100	Slc29a3
21178995	21179734	740	-0.322335	5.05092	0.00312725	0.31327	Distal Intergenic	2	21194105	21205239	11135	2	25505	ENSMUSG00000026679	Enkur
3670034	3671116	1083	-0.296663	5.33224	0.00318069	0.316779	Promoter (1-2kb)	8	3671188	3672362	1175	2	1246	ENSMUSG00000089665	Fcor
6291200	6292637	1438	0.262368	5.73436	0.00319781	0.316779	Promoter (<=1kb)	11	6291633	6356642	65010	1	0	ENSMUSG00000020456	Ogdh
27850992	27852375	1384	-0.367043	4.69809	0.0032901	0.317928	Intron (ENSMUST00000115243.8/330908, intron 1 of 7)	9	27790947	28925410	1134464	1	60045	ENSMUSG00000062257	Opcml
83746408	83747442	1035	0.350196	4.78304	0.00330884	0.317928	Promoter (<=1kb)	11	83746940	83752642	5703	1	0	ENSMUSG00000051748	Wfdc21
107037924	107038607	684	0.422371	4.27489	0.00331639	0.317928	Promoter (<=1kb)	3	107039504	107054347	14844	1	-897	ENSMUSG00000056145	AI504432
16889321	16890097	777	-0.310311	5.14276	0.00331266	0.317928	Intron (ENSMUST00000031533.10/21426, intron 1 of 6)	6	16833388	16898399	65012	2	8302	ENSMUSG00000029553	Tfec
80523973	80524964	992	-0.25505	5.87217	0.00325313	0.317928	Promoter (<=1kb)	2	80506891	80525680	18790	2	716	ENSMUSG00000027002	Nckap1
181841653	181842911	1259	0.264374	5.79215	0.00331473	0.317928	Promoter (<=1kb)	1	181815335	181842379	27045	2	0	ENSMUSG00000004880	Lbr
3870678	3871760	1083	-0.37249	4.56166	0.00333926	0.318408	Promoter (<=1kb)	4	3870657	3872105	1449	2	345	ENSMUSG00000078365	Mos
128427769	128429319	1551	0.370261	4.58144	0.00340615	0.321692	Promoter (<=1kb)	2	128189259	128429234	239976	2	0	ENSMUSG00000074813	Morrbid
84453853	84454654	802	-0.335982	4.76578	0.003447	0.321692	Intron (ENSMUST00000071370.6/219228, intron 1 of 3)	14	84448507	84479227	30721	1	5346	ENSMUSG00000035566	Pcdh17
27889474	27890354	881	-0.332314	4.79276	0.00349895	0.321692	Intron (ENSMUST00000210135.1/238988, intron 5 of 19)	14	27876414	27879863	3450	1	13060	ENSMUSG00000040640	Erc2
21435878	21436774	897	-0.387547	4.57111	0.00353227	0.321692	Intron (ENSMUST00000165766.8/13430, intron 1 of 20)	9	21425244	21507754	82511	1	10634	ENSMUSG00000033335	Dnm2
167205638	167206613	976	0.308738	5.09713	0.00347295	0.321692	Promoter (2-3kb)	20	167207292	167208827	1536	2	2214	ENSMUSG00000049775	Tmsb4x
117764310	117765283	974	-0.378041	4.42308	0.00353606	0.321692	Promoter (2-3kb)	10	117757285	117761357	4073	2	-2953	ENSMUSG00000052798	Nup107
58126886	58128388	1503	-0.304678	5.55455	0.00350644	0.321692	Distal Intergenic	2	58134066	58156797	22732	2	28409	ENSMUSG00000026832	Cytip
91961977	91963470	1494	0.242122	6.12618	0.0034638	0.321692	Promoter (<=1kb)	5	91962389	91966598	4210	1	0	ENSMUSG00000102644	Thap6
120834736	120836262	1527	0.245206	5.97683	0.00353303	0.321692	Distal Intergenic	7	120842831	120907450	64620	1	-6569	ENSMUSG00000035064	Eef2k
83381412	83382245	834	-0.348811	4.56126	0.00379399	0.332197	Intron (ENSMUST00000089622.10/194388, intron 4 of 10)	6	83400996	83401102	107	2	18857	ENSMUSG00000099045	Mir6374
13873742	13874547	806	-0.334817	4.77422	0.00383401	0.332197	Distal Intergenic	1	13785883	13786879	997	2	-86863	ENSMUSG00000097711	Gm5523
97659323	97659906	584	-0.296639	5.10437	0.00376988	0.332197	Promoter (1-2kb)	1	97643903	97661676	17774	2	1770	ENSMUSG00000044768	Macir
88502831	88503786	956	0.276281	5.42822	0.00369032	0.332197	Promoter (<=1kb)	3	88481148	88503335	22188	2	0	ENSMUSG00000028063	Lmna
24036900	24037884	985	-0.32643	4.8584	0.00385797	0.332197	Promoter (<=1kb)	17	24038144	24045954	7811	1	-260	ENSMUSG00000050762	Prss27
75655912	75656987	1076	-0.354235	4.56609	0.00389737	0.332197	Intron (ENSMUST00000166315.6/75547, intron 8 of 36)	7	75644185	75677330	33146	1	11727	ENSMUSG00000066406	Akap13
25098467	25099244	778	-0.337095	4.86127	0.00386174	0.332197	Promoter (1-2kb)	12	25093799	25097140	3342	2	-1327	ENSMUSG00000020644	Id2
9832891	9834090	1200	0.325797	4.90677	0.00392108	0.332197	Promoter (<=1kb)	3	9687479	9833679	146201	2	0	ENSMUSG00000027508	Pag1
60560353	60561516	1164	0.304152	5.19764	0.0038795	0.332197	Promoter (<=1kb)	18	60560736	60572810	12075	1	0	ENSMUSG00000024604	Rbm22
17931644	17932469	826	-0.422175	4.11448	0.00393298	0.332197	Distal Intergenic	2	17996417	17996958	542	2	64489	ENSMUSG00000062651	H2al2a
53606909	53607628	720	-0.28964	5.28863	0.00387389	0.332197	Exon (ENSMUST00000047768.10/234258, exon 5 of 10)	8	53605636	53611429	5794	2	3801	ENSMUSG00000039396	Neil3
90237066	90238209	1144	-0.274344	5.7936	0.00367737	0.332197	Intron (ENSMUST00000041767.13/67016, intron 3 of 12)	9	90241163	90255927	14765	2	17718	ENSMUSG00000037410	Tbc1d2b
40584666	40586161	1496	-0.276633	5.49263	0.00387783	0.332197	Intron (ENSMUST00000037488.7/238130, intron 1 of 52)	12	40446336	40846180	399845	1	138330	ENSMUSG00000035954	Dock4
66511411	66512750	1340	0.277712	5.37167	0.00394962	0.332197	Promoter (1-2kb)	9	66508375	66514609	6235	2	1859	ENSMUSG00000050503	Fbxl22
59344862	59346318	1457	0.27115	5.52267	0.00394338	0.332197	Promoter (<=1kb)	19	59297178	59345780	48603	2	0	ENSMUSG00000074746	Pdzd8
75703217	75705306	2090	0.208423	6.98508	0.00383672	0.332197	Promoter (<=1kb)	2	75675513	75704641	29129	2	0	ENSMUSG00000015839	Nfe2l2
116023792	116024948	1157	0.266016	6.14095	0.00397892	0.33309	Promoter (<=1kb)	11	116021961	116024504	2544	2	0	ENSMUSG00000016559	H3f3b
149166299	149167357	1059	0.307485	5.10852	0.0040395	0.336581	Promoter (<=1kb)	4	149149991	149166707	16717	2	0	ENSMUSG00000028961	Pgd
21778381	21779700	1320	-0.322773	4.86805	0.00407806	0.338213	Intron (ENSMUST00000023559.6/74147, intron 1 of 6)	16	21761287	21787807	26521	2	8107	ENSMUSG00000022853	Ehhadh
28407312	28408529	1218	-0.299895	5.39725	0.00412391	0.340432	Intron (ENSMUST00000079413.10/14229, intron 8 of 10)	17	28400958	28418504	17547	2	9975	ENSMUSG00000024222	Fkbp5
16995882	16996457	576	-0.381459	4.31466	0.00418939	0.344244	Intron (ENSMUST00000102881.9/56193, intron 1 of 9)	11	16994820	17002999	8180	2	6542	ENSMUSG00000020120	Plek
78301043	78302413	1371	-0.375479	4.52024	0.00421234	0.344542	Promoter (<=1kb)	16	78301489	78329152	27664	1	0	ENSMUSG00000022865	Cxadr
19351479	19352404	926	-0.37432	4.33794	0.00427562	0.345475	Distal Intergenic	2	19344937	19348936	4000	1	6542	NA	4930447M23Rik
85393754	85394765	1012	0.370912	4.41174	0.00432982	0.345475	Distal Intergenic	12	85342788	85374847	32060	2	-18907	ENSMUSG00000021248	Tmed10
144901639	144902208	570	0.388915	4.30154	0.0043099	0.345475	Intron (ENSMUST00000105744.7/20148, intron 2 of 5)	4	144893219	144927639	34421	1	8420	ENSMUSG00000066026	Dhrs3
16883377	16884443	1067	-0.286772	5.25932	0.00432258	0.345475	Intron (ENSMUST00000031533.10/21426, intron 1 of 6)	6	16833388	16898399	65012	2	13956	ENSMUSG00000029553	Tfec
8589217	8590230	1014	-0.260328	5.71153	0.00434	0.345475	Intron (ENSMUST00000239091.1/319939, intron 3 of 30)	11	8545693	8579121	33429	2	-10096	ENSMUSG00000020422	Tns3
72760378	72762094	1717	0.260719	6.10192	0.0042975	0.345475	Promoter (<=1kb)	12	72760741	72783784	23044	1	0	ENSMUSG00000021096	Ppm1a
56918379	56919200	822	-0.393487	4.25123	0.00439248	0.346559	Promoter (1-2kb)	14	56920765	56960352	39588	1	-1565	ENSMUSG00000021945	Zmym2
88497735	88498716	982	-0.323319	4.87201	0.00437505	0.346559	Distal Intergenic	17	88530118	88588367	58250	1	-31402	ENSMUSG00000034709	Ppp1r21
21958730	21959541	812	-0.302151	4.99857	0.0044308	0.348042	Intron (ENSMUST00000031680.9/71777, intron 4 of 11)	6	21952057	21954256	2200	1	6673	ENSMUSG00000029670	Ing3
67326895	67327760	866	-0.374448	4.33113	0.00459637	0.356338	3' UTR	5	67332099	67353355	21257	1	-4339	ENSMUSG00000029221	Slc30a9
122423408	122424158	751	0.315342	4.86388	0.0045885	0.356338	Intron (ENSMUST00000196134.1/29815, intron 6 of 6)	3	122419823	122471601	51779	1	3585	ENSMUSG00000028121	Bcar3
65042280	65043530	1251	0.268386	5.67076	0.00457473	0.356338	Promoter (<=1kb)	6	65042583	65056438	13856	1	0	ENSMUSG00000029920	Smarcad1
23981088	23981678	591	-0.344616	4.64113	0.00466806	0.36033	Intron (ENSMUST00000023151.5/12053, intron 1 of 9)	16	23965052	23988852	23801	2	7174	ENSMUSG00000022508	Bcl6
50841584	50842500	917	-0.258907	5.65259	0.00469521	0.360863	Distal Intergenic	2	50909684	50911849	2166	1	-67184	ENSMUSG00000083270	Gm13498
57831182	57831963	782	-0.38551	4.28269	0.00473795	0.362585	Promoter (2-3kb)	9	57790513	57834236	43724	2	2273	ENSMUSG00000004661	Arid3b
52118706	52119729	1024	0.365463	4.42101	0.00485849	0.364671	Promoter (<=1kb)	14	52118977	52119558	582	1	0	ENSMUSG00000057132	Rpgrip1
91990571	91991826	1256	-0.380718	4.3729	0.00485968	0.364671	Promoter (2-3kb)	13	91959715	91987989	28275	2	-2582	ENSMUSG00000021708	Rasgrf2
58240235	58241105	871	-0.317968	4.78998	0.00483245	0.364671	Distal Intergenic	4	58144820	58206859	62040	2	-33376	ENSMUSG00000028369	Svep1
191275461	191276222	762	0.376509	4.36522	0.00488791	0.364671	Intron (ENSMUST00000192965.1/ENSMUST00000192965.1, intron 1 of 5)	1	191306789	191318194	11406	2	41972	ENSMUSG00000037499	Nenf
81051332	81052556	1225	-0.261242	5.64983	0.00488518	0.364671	Intron (ENSMUST00000029652.3/54635, intron 1 of 5)	3	81037424	81210770	173347	1	13908	ENSMUSG00000028019	Pdgfc
28375358	28376535	1178	0.248111	5.96268	0.00487795	0.364671	Promoter (2-3kb)	7	28361092	28372599	11508	2	-2759	ENSMUSG00000037552	Plekhg2
63999210	64000204	995	-0.330187	4.68763	0.00490895	0.364714	Distal Intergenic	7	63886351	63938915	52565	2	-60295	ENSMUSG00000052040	Klf13
113172331	113173153	823	-0.338833	4.55293	0.00494848	0.366126	Promoter (<=1kb)	11	113043895	113173077	129183	2	0	ENSMUSG00000087259	2610035D17Rik
14620400	14621443	1044	-0.358423	4.8394	0.00497383	0.366481	Distal Intergenic	19	14448150	14598051	149902	2	-22349	ENSMUSG00000024642	Tle4
52857509	52859022	1514	0.352019	4.66442	0.00507092	0.37202	Promoter (<=1kb)	2	52857860	53132203	274344	1	0	ENSMUSG00000036053	Fmnl2
74201130	74202148	1019	-0.358242	4.72292	0.00509074	0.37202	3' UTR	4	74168937	74189001	20065	1	32193	ENSMUSG00000049122	Frmd3
43058561	43059733	1173	-0.340092	4.66817	0.00515322	0.37388	Promoter (<=1kb)	4	43058953	43166122	107170	1	0	ENSMUSG00000028456	Unc13b
94388810	94389529	720	-0.403541	4.1915	0.00524837	0.37388	Intron (ENSMUST00000111237.8/74569, intron 1 of 23)	2	94378688	94404991	26304	2	15462	ENSMUSG00000027194	Ttc17
20197344	20198629	1286	-0.364285	4.44155	0.00529782	0.37388	Distal Intergenic	3	20222290	20222359	70	2	23730	ENSMUSG00000099105	Mir7007
153486818	153487777	960	0.340236	4.66902	0.00529013	0.37388	Promoter (<=1kb)	1	153455758	153487608	31851	2	0	ENSMUSG00000042699	Dhx9
122862595	122863502	908	-0.339827	4.51458	0.00534722	0.37388	Distal Intergenic	6	122847138	122856161	9024	2	-6434	ENSMUSG00000040552	C3ar1
152164984	152166079	1096	-0.338338	4.68906	0.00534484	0.37388	Distal Intergenic	4	152159549	152160600	1052	1	5435	ENSMUSG00000028940	Hes2
6390743	6391565	823	-0.335471	4.77846	0.00532572	0.37388	Promoter (<=1kb)	15	6390120	6419837	29718	1	623	ENSMUSG00000022150	Dab2
134762241	134762938	698	0.392596	4.12863	0.00536781	0.37388	Intron (ENSMUST00000037828.7/100017, intron 1 of 8)	4	134741554	134768024	26471	2	5086	ENSMUSG00000037295	Ldlrap1
24164317	24165079	763	-0.292529	5.15448	0.00523706	0.37388	Intron (ENSMUST00000020174.6/53331, intron 2 of 9)	10	24152447	24155314	2868	1	11870	ENSMUSG00000019998	Stx7
75587521	75588768	1248	0.276143	5.31644	0.00530304	0.37388	Promoter (<=1kb)	11	75588097	75628804	40708	1	0	ENSMUSG00000017781	Pitpna
84975911	84977016	1106	0.254302	5.77295	0.00516003	0.37388	Promoter (1-2kb)	8	84976910	84978718	1809	2	1702	ENSMUSG00000052837	Junb
126131392	126132598	1207	-0.250768	5.73402	0.00526411	0.37388	Promoter (2-3kb)	4	126128819	126132798	3980	1	2573	ENSMUSG00000042608	Stk40
93732684	93734222	1539	-0.302263	4.91539	0.00541738	0.374924	Promoter (2-3kb)	16	93730099	93810590	80492	1	2585	ENSMUSG00000022946	Dop1b
66391456	66392191	736	-0.296346	5.03344	0.00542484	0.374924	Intron (ENSMUST00000152320.7/72925, intron 6 of 8)	8	66386301	66470431	84131	1	5155	ENSMUSG00000036469	Marchf1
68978514	68979348	835	-0.302037	5.00922	0.00544883	0.375128	Intron (ENSMUST00000028426.8/241447, intron 3 of 9)	2	68959911	69051328	91418	1	18603	ENSMUSG00000027035	Cers6
99706315	99707360	1046	0.322628	4.78377	0.00549165	0.376621	Promoter (<=1kb)	7	99658389	99707161	48773	2	0	ENSMUSG00000030737	Slco2b1
151343812	151345585	1774	0.259999	5.82715	0.005515	0.376774	Promoter (<=1kb)	1	151344477	151364422	19946	1	0	ENSMUSG00000023150	Ivns1abp
49275880	49276949	1070	-0.274872	5.3229	0.00555197	0.377852	Promoter (2-3kb)	2	49279474	49316652	37179	1	-2525	ENSMUSG00000036792	Mbd5
23554709	23556607	1899	-0.258086	5.82617	0.0055929	0.37919	Promoter (1-2kb)	13	23553262	23560686	7425	1	1447	ENSMUSG00000052565	H1f3
8992664	8993349	686	0.371733	4.38346	0.00569758	0.383194	Intron (ENSMUST00000092956.3/66395, intron 1 of 4)	19	8989295	9076714	87420	1	3369	ENSMUSG00000069833	Ahnak
34024358	34025246	889	0.383077	4.22534	0.00572456	0.383194	Promoter (<=1kb)	17	34025012	34025071	60	1	0	ENSMUSG00000105964	Mir219c
121371227	121372281	1055	0.393751	4.14116	0.00573791	0.383194	Intron (ENSMUST00000211301.1/67095, intron 2 of 17)	9	121367016	121474918	107903	1	4211	ENSMUSG00000032536	Trak1
184562147	184563490	1344	0.314478	4.92061	0.00569355	0.383194	Distal Intergenic	1	184527841	184557691	29851	2	-4456	ENSMUSG00000101574	1700112H15Rik
24178561	24179246	686	-0.350253	4.46994	0.0057963	0.383908	Distal Intergenic	18	24205344	24286818	81475	1	-26098	ENSMUSG00000000420	Galnt1
68914368	68915295	928	0.357153	4.78378	0.00582232	0.383908	Distal Intergenic	8	68890744	68895819	5076	1	23624	ENSMUSG00000015568	Lpl
94278438	94279343	906	-0.262905	5.42067	0.00583473	0.383908	Distal Intergenic	9	94517864	94538081	20218	2	258738	ENSMUSG00000045414	Dipk2a
114688222	114689695	1474	0.251051	5.64102	0.00579222	0.383908	Promoter (<=1kb)	9	114688790	114706671	17882	1	0	ENSMUSG00000032435	Dync1li1
118268136	118269021	886	-0.370375	4.3564	0.0059124	0.387588	Intron (ENSMUST00000026367.10/20688, intron 3 of 5)	12	118237954	118301368	63415	2	32347	ENSMUSG00000025323	Sp4
176834712	176836077	1366	0.260135	5.46887	0.00594463	0.388273	Exon (ENSMUST00000194617.1/ENSMUST00000194617.1, exon 1 of 1)	1	176814660	177020437	205778	1	20052	ENSMUSG00000026504	Sdccag8
100465285	100466166	882	0.314545	4.87962	0.00598435	0.389441	Promoter (<=1kb)	7	100465407	100470152	4746	1	0	ENSMUSG00000047248	C2cd3
123862833	123863647	815	0.382495	4.21042	0.00605196	0.389811	Promoter (1-2kb)	5	123863570	123865499	1930	2	1852	ENSMUSG00000045502	Hcar2
143118685	143119463	779	-0.307512	4.95719	0.00605562	0.389811	Intron (ENSMUST00000105778.7/110593, intron 8 of 9)	4	143136100	143136162	63	2	16699	ENSMUSG00000106597	Mir7021
62842644	62843832	1189	-0.261823	5.54836	0.00603742	0.389811	Exon (ENSMUST00000238474.1/100322896, exon 7 of 10)	5	62813823	62888308	74486	1	28821	ENSMUSG00000090326	Dthd1
48445092	48446254	1163	0.297426	4.99645	0.00609343	0.390834	Promoter (<=1kb)	6	48427697	48445464	17768	2	0	ENSMUSG00000068551	Zfp467
57485846	57486709	864	-0.421738	4.25144	0.00626545	0.393548	Intron (ENSMUST00000029380.13/97064, intron 3 of 6)	3	57425314	57441677	16364	1	60532	ENSMUSG00000027801	Tm4sf4
43363837	43364624	788	-0.309964	4.82436	0.0061683	0.393548	Promoter (<=1kb)	16	43363873	43609520	245648	1	0	ENSMUSG00000022708	Zbtb20
56280411	56281140	730	-0.330199	4.5524	0.00627767	0.393548	Distal Intergenic	3	55625195	56183701	558507	2	-96710	ENSMUSG00000027799	Nbea
72616243	72617486	1244	0.32331	4.74152	0.00625394	0.393548	Promoter (<=1kb)	6	72608432	72617000	8569	2	0	ENSMUSG00000056429	Tgoln1
77280487	77281236	750	-0.335839	4.5647	0.00629737	0.393548	Distal Intergenic	1	77373613	77377607	3995	2	96371	ENSMUSG00000026235	Epha4
120484208	120485123	916	0.366015	4.33991	0.00634128	0.393548	Promoter (<=1kb)	11	120484613	120489065	4453	1	0	ENSMUSG00000039640	Mrpl12
55054266	55055809	1544	0.34439	4.44223	0.00637205	0.393548	Promoter (<=1kb)	14	55054945	55097525	42581	1	0	ENSMUSG00000045691	Thtpa
98774896	98775936	1041	0.327501	4.78396	0.00640058	0.393548	Promoter (<=1kb)	11	98767932	98775333	7402	2	0	ENSMUSG00000020889	Nr1d1
4555008	4555775	768	-0.316086	4.87883	0.00633127	0.393548	Intron (ENSMUST00000177457.7/209630, intron 12 of 24)	2	4559754	4597989	38236	1	-3979	ENSMUSG00000026657	Frmd4a
101600132	101600751	620	-0.301094	4.83405	0.00638211	0.393548	Intron (ENSMUST00000036493.7/11928, intron 1 of 22)	3	101576219	101604684	28466	2	3933	ENSMUSG00000033161	Atp1a1
142893612	142894703	1092	-0.269866	5.30341	0.0062308	0.393548	Distal Intergenic	1	143606161	143640581	34421	2	745878	ENSMUSG00000026361	Cdc73
63492496	63493643	1148	-0.232915	5.98242	0.00628508	0.393548	Promoter (<=1kb)	17	63057782	63492753	434972	2	0	ENSMUSG00000023965	Fbxl17
143912195	143913031	837	-0.341391	4.4785	0.00645059	0.395259	Intron (ENSMUST00000196668.1/ENSMUST00000196668.1, intron 1 of 1)	3	143694189	143712210	18022	2	-199985	ENSMUSG00000105279	Gm6260
129715083	129716024	942	0.37012	4.24895	0.00664705	0.395352	Promoter (<=1kb)	5	129715497	129722556	7060	1	0	ENSMUSG00000034211	Mrps17
60821507	60822491	985	-0.309974	4.80688	0.00651701	0.395352	Intron (ENSMUST00000028347.12/56878, intron 2 of 13)	2	60755416	60780941	25526	2	-40566	ENSMUSG00000026970	Rbms1
65990476	65991457	982	-0.303612	4.81614	0.00651999	0.395352	Distal Intergenic	3	65946151	65958249	12099	2	-32227	ENSMUSG00000027829	Ccnl1
40387896	40389057	1162	-0.327672	4.75074	0.00665659	0.395352	Distal Intergenic	8	40357122	40375594	18473	1	30774	ENSMUSG00000039478	Micu3
44981475	44982143	669	-0.299413	4.81724	0.00664264	0.395352	Distal Intergenic	2	45001716	45022915	21200	2	40772	ENSMUSG00000026872	Zeb2
117281712	117282616	905	0.297334	5.10671	0.00659556	0.395352	Promoter (<=1kb)	10	117277331	117282321	4991	2	0	ENSMUSG00000069516	Lyz2
34389327	34390207	881	-0.290081	5.01545	0.00669311	0.395352	Intron (ENSMUST00000165963.8/574403, intron 1 of 3)	11	34314822	34422639	107818	1	74505	ENSMUSG00000069911	Insyn2b
91171926	91172688	763	-0.279208	5.13518	0.00671817	0.395352	Promoter (<=1kb)	15	91159111	91172185	13075	2	0	ENSMUSG00000055782	Abcd2
83392576	83394263	1688	-0.274768	5.18476	0.00670895	0.395352	Promoter (1-2kb)	4	83378317	83390668	12352	2	-1908	ENSMUSG00000086321	Gm11413
147725099	147726724	1626	0.260516	5.65463	0.00666417	0.395352	Promoter (<=1kb)	5	147561604	147726011	164408	2	0	ENSMUSG00000029648	Flt1
99250596	99252119	1524	0.235502	5.84481	0.00653333	0.395352	Promoter (<=1kb)	5	99217426	99252927	35502	2	808	ENSMUSG00000089809	Rasgef1b
75669109	75670355	1247	0.23814	6.14112	0.00658127	0.395352	Promoter (<=1kb)	12	75630596	75669537	38942	2	0	ENSMUSG00000045690	Wdr89
20180577	20182243	1667	0.292171	5.00753	0.00677975	0.39636	Promoter (<=1kb)	14	20140057	20181809	41753	2	0	ENSMUSG00000023243	Kcnk5
58127786	58129764	1979	0.222331	6.29996	0.0067624	0.39636	Promoter (<=1kb)	13	58125879	58128556	2678	2	0	ENSMUSG00000007836	Hnrnpa0
32137544	32138354	811	0.351269	4.48081	0.00683033	0.396526	Distal Intergenic	2	32151082	32234537	83456	1	-12728	ENSMUSG00000039262	Prrc2b
119125479	119126444	966	0.269292	5.23044	0.00684931	0.396526	Intron (ENSMUST00000030398.9/20525, intron 2 of 9)	4	119108914	119137330	28417	1	16565	ENSMUSG00000028645	Slc2a1
127269634	127271133	1500	0.224725	6.1526	0.00684389	0.396526	Promoter (<=1kb)	2	127270218	127284584	14367	1	0	ENSMUSG00000027367	Stard7
17778141	17779538	1398	-0.260206	5.37436	0.00689809	0.396774	Intron (ENSMUST00000129105.1/64213, intron 2 of 2)	6	17749392	17943001	193610	1	28749	ENSMUSG00000029534	St7
136325623	136326434	812	-0.221039	6.07802	0.00688574	0.396774	Promoter (<=1kb)	3	136053363	136326046	272684	2	0	ENSMUSG00000037922	Bank1
153899431	153900629	1199	0.239362	5.74787	0.00706576	0.405111	Promoter (<=1kb)	1	153899926	153900036	111	1	0	ENSMUSG00000099227	Mir8114
117769903	117770983	1081	-0.358575	4.38597	0.00717281	0.408621	Distal Intergenic	20	118427227	118428256	1030	1	-656244	ENSMUSG00000100194	Tgif2lx2
37232050	37232921	872	-0.311514	4.7789	0.00716243	0.408621	Promoter (2-3kb)	9	37230512	37235154	4643	2	2233	ENSMUSG00000032122	Slc37a2
142397808	142398622	815	0.349917	4.39178	0.00732653	0.409023	Distal Intergenic	7	142375911	142388038	12128	2	-9770	ENSMUSG00000007891	Ctsd
20979705	20981193	1489	0.336173	4.70379	0.00726233	0.409023	Distal Intergenic	5	20986646	20989261	2616	2	8068	ENSMUSG00000028771	Ptpn12
79231491	79232936	1446	-0.292053	4.88391	0.00720784	0.409023	Distal Intergenic	7	79273199	79365508	92310	1	-40263	ENSMUSG00000039202	Abhd2
66475790	66476615	826	-0.331213	4.7241	0.00734961	0.409023	Intron (ENSMUST00000023006.6/54562, intron 3 of 11)	15	66379858	66500910	121053	2	24295	ENSMUSG00000022375	Lrrc6
121368680	121369396	717	-0.290863	4.92277	0.00731427	0.409023	Intron (ENSMUST00000040344.6/75612, intron 1 of 13)	10	121365176	121376691	11516	1	3504	ENSMUSG00000034707	Gns
96558763	96559871	1109	-0.291696	4.92238	0.00736338	0.409023	Exon (ENSMUST00000185435.1/ENSMUST00000185435.1, exon 1 of 1)	9	96556591	96572043	15453	2	12172	ENSMUSG00000032413	Rasa2
149953820	149954542	723	-0.280735	5.00241	0.00732673	0.409023	Intron (ENSMUST00000070200.14/18783, intron 1 of 17)	1	149932575	149961255	28681	2	6713	ENSMUSG00000056220	Pla2g4a
59485553	59487371	1819	0.230106	6.01367	0.00728933	0.409023	Promoter (<=1kb)	9	59388258	59486614	98357	2	0	ENSMUSG00000025234	Arih1
73597084	73597976	893	-0.393995	4.10359	0.00747712	0.412769	Distal Intergenic	16	73894664	73899885	5222	2	301909	ENSMUSG00000052516	Robo2
24490352	24491414	1063	0.298582	4.93092	0.00747431	0.412769	Promoter (<=1kb)	14	24490681	24495432	4752	1	0	ENSMUSG00000025290	Rps24
73328109	73328870	762	0.324477	4.67321	0.00754079	0.413952	Promoter (<=1kb)	13	73319838	73328462	8625	2	0	ENSMUSG00000021606	Ndufs6
81101272	81102753	1482	0.257153	5.67962	0.00754497	0.413952	Intron (ENSMUST00000029652.3/54635, intron 1 of 5)	3	81037424	81210770	173347	1	63848	ENSMUSG00000028019	Pdgfc
17723454	17724307	854	-0.323174	4.65449	0.00762	0.416786	Distal Intergenic	18	17568746	17580990	12245	2	-142464	ENSMUSG00000117615	4930545E07Rik
70221407	70221989	583	-0.353664	4.43029	0.00764842	0.417061	Intron (ENSMUST00000071250.12/110095, intron 2 of 19)	12	70214348	70227345	12998	2	5356	ENSMUSG00000021069	Pygl
131370768	131371819	1052	-0.236258	5.777	0.00769323	0.418226	Promoter (<=1kb)	7	131371141	131387839	16699	1	0	ENSMUSG00000063179	Pstk
65856523	65857356	834	-0.303651	4.74108	0.00773712	0.419333	Intron (ENSMUST00000122912.7/77771, intron 1 of 6)	2	65860597	65949439	88843	1	-3241	ENSMUSG00000044647	Csrnp3
135468072	135468854	783	0.334344	4.50309	0.00796542	0.419514	Promoter (2-3kb)	5	135436115	135465927	29813	2	-2145	ENSMUSG00000039959	Hip1
103613833	103614943	1111	-0.316174	4.59645	0.00799638	0.419514	Intron (ENSMUST00000031263.1/75750, intron 3 of 5)	5	103605711	103629403	23693	2	14460	ENSMUSG00000029321	Slc10a6
34619341	34620791	1451	0.366269	4.25938	0.00818202	0.419514	Intron (ENSMUST00000079391.9/109624, intron 1 of 13)	6	34598620	34662748	64129	1	20721	ENSMUSG00000029761	Cald1
28003635	28004980	1346	0.364998	4.20429	0.00818142	0.419514	Distal Intergenic	5	28071363	28078662	7300	1	-66383	ENSMUSG00000045294	Insig1
56814168	56815215	1048	0.35451	4.37457	0.00819112	0.419514	Intron (ENSMUST00000086801.6/19725, intron 1 of 16)	17	56799909	56830939	31031	2	15724	ENSMUSG00000024206	Rfx2
37874463	37875424	962	-0.301279	4.83648	0.00795744	0.419514	Intron (ENSMUST00000078717.6/320184, intron 1 of 3)	16	37868389	37888858	20470	1	6074	ENSMUSG00000034158	Lrrc58
63386298	63387112	815	-0.331632	4.60819	0.00814014	0.419514	Promoter (<=1kb)	10	63386563	63410576	24014	1	0	ENSMUSG00000036764	Dnajc12
84280183	84281368	1186	0.392492	4.15016	0.0083053	0.419514	Intron (ENSMUST00000023072.6/170736, intron 3 of 12)	15	84271291	84273906	2616	1	8892	ENSMUSG00000022438	Parvb
12293850	12294672	823	-0.355346	4.273	0.00832669	0.419514	Intron (ENSMUST00000028106.10/241226, intron 2 of 29)	2	12300946	12311300	10355	1	-6274	ENSMUSG00000086843	E030013I19Rik
55852647	55853441	795	-0.301028	4.73336	0.00814386	0.419514	Intron (ENSMUST00000168271.8/20430, intron 1 of 11)	7	55842255	55930471	88217	1	10392	ENSMUSG00000030447	Cyfip1
71489558	71490312	755	-0.311448	4.65106	0.00829086	0.419514	Distal Intergenic	17	71344489	71475343	130855	2	-14215	ENSMUSG00000024054	Smchd1
101441881	101442765	885	-0.338149	4.59222	0.00832746	0.419514	Promoter (<=1kb)	11	101442298	101445529	3232	1	0	ENSMUSG00000063316	Rpl27
32799880	32801025	1146	0.278455	5.22692	0.00787027	0.419514	Promoter (<=1kb)	4	32800253	32801383	1131	1	0	ENSMUSG00000045854	Lyrm2
135362374	135363784	1411	-0.261753	5.26654	0.00783179	0.419514	Promoter (<=1kb)	6	135362545	135383173	20629	1	0	ENSMUSG00000030208	Emp1
126612615	126613311	697	-0.325125	4.55258	0.00848137	0.419514	Intron (ENSMUST00000143383.7/108058, intron 2 of 2)	3	126597414	126844327	246914	1	15201	ENSMUSG00000053819	Camk2d
24894182	24895245	1064	-0.31007	4.76794	0.00843318	0.419514	Exon (ENSMUST00000104008.1/ENSMUST00000104008.1, exon 1 of 1)	6	24890537	24891745	1209	1	3645	ENSMUSG00000029678	Hyal5
63089635	63090634	1000	-0.272609	5.2255	0.0080265	0.419514	Promoter (1-2kb)	1	62958418	63091929	133512	2	1295	ENSMUSG00000040865	Ino80d
3538937	3539815	879	-0.290779	4.81467	0.00844464	0.419514	Promoter (<=1kb)	11	3517523	3539239	21717	2	0	ENSMUSG00000020439	Smtn
13873836	13874566	731	-0.252598	5.52053	0.00777674	0.419514	Promoter (2-3kb)	6	13871569	13896422	24854	1	2267	ENSMUSG00000097616	1110019D14Rik
121740801	121742049	1249	0.292119	4.98697	0.00835814	0.419514	Distal Intergenic	11	121702763	121715829	13067	1	38038	ENSMUSG00000039208	Metrnl
93688118	93689464	1347	0.262296	5.39089	0.00807124	0.419514	Intron (ENSMUST00000020204.4/57764, intron 3 of 9)	10	93674218	93683322	9105	2	-4796	ENSMUSG00000085723	Gm15915
120163287	120164104	818	-0.284396	4.96409	0.00847648	0.419514	Intron (ENSMUST00000020448.10/73914, intron 8 of 11)	10	120160142	120170378	10237	2	6274	ENSMUSG00000020227	Irak3
126923246	126924310	1065	-0.284192	5.02266	0.00842511	0.419514	3' UTR	3	126923490	126929812	6323	2	5502	ENSMUSG00000032826	Ank2
92923374	92924206	833	-0.241618	5.5335	0.00802902	0.419514	Distal Intergenic	13	92845198	92847681	2484	1	78176	ENSMUSG00000021704	Mtx3
65870420	65871570	1151	-0.264991	5.29756	0.00832827	0.419514	Intron (ENSMUST00000122912.7/77771, intron 2 of 6)	2	65860597	65949439	88843	1	9823	ENSMUSG00000044647	Csrnp3
88862935	88864273	1339	0.264486	5.3409	0.00849333	0.419514	Promoter (<=1kb)	15	88862186	88865726	3541	1	749	ENSMUSG00000035828	Pim3
106143824	106144877	1054	-0.298843	5.39992	0.00837008	0.419514	Distal Intergenic	3	106148597	106149761	1165	2	4884	ENSMUSG00000040809	Chil3
106935333	106937206	1874	0.235475	5.70461	0.00820503	0.419514	Promoter (<=1kb)	8	106935750	107019714	83965	1	0	ENSMUSG00000041308	Sntb2
8701031	8702340	1310	-0.25529	5.46172	0.00842941	0.419514	Distal Intergenic	11	8431652	8664681	233030	2	-36350	ENSMUSG00000020422	Tns3
55532151	55533340	1190	0.240949	5.77298	0.00817459	0.419514	Promoter (<=1kb)	4	55527143	55532466	5324	2	0	ENSMUSG00000003032	Klf4
54876124	54877648	1525	0.236565	5.74059	0.00831554	0.419514	Promoter (<=1kb)	14	54872681	54877550	4870	2	0	ENSMUSG00000072494	Ppp1r3e
16215154	16216766	1613	-0.191933	6.79109	0.00799958	0.419514	Intron (ENSMUST00000217308.2/270120, intron 3 of 25)	9	15910205	16378231	468027	2	161465	ENSMUSG00000074505	Fat3
126759996	126761639	1644	0.314766	4.82198	0.00858947	0.423091	Promoter (<=1kb)	7	126760597	126765819	5223	1	0	ENSMUSG00000063065	Mapk3
73957551	73958207	657	-0.389211	4.07255	0.00872062	0.42602	Intron (ENSMUST00000117785.8/268902, intron 15 of 27)	16	73892306	73961860	69555	2	3653	ENSMUSG00000052516	Robo2
95827203	95827962	760	-0.335457	4.47224	0.00870472	0.42602	Intron (ENSMUST00000233116.1/69776, intron 2 of 4)	16	95831117	95845770	14654	2	17808	ENSMUSG00000117232	1600002D24Rik
96979478	96980749	1272	-0.274814	5.11767	0.00871242	0.42602	Distal Intergenic	5	96997689	97069649	71961	1	-16940	ENSMUSG00000034663	Bmp2k
41263186	41264640	1455	0.208149	6.22538	0.00875503	0.426532	Promoter (<=1kb)	19	41210844	41263997	53154	2	0	ENSMUSG00000025016	Tm9sf3
59875369	59876251	883	-0.269316	5.16261	0.00881462	0.428266	Distal Intergenic	13	59771561	59823147	51587	2	-52222	ENSMUSG00000035248	Tut7
62846572	62847239	668	-0.329214	4.488	0.00895284	0.432977	Intron (ENSMUST00000238474.1/100322896, intron 7 of 9)	5	62813823	62888308	74486	1	32749	ENSMUSG00000090326	Dthd1
21961932	21963481	1550	-0.274295	5.17738	0.00896016	0.432977	Distal Intergenic	3	22076652	22216594	139943	1	-113171	ENSMUSG00000027630	Tbl1xr1
4231133	4232636	1504	0.245096	5.63432	0.00899431	0.433453	Promoter (<=1kb)	19	4231899	4233634	1736	1	0	ENSMUSG00000024854	Pold4
76195825	76197144	1320	0.308271	4.78739	0.00906159	0.435518	Distal Intergenic	12	76120439	76177259	56821	2	-18566	ENSMUSG00000021055	Esr2
43425779	43426957	1179	0.275413	5.24814	0.00917017	0.438374	Promoter (<=1kb)	11	43420250	43426251	6002	2	0	ENSMUSG00000020415	Pttg1
23550147	23551183	1037	-0.268344	5.33753	0.00916574	0.438374	Promoter (<=1kb)	17	23550799	23565291	14493	1	0	ENSMUSG00000117322	6330415G19Rik
31668952	31670457	1506	0.240144	5.65416	0.009209	0.439053	Distal Intergenic	14	31635648	31641286	5639	2	-27666	ENSMUSG00000021884	Hacl1
99335030	99335937	908	-0.364075	4.29859	0.00924438	0.439564	Intron (ENSMUST00000113322.8/108655, intron 1 of 18)	6	99161940	99266532	104593	2	-68498	ENSMUSG00000030067	Foxp1
167075483	167076345	863	-0.354122	4.33127	0.00932406	0.440334	Intron (ENSMUST00000165874.7/226610, intron 1 of 2)	1	167001589	167091009	89421	1	73894	ENSMUSG00000060568	Fam78b
89874166	89875044	879	-0.274111	5.08553	0.00935935	0.440334	Distal Intergenic	9	89909908	89915847	5940	1	-34864	ENSMUSG00000032356	Rasgrf1
58214477	58215785	1309	0.237429	5.62667	0.00931624	0.440334	Promoter (<=1kb)	15	58175879	58214932	39054	2	0	ENSMUSG00000022358	Fbxo32
122027839	122029451	1613	0.206607	6.4176	0.00934531	0.440334	Promoter (<=1kb)	2	122028652	122029328	677	1	0	ENSMUSG00000043424	Eif3j2
10252797	10253610	814	-0.303663	4.73618	0.00939821	0.440999	Intron (ENSMUST00000187510.6/12671, intron 1 of 4)	13	10215694	10360563	144870	2	106953	ENSMUSG00000046159	Chrm3
108182403	108183325	923	-0.354542	4.40928	0.00945382	0.442444	Intron (ENSMUST00000220518.1/11906, intron 2 of 15)	8	107942644	108961630	1018987	1	239759	ENSMUSG00000038872	Zfhx3
49367200	49368336	1137	0.275025	5.20231	0.00952264	0.443603	Promoter (<=1kb)	6	49367739	49390539	22801	1	0	ENSMUSG00000047115	Fam221a
80324972	80325998	1027	-0.238955	5.49142	0.00952835	0.443603	Distal Intergenic	8	80493781	80510542	16762	1	-167783	ENSMUSG00000051839	Gypa
126690448	126691150	703	-0.357462	4.2672	0.00956279	0.444047	Intron (ENSMUST00000106402.7/108058, intron 3 of 19)	3	126778167	126784772	6606	1	-87017	ENSMUSG00000053819	Camk2d
67481458	67482313	856	-0.270959	5.02047	0.00970492	0.447154	Distal Intergenic	15	67226769	67377094	150326	1	254689	ENSMUSG00000102069	1700012I11Rik
35294465	35295292	828	-0.255552	5.56085	0.00969826	0.447154	Distal Intergenic	12	35194811	35194897	87	2	-99568	ENSMUSG00000076253	Mir680-3
25200584	25202153	1570	0.228658	5.82041	0.00967922	0.447154	Promoter (<=1kb)	8	25154552	25201449	46898	2	0	ENSMUSG00000065954	Tacc1
153512166	153513033	868	0.342986	4.3217	0.00988204	0.448672	Intron (ENSMUST00000035346.13/329540, intron 1 of 10)	2	153407462	153529971	122510	2	16938	ENSMUSG00000061411	Nol4l
106563224	106563932	709	-0.362434	4.42721	0.0098568	0.448672	Promoter (2-3kb)	4	106561038	106589113	28076	1	2186	ENSMUSG00000034926	Dhcr24
22853555	22854180	626	0.361063	4.14881	0.00998117	0.448672	Intron (ENSMUST00000189990.1/53625, intron 1 of 5)	11	22759738	22859545	99808	2	5365	ENSMUSG00000051650	B3gnt2
17763985	17764983	999	-0.31555	4.49594	0.00996186	0.448672	Intron (ENSMUST00000129105.1/64213, intron 2 of 2)	6	17749392	17943001	193610	1	14593	ENSMUSG00000029534	St7
90051665	90053165	1501	0.313838	4.61607	0.00991702	0.448672	Promoter (<=1kb)	3	90000140	90052455	52316	2	0	ENSMUSG00000042520	Ubap2l
43982112	43982915	804	-0.296837	4.70376	0.00978894	0.448672	Promoter (<=1kb)	4	43983483	43985423	1941	1	-568	ENSMUSG00000070999	Ccin
51584295	51585444	1150	-0.307755	4.55004	0.00998949	0.448672	3' UTR	10	51585416	51590517	5102	2	5073	ENSMUSG00000019909	Fam162b
40970376	40971815	1440	0.286312	5.09831	0.00978109	0.448672	Promoter (<=1kb)	4	40970906	41012608	41703	1	0	ENSMUSG00000028423	Nfx1
57211407	57212300	894	-0.255141	5.37232	0.00992132	0.448672	Distal Intergenic	12	56712634	57197472	484839	2	-13935	ENSMUSG00000035472	Slc25a21
52141339	52142533	1195	-0.244805	5.47058	0.00985271	0.448672	Intron (ENSMUST00000185516.1/20846, intron 22 of 33)	1	52150104	52152399	2296	1	-7571	ENSMUSG00000026104	Stat1
104400512	104401547	1036	-0.363365	4.19926	0.0101444	0.44924	5' UTR	7	104411685	104412267	583	2	10720	ENSMUSG00000030921	Trim30a
30133265	30134352	1088	0.32648	4.45654	0.0100823	0.44924	Promoter (<=1kb)	2	30133746	30137296	3551	1	0	ENSMUSG00000039678	Tbc1d13
17697299	17698478	1180	-0.334608	4.62463	0.0101526	0.44924	Distal Intergenic	10	17723218	17725674	2457	1	-24740	ENSMUSG00000039910	Cited2
157429642	157430402	761	-0.306152	4.74028	0.0101773	0.44924	Intron (ENSMUST00000109533.7/20779, intron 1 of 13)	2	157424392	157458600	34209	1	5250	ENSMUSG00000027646	Src
54798261	54798992	732	-0.29546	4.86371	0.0101785	0.44924	Intron (ENSMUST00000179030.7/329154, intron 2 of 27)	1	54762368	54813443	51076	2	14451	ENSMUSG00000052331	Ankrd44
155098068	155100039	1972	0.241524	5.65259	0.0100564	0.44924	Promoter (<=1kb)	1	155096361	155099636	3276	2	0	ENSMUSG00000056708	Ier5
27174082	27175694	1613	0.206318	6.34623	0.0101489	0.44924	Promoter (<=1kb)	8	27138773	27174646	35874	2	0	ENSMUSG00000031488	Rab11fip1
119534163	119535096	934	-0.259115	5.15758	0.0102624	0.44994	Promoter (<=1kb)	1	119530293	119535245	4953	2	149	ENSMUSG00000101731	3830432H09Rik
3682749	3683418	670	-0.256356	5.22871	0.0102701	0.44994	Intron (ENSMUST00000041377.12/17096, intron 1 of 12)	4	3678130	3739176	61047	1	4619	ENSMUSG00000042228	Lyn
136463834	136465588	1755	0.219921	5.84166	0.0102641	0.44994	Distal Intergenic	6	136506167	136566758	60592	1	-40579	ENSMUSG00000030213	Atf7ip
90396122	90397422	1301	-0.31253	4.54683	0.0104556	0.456435	Intron (ENSMUST00000065856.7/26559, intron 1 of 10)	16	90400544	90497858	97315	1	-3122	ENSMUSG00000053414	Hunk
90177056	90178064	1009	-0.282576	5.02399	0.0104695	0.456435	Distal Intergenic	16	89787111	90143769	356659	2	-33287	ENSMUSG00000002489	Tiam1
9125019	9125741	723	-0.315326	4.52742	0.0105329	0.4576	Intron (ENSMUST00000188211.7/217980, intron 3 of 17)	13	9136215	9143765	7551	1	-10474	ENSMUSG00000033499	Larp4b
108267696	108268692	997	-0.288929	4.73844	0.0105545	0.4576	Intron (ENSMUST00000022207.9/74559, intron 3 of 7)	13	108316332	108389585	73254	1	-47640	ENSMUSG00000021697	Depdc1b
69196761	69198399	1639	0.209597	6.15224	0.0105732	0.4576	Promoter (<=1kb)	12	69182834	69197104	14271	2	0	ENSMUSG00000020973	Dnaaf2
66242607	66243292	686	0.351875	4.15544	0.0107049	0.457628	Intron (ENSMUST00000022622.13/19229, intron 1 of 30)	14	66153258	66213552	60295	2	-29055	ENSMUSG00000059456	Ptk2b
15080272	15081270	999	-0.351547	4.49091	0.0107146	0.457628	Intron (ENSMUST00000041606.13/69352, intron 3 of 12)	4	15110962	15148961	38000	2	67691	ENSMUSG00000040536	Necab1
27373940	27374804	865	-0.277587	4.93674	0.0106998	0.457628	Distal Intergenic	16	27353322	27370239	16918	2	-3701	ENSMUSG00000056423	Uts2b
151038587	151039981	1395	0.258518	5.27653	0.0106091	0.457628	Promoter (<=1kb)	2	151029685	151039398	9714	2	0	ENSMUSG00000053916	Nanp
119421799	119423332	1534	0.243721	5.46177	0.0107279	0.457628	Promoter (<=1kb)	4	119418530	119422358	3829	2	0	ENSMUSG00000028636	Ppcs
79354278	79356172	1895	0.206987	6.20452	0.0107201	0.457628	Promoter (<=1kb)	17	79333727	79355091	21365	2	0	ENSMUSG00000036533	Cdc42ep3
7752670	7753739	1070	-0.304135	4.67551	0.0107666	0.458076	Distal Intergenic	6	7675169	7693254	18086	2	-59416	ENSMUSG00000029752	Asns
80918856	80919757	902	-0.258152	5.19846	0.0108154	0.458076	Distal Intergenic	8	80764438	80880519	116082	2	-38337	ENSMUSG00000031714	Gab1
178416122	178417074	953	-0.227262	5.92552	0.0107982	0.458076	Promoter (1-2kb)	2	178414582	178420290	5709	1	1540	ENSMUSG00000070476	Fam217b
64759626	64760624	999	-0.336054	4.52031	0.0109293	0.460252	Exon (ENSMUST00000034017.8/77113, exon 7 of 15)	8	64718139	64733792	15654	2	-25834	ENSMUSG00000031604	Msmo1
36655438	36656478	1041	-0.284072	4.78406	0.0109442	0.460252	Intron (ENSMUST00000089620.10/12524, intron 1 of 7)	16	36603869	36666077	62209	2	9599	ENSMUSG00000022901	Cd86
86464510	86465284	775	-0.238337	5.42421	0.0108938	0.460252	Promoter (<=1kb)	9	86307306	86464950	157645	2	0	ENSMUSG00000032415	Ube2cbp
97082283	97083290	1008	0.292472	4.80894	0.011022	0.460673	Promoter (<=1kb)	7	97081776	97305036	223261	1	507	ENSMUSG00000004508	Gab2
143211772	143213228	1457	0.259247	5.25794	0.0110318	0.460673	Promoter (<=1kb)	4	143107391	143212705	105315	2	0	ENSMUSG00000057637	Prdm2
19869337	19870269	933	-0.261664	5.29233	0.0109866	0.460673	Distal Intergenic	4	19890832	19916940	26109	2	46671	ENSMUSG00000028238	Atp6v0d2
95572565	95573673	1109	-0.323824	4.43561	0.0112146	0.460753	Distal Intergenic	1	95618551	95667535	48985	2	93862	ENSMUSG00000040710	St8sia4
72689597	72690760	1164	0.303199	4.71689	0.0112131	0.460753	Promoter (<=1kb)	11	72690006	72725180	35175	1	0	ENSMUSG00000020790	Ankfy1
88054019	88055219	1201	-0.285294	4.93317	0.0111286	0.460753	Distal Intergenic	10	88091072	88092375	1304	1	-35853	ENSMUSG00000035383	Pmch
86689962	86691021	1060	0.275185	4.9845	0.0111331	0.460753	Distal Intergenic	4	86656565	86670060	13496	2	-19902	ENSMUSG00000028494	Plin2
36925483	36926829	1347	0.272668	5.4513	0.01114	0.460753	Promoter (<=1kb)	19	36926079	37012752	86674	1	0	ENSMUSG00000040565	Btaf1
119401454	119403472	2019	0.236417	5.56151	0.0110975	0.460753	Promoter (<=1kb)	9	119402118	119433515	31398	1	0	ENSMUSG00000061393	Acvr2b
131137784	131139756	1973	0.230552	5.69768	0.0111939	0.460753	Promoter (<=1kb)	1	131127455	131138340	10886	2	0	ENSMUSG00000016526	Dyrk3
105372714	105373511	798	-0.316621	4.63297	0.0113233	0.463087	Promoter (1-2kb)	7	105375038	105377521	2484	1	-1527	ENSMUSG00000078611	Gm5901
75845679	75846368	690	-0.298691	4.72553	0.0113203	0.463087	Intron (ENSMUST00000022082.7/93692, intron 1 of 2)	13	75839910	75849451	9542	1	5769	ENSMUSG00000021591	Glrx
32107652	32108485	834	-0.286075	4.88288	0.0113505	0.463136	Promoter (<=1kb)	19	31982597	32108156	125560	2	0	ENSMUSG00000024887	Asah2
44529020	44530046	1027	0.331825	4.36056	0.0115353	0.46392	Promoter (<=1kb)	10	44446717	44528501	81785	2	-519	ENSMUSG00000038151	Prdm1
156938703	156940371	1669	-0.34479	4.53192	0.0114364	0.46392	Promoter (<=1kb)	1	156804166	156939602	135437	2	0	ENSMUSG00000026594	Ralgps2
68717418	68718535	1118	-0.311131	4.60277	0.0115253	0.46392	Distal Intergenic	7	68741511	68749188	7678	2	30653	ENSMUSG00000042659	Arrdc4
58475937	58476845	909	-0.277809	4.96867	0.0114712	0.46392	Exon (ENSMUST00000137035.7/54613, exon 7 of 11)	16	58486421	58489425	3005	2	12580	ENSMUSG00000022747	St3gal6
142189280	142190844	1565	-0.250849	5.21663	0.0114221	0.46392	5' UTR	20	142081160	142196931	115772	2	6087	ENSMUSG00000042282	Gucy2f
16870411	16871467	1057	0.250203	5.28127	0.0115518	0.46392	Promoter (<=1kb)	16	16870736	16885849	15114	1	0	ENSMUSG00000022779	Top3b
72110700	72112409	1710	-0.241777	5.43785	0.0115224	0.46392	Promoter (<=1kb)	9	71842688	72111847	269160	2	0	ENSMUSG00000032228	Tcf12
100865827	100866637	811	-0.337112	4.35008	0.0115937	0.463961	3' UTR	9	100848161	100855814	7654	1	17666	ENSMUSG00000037286	Stag1
14261781	14262679	899	-0.313908	4.63232	0.0116049	0.463961	Promoter (<=1kb)	2	14261003	14261081	79	1	778	ENSMUSG00000077897	Mir511
104205877	104206774	898	-0.325734	4.38459	0.0117444	0.466403	5' UTR	7	104218793	104227733	8941	1	-12019	ENSMUSG00000072244	Trim6
30415512	30416929	1418	-0.275031	5.05572	0.0117321	0.466403	Distal Intergenic	16	30362579	30405975	43397	2	-9537	ENSMUSG00000022533	Atp13a3
76533146	76534522	1377	0.232477	5.63065	0.0117168	0.466403	Promoter (<=1kb)	12	76533134	76533212	79	2	0	ENSMUSG00000092738	Mir5135
18609640	18611126	1487	0.227189	5.67577	0.0117729	0.466496	Exon (ENSMUST00000220919.1/ENSMUST00000220919.1, exon 1 of 1)	12	18514546	18535251	20706	1	95094	ENSMUSG00000073197	5730507C01Rik
58474704	58475395	692	-0.332951	4.34658	0.0118067	0.466795	Intron (ENSMUST00000137035.7/54613, intron 7 of 10)	16	58486421	58489425	3005	2	14030	ENSMUSG00000022747	St3gal6
34096239	34097062	824	-0.353516	4.19415	0.0120292	0.466799	Intron (ENSMUST00000172082.1/67154, intron 1 of 1)	15	34083853	34117997	34145	1	12386	ENSMUSG00000022255	Mtdh
135059637	135060342	706	-0.331216	4.36492	0.0119852	0.466799	Intron (ENSMUST00000131552.4/18795, intron 3 of 32)	2	135169573	135215616	46044	2	155274	ENSMUSG00000085247	4930545L23Rik
43350980	43351897	918	0.310685	4.53559	0.0120381	0.466799	Promoter (<=1kb)	7	43351341	43359468	8128	1	0	ENSMUSG00000039013	Siglecf
109821997	109823061	1065	-0.304774	4.6177	0.0119826	0.466799	Intron (ENSMUST00000122041.7/238871, intron 7 of 16)	13	109757221	109761612	4392	1	64776	ENSMUSG00000021699	Pde4d
126650094	126650924	831	-0.286494	4.70335	0.0118613	0.466799	Intron (ENSMUST00000143383.7/108058, intron 2 of 2)	3	126597414	126844327	246914	1	52680	ENSMUSG00000053819	Camk2d
11771502	11772463	962	-0.319303	4.57603	0.0120807	0.466799	Intron (ENSMUST00000071564.13/50755, intron 1 of 20)	2	11747850	11777507	29658	2	5044	ENSMUSG00000058594	Fbh1
20140694	20141664	971	0.339308	4.4095	0.0123673	0.466799	Promoter (<=1kb)	16	20141063	20232573	91511	1	0	ENSMUSG00000041215	Yeats2
22651101	22651854	754	-0.338716	4.27935	0.0124218	0.466799	Intron (ENSMUST00000089925.9/110197, intron 1 of 24)	16	22595628	22657028	61401	2	5174	ENSMUSG00000022861	Dgkg
99151210	99151961	752	-0.323875	4.43026	0.0123485	0.466799	Distal Intergenic	7	98885021	99141141	256121	2	-10069	ENSMUSG00000035354	Uvrag
39085211	39086386	1176	-0.307583	4.47859	0.0123147	0.466799	Intron (ENSMUST00000148850.7/71302, intron 2 of 5)	18	39099311	39126933	27623	1	-12925	ENSMUSG00000036452	Arhgap26
32183860	32184618	759	-0.291946	4.80386	0.0120649	0.466799	Intron (ENSMUST00000234576.1/26405, intron 1 of 2)	18	32163196	32236751	73556	1	20664	ENSMUSG00000024383	Map3k2
75498798	75499671	874	-0.292079	4.71674	0.0123768	0.466799	Distal Intergenic	3	75396868	75481741	84874	2	-17057	ENSMUSG00000104301	Wdr49
32277123	32278420	1298	0.286158	4.86985	0.0122144	0.466799	Promoter (<=1kb)	16	32277459	32289194	11736	1	0	ENSMUSG00000014074	Rnf168
151740588	151741696	1109	0.262426	5.11519	0.0118918	0.466799	Promoter (<=1kb)	2	151715812	151741310	25499	2	0	ENSMUSG00000032869	Psmf1
17787784	17789055	1272	-0.270346	4.89426	0.0123338	0.466799	Distal Intergenic	10	17796226	17807908	11683	1	-7171	ENSMUSG00000039891	Txlnb
23569953	23570721	769	-0.282666	5.05738	0.0121038	0.466799	Distal Intergenic	9	23373932	23406831	32900	1	196021	ENSMUSG00000031963	Bmper
22225264	22226184	921	-0.274904	4.92418	0.0124228	0.466799	Promoter (<=1kb)	17	22197265	22225616	28352	2	0	ENSMUSG00000096433	Zfp994
129472415	129473252	838	0.265384	5.32015	0.0123589	0.466799	Promoter (<=1kb)	6	129461591	129472772	11182	2	0	ENSMUSG00000079293	Clec7a
155812004	155813265	1262	0.240252	5.52392	0.0122258	0.466799	Promoter (<=1kb)	1	155778158	155812889	34732	2	0	ENSMUSG00000033684	Qsox1
95668351	95669592	1242	-0.242159	5.59462	0.0120448	0.466799	Distal Intergenic	3	95676750	95677151	402	2	7559	ENSMUSG00000015850	Adamtsl4
86757097	86758575	1479	0.232561	5.724	0.0121555	0.466799	Promoter (<=1kb)	11	86694351	86757565	63215	2	0	ENSMUSG00000047126	Cltc
9982259	9983296	1038	0.209847	6.1329	0.0121946	0.466799	Promoter (<=1kb)	19	9982646	9985098	2453	1	0	ENSMUSG00000024661	Fth1
120612132	120613799	1668	0.20726	6.21607	0.0124351	0.466799	Promoter (<=1kb)	5	120594305	120612339	18035	2	0	ENSMUSG00000029600	Rita1
94209854	94212271	2418	0.189656	6.54063	0.0124254	0.466799	Promoter (<=1kb)	11	94211454	94215495	4042	1	0	ENSMUSG00000037573	Tob1
77767196	77768190	995	-0.273993	4.8385	0.0124661	0.466982	Promoter (<=1kb)	18	77757568	77767780	10213	2	0	ENSMUSG00000041840	Haus1
88462539	88463219	681	0.332432	4.42394	0.0125107	0.467208	5' UTR	17	88440775	88487251	46477	1	21764	ENSMUSG00000034998	Foxn2
137918090	137919341	1252	0.267103	4.97502	0.0125246	0.467208	Promoter (<=1kb)	3	137918506	137928219	9714	1	0	ENSMUSG00000091512	Lamtor3
79910547	79911652	1106	-0.281332	4.82772	0.0126439	0.468717	Intron (ENSMUST00000118853.7/68659, intron 3 of 4)	3	79885930	79946278	60349	1	24617	ENSMUSG00000027955	Gask1b
54117639	54118447	809	-0.256444	5.17585	0.0126374	0.468717	Distal Intergenic	10	53907444	54076609	169166	2	-41030	ENSMUSG00000003746	Man1a
60002368	60003799	1432	0.217271	5.78239	0.0126132	0.468717	Promoter (<=1kb)	10	59987409	60003135	15727	2	0	ENSMUSG00000020107	Anapc16
160208196	160208895	700	-0.3403	4.31706	0.0127304	0.470945	Distal Intergenic	2	160311393	160313616	2224	2	104721	ENSMUSG00000074623	Gm826
53706976	53707703	728	-0.348139	4.23732	0.0128314	0.472719	Distal Intergenic	8	53586867	53639065	52199	2	-67911	ENSMUSG00000039396	Neil3
109254756	109255704	949	-0.237773	5.37534	0.0128102	0.472719	Distal Intergenic	3	109340653	109685698	345046	1	-84949	ENSMUSG00000033721	Vav3
35732200	35732970	771	-0.337989	4.25431	0.0128876	0.472836	Distal Intergenic	3	35754134	35829688	75555	1	-21164	ENSMUSG00000037400	Atp11b
28428459	28429426	968	-0.317775	4.54686	0.0128796	0.472836	Promoter (<=1kb)	17	28402696	28428629	25934	2	0	ENSMUSG00000024222	Fkbp5
129516310	129517156	847	0.325854	4.4109	0.0130042	0.472976	Promoter (<=1kb)	6	129516551	129517534	984	1	0	ENSMUSG00000030160	Tmem52b
57294803	57295691	889	-0.301628	4.6424	0.0130505	0.472976	Intron (ENSMUST00000075637.10/545622, intron 1 of 25)	4	57245051	57300375	55325	2	4684	ENSMUSG00000038764	Ptpn3
46856473	46858195	1723	0.291918	4.79657	0.0129401	0.472976	Promoter (<=1kb)	17	46825795	46858482	32688	2	287	ENSMUSG00000036568	Bicral
20304411	20305485	1075	-0.225556	5.65391	0.0130309	0.472976	Distal Intergenic	3	20248264	20275733	27470	2	-28678	ENSMUSG00000011463	Cpb1
14800037	14801322	1286	-0.229262	5.88373	0.0130244	0.472976	Promoter (2-3kb)	14	14803415	15012059	208645	1	-2093	ENSMUSG00000042567	Nek10
73255341	73257318	1978	0.192784	6.59875	0.0130245	0.472976	Promoter (<=1kb)	5	73020322	73256619	236298	2	0	ENSMUSG00000070733	Fryl
70784994	70785825	832	-0.264247	4.8932	0.0131484	0.474671	Distal Intergenic	14	70776710	70777595	886	1	8284	ENSMUSG00000022102	Dok2
108991308	108992275	968	-0.254547	5.30691	0.0131506	0.474671	Promoter (<=1kb)	9	108991778	109032228	40451	1	0	ENSMUSG00000025648	Pfkfb4
65390861	65391877	1017	0.345589	4.21907	0.0133527	0.478143	Promoter (<=1kb)	5	65388364	65391005	2642	2	0	ENSMUSG00000047215	Rpl9
58137402	58138173	772	-0.341426	4.44131	0.0133782	0.478143	Exon (ENSMUST00000028175.6/227929, exon 7 of 8)	2	58134066	58156797	22732	2	18624	ENSMUSG00000026832	Cytip
74303661	74304633	973	0.248297	5.23987	0.0132938	0.478143	Promoter (<=1kb)	1	74288247	74304405	16159	2	0	ENSMUSG00000006301	Tmbim1
8861991	8862981	991	-0.215153	5.70197	0.0133808	0.478143	Distal Intergenic	16	8831321	8844131	12811	1	30670	ENSMUSG00000022507	1810013L24Rik
33794264	33795511	1248	0.21236	5.90225	0.0133468	0.478143	Promoter (<=1kb)	18	33794892	33795986	1095	1	0	ENSMUSG00000087590	Epb41l4aos
105168780	105169550	771	-0.319597	4.49989	0.0134992	0.478784	Intron (ENSMUST00000064139.7/67916, intron 1 of 5)	4	105157347	105232764	75418	1	11433	ENSMUSG00000028517	Plpp3
126695400	126696336	937	0.263313	5.00664	0.0134437	0.478784	Promoter (<=1kb)	7	126695401	126696687	1287	1	0	ENSMUSG00000047721	Bola2
32533672	32534556	885	0.265652	5.01342	0.0134737	0.478784	Promoter (<=1kb)	11	32533305	32624587	91283	1	367	ENSMUSG00000020272	Stk10
25475911	25476754	844	0.269542	5.0737	0.0135062	0.478784	Intron (ENSMUST00000161766.7/328365, intron 1 of 2)	14	25459292	25649574	190283	1	16619	ENSMUSG00000007817	Zmiz1
191200975	191201873	899	0.279907	4.80039	0.0135393	0.479007	Intron (ENSMUST00000195117.1/11910, intron 1 of 3)	1	191170296	191218039	47744	2	16166	ENSMUSG00000026628	Atf3
79498434	79499238	805	-0.334152	4.36074	0.0135947	0.480013	Exon (ENSMUST00000211703.1/ENSMUST00000211703.1, exon 2 of 2)	8	79355356	79399518	44163	2	-98916	ENSMUSG00000031681	Smad1
66843074	66843812	739	-0.301663	4.59789	0.0136239	0.480093	Intron (ENSMUST00000107365.2/21898, intron 2 of 3)	4	66828202	66839618	11417	1	14872	ENSMUSG00000039005	Tlr4
19626931	19627600	670	-0.288774	4.65295	0.0136999	0.480642	Distal Intergenic	2	19657752	19660583	2832	1	-30152	ENSMUSG00000043415	Otud1
89128159	89129104	946	0.281697	4.85903	0.0137203	0.480642	Promoter (<=1kb)	15	89123307	89128653	5347	2	0	ENSMUSG00000062906	Hdac10
113683129	113685050	1922	0.219247	5.73079	0.0136895	0.480642	Promoter (<=1kb)	11	113684412	113694647	10236	1	0	ENSMUSG00000041623	D11Wsu47e
80928735	80930347	1613	0.263218	5.2193	0.013761	0.481121	Promoter (<=1kb)	10	80930073	80932204	2132	1	0	ENSMUSG00000015312	Gadd45b
60480830	60481607	778	-0.262502	4.96458	0.0138232	0.482352	Intron (ENSMUST00000042710.7/106878, intron 1 of 1)	18	60474191	60501987	27797	2	20380	ENSMUSG00000038059	Smim3
58875564	58876521	958	-0.303122	4.49645	0.0139358	0.484384	Promoter (2-3kb)	15	58872674	58877127	4454	1	2890	ENSMUSG00000037085	Trmt12
91113858	91115103	1246	-0.239169	5.34602	0.0139342	0.484384	Distal Intergenic	5	91139599	91148432	8834	1	-24496	ENSMUSG00000029378	Areg
104590955	104592064	1110	0.232108	5.56326	0.0139911	0.484618	Promoter (<=1kb)	8	104591451	104599026	7576	1	0	ENSMUSG00000048371	Pdp2
136827482	136828738	1257	0.227729	5.76086	0.0139969	0.484618	Promoter (<=1kb)	6	136827985	136839798	11814	1	0	ENSMUSG00000047515	BC049715
151625157	151626136	980	0.292363	4.64222	0.0140272	0.484726	Intron (ENSMUST00000134499.7/63913, intron 2 of 4)	1	151677167	151719342	42176	1	-51031	ENSMUSG00000026483	Niban1
142458537	142459910	1374	0.271168	4.93684	0.0140978	0.485284	3' UTR	5	142463944	142466554	2611	1	-4034	ENSMUSG00000039623	Ap5z1
11482322	11483439	1118	0.242097	5.3097	0.0140723	0.485284	Promoter (<=1kb)	2	11481010	11482111	1102	2	-211	ENSMUSG00000026773	Pfkfb3
75843880	75844466	587	-0.295662	4.64225	0.0142723	0.485667	Exon (ENSMUST00000222530.1/ENSMUST00000222530.1, exon 1 of 1)	13	75839910	75849451	9542	1	3970	ENSMUSG00000021591	Glrx
25205047	25206487	1441	0.269563	5.03689	0.0142586	0.485667	Intron (ENSMUST00000206750.1/67379, intron 4 of 4)	7	25217668	25217725	58	2	11238	ENSMUSG00000098325	Mir7048
27326600	27327600	1001	0.26225	5.06485	0.0142265	0.485667	Exon (ENSMUST00000156020.1/ENSMUST00000156020.1, exon 1 of 2)	2	27302025	27344480	42456	2	16880	ENSMUSG00000009621	Vav2
81484557	81485463	907	0.254896	5.25326	0.0141781	0.485667	Promoter (<=1kb)	12	81359026	81485110	126085	2	0	ENSMUSG00000091803	Cox16
116442919	116443959	1041	0.244955	5.32316	0.0141401	0.485667	Promoter (<=1kb)	7	116337265	116443449	106185	2	0	ENSMUSG00000030660	Pik3c2a
44930412	44931751	1340	0.243486	5.33637	0.0142421	0.485667	Promoter (<=1kb)	19	44931151	44983188	52038	1	0	ENSMUSG00000036097	Slf2
111416540	111417923	1384	0.296616	4.61714	0.0143566	0.487605	Promoter (<=1kb)	5	111417362	111418073	712	1	0	ENSMUSG00000070576	Mn1
19816096	19816862	767	-0.28724	4.7233	0.0144373	0.488486	Promoter (<=1kb)	7	19811495	19815996	4502	2	-100	ENSMUSG00000053175	Bcl3
51951605	51952941	1337	-0.252954	5.04874	0.0144224	0.488486	Distal Intergenic	15	51973837	51991510	17674	2	38569	ENSMUSG00000022314	Rad21
94865338	94866137	800	-0.271587	4.94303	0.0144957	0.489531	Distal Intergenic	20	94795563	94798183	2621	2	-67155	NA	Zxda
13242496	13243824	1329	0.33604	4.25862	0.0146835	0.490402	Intron (ENSMUST00000186931.1/72122, intron 1 of 2)	20	13234684	13247736	13053	2	3912	ENSMUSG00000100714	2010308F09Rik
176707879	176708798	920	0.334353	4.28112	0.0146865	0.490402	Promoter (<=1kb)	2	176708328	176721813	13486	1	0	ENSMUSG00000078878	Gm14305
55726954	55728072	1119	0.315674	4.35664	0.0146225	0.490402	Promoter (<=1kb)	13	55727368	55776828	49461	1	0	ENSMUSG00000021496	Pcbd2
41784126	41784780	655	-0.314931	4.44088	0.0146113	0.490402	Intron (ENSMUST00000090096.10/170719, intron 3 of 15)	15	41788941	41861047	72107	1	-4161	ENSMUSG00000022307	Oxr1
54919966	54920612	647	-0.285342	4.63328	0.0146793	0.490402	Intron (ENSMUST00000179030.7/329154, intron 1 of 27)	1	54735302	54926354	191053	2	5742	ENSMUSG00000052331	Ankrd44
14685942	14686716	775	-0.2835	4.81031	0.0145509	0.490402	Distal Intergenic	14	14702279	14799940	97662	1	-15563	ENSMUSG00000021733	Slc4a7
128546972	128548208	1237	0.283373	4.96697	0.0147289	0.4909	Promoter (<=1kb)	10	128541963	128547774	5812	2	0	ENSMUSG00000039810	Zc3h10
54010695	54011614	920	-0.317521	4.35368	0.0148286	0.492061	Intron (ENSMUST00000169861.8/56392, intron 3 of 8)	19	54003086	54029981	26896	1	7609	ENSMUSG00000024976	Shoc2
125994580	125995431	852	-0.285173	4.66366	0.0148466	0.492061	Intron (ENSMUST00000217813.1/320398, intron 4 of 7)	10	125986722	125994466	7745	1	7858	ENSMUSG00000020105	Lrig3
18288599	18289798	1200	0.216953	5.76957	0.014792	0.492061	Promoter (<=1kb)	16	18253948	18289246	35299	2	0	ENSMUSG00000022718	Dgcr8
86358715	86360183	1469	0.219904	5.78511	0.0149147	0.493402	Promoter (<=1kb)	1	86344719	86359400	14682	2	0	ENSMUSG00000026234	Ncl
119872250	119873391	1142	0.351038	4.10956	0.015042	0.494008	Distal Intergenic	2	119897228	119967749	70522	1	-23837	ENSMUSG00000033943	Mga
140963854	140964873	1020	0.318506	4.32471	0.0151597	0.494008	Promoter (2-3kb)	4	140961403	140974297	12895	1	2451	ENSMUSG00000009863	Sdhb
35287442	35288345	904	-0.338839	4.37836	0.0152223	0.494008	Distal Intergenic	12	35194811	35194897	87	2	-92545	ENSMUSG00000076253	Mir680-3
36946885	36947633	749	-0.309629	4.40856	0.0152884	0.494008	Promoter (1-2kb)	17	36945078	36947286	2209	1	1807	ENSMUSG00000036492	Rnf39
74392710	74393664	955	0.318548	4.43315	0.0153445	0.494008	Promoter (<=1kb)	20	74393290	74433993	40704	1	0	ENSMUSG00000004221	Ikbkg
154885325	154886016	692	-0.294429	4.58421	0.0150143	0.494008	Intron (ENSMUST00000143410.6/435766, intron 17 of 22)	3	155030011	155055350	25340	2	169334	ENSMUSG00000040086	Tnni3k
80712456	80713308	853	-0.297534	4.67128	0.0151123	0.494008	Distal Intergenic	4	80834123	80837684	3562	1	-120815	ENSMUSG00000005994	Tyrp1
179959566	179960677	1112	-0.280538	4.6983	0.0153763	0.494008	Promoter (<=1kb)	1	179960472	180163156	202685	1	0	ENSMUSG00000026490	Cdc42bpa
32881938	32883127	1190	-0.264542	4.94062	0.0152074	0.494008	Intron (ENSMUST00000028135.14/227737, intron 1 of 13)	2	32876114	32925254	49141	1	5824	ENSMUSG00000026796	Niban2
35832996	35833959	964	-0.269391	4.88521	0.0152881	0.494008	Distal Intergenic	12	35925620	35949736	24117	1	-91661	ENSMUSG00000036231	Agr3
90267371	90268207	837	0.255863	5.01826	0.0152284	0.494008	Promoter (<=1kb)	3	90267461	90275644	8184	1	0	ENSMUSG00000042404	Dennd4b
11328756	11329671	916	-0.244836	5.28047	0.0153645	0.494008	Intron (ENSMUST00000220506.1/26950, intron 3 of 3)	12	11314704	11318043	3340	1	14052	ENSMUSG00000020608	Smc6
3512218	3513615	1398	0.21262	5.90364	0.0150363	0.494008	Promoter (<=1kb)	2	3513030	3523822	10793	1	0	ENSMUSG00000039496	Cdnf
16227973	16229088	1116	-0.20664	5.83068	0.0152802	0.494008	3' UTR	1	16130502	16132547	2046	1	97471	ENSMUSG00000025921	Rdh10
109000079	109001387	1309	0.204445	5.9211	0.0153382	0.494008	Promoter (<=1kb)	4	109000655	109061777	61123	1	0	ENSMUSG00000053510	Nrd1
95806698	95808385	1688	0.190944	6.39544	0.0150852	0.494008	Promoter (<=1kb)	8	95719451	95807462	88012	2	0	ENSMUSG00000036550	Cnot1
21238469	21239509	1041	0.274118	4.81784	0.0154562	0.494352	Promoter (<=1kb)	9	21229730	21239332	9603	2	0	ENSMUSG00000003308	Keap1
84583235	84584354	1120	0.249871	5.14766	0.0154702	0.494352	Distal Intergenic	16	84703167	84715245	12079	1	-118813	ENSMUSG00000097418	Mir155hg
104177891	104179442	1552	0.191601	6.26486	0.0154447	0.494352	Promoter (<=1kb)	13	104173722	104178439	4718	2	0	ENSMUSG00000118537	Shld3
102607698	102608803	1106	-0.299598	4.76101	0.0155488	0.495391	Distal Intergenic	4	102589843	102603441	13599	1	17855	ENSMUSG00000028525	Pde4b
24311320	24312198	879	-0.234875	5.26037	0.0155582	0.495391	Distal Intergenic	2	24291196	24293820	2625	1	20124	ENSMUSG00000046845	Il1f10
57673407	57674162	756	-0.273819	4.80537	0.0156105	0.496059	Intron (ENSMUST00000238789.1/242037, intron 2 of 5)	3	57657393	57692535	35143	2	18373	ENSMUSG00000074591	Ankub1
79780189	79781634	1446	0.243412	5.22872	0.0156349	0.496059	Intron (ENSMUST00000035622.7/626359, intron 17 of 17)	7	79792241	79793788	1548	2	12154	ENSMUSG00000030544	Mesp1
143000086	143001591	1506	-0.315091	4.52425	0.0157239	0.497266	Distal Intergenic	1	143606161	143640581	34421	2	638990	ENSMUSG00000026361	Cdc73
62846350	62847659	1310	0.196277	6.30584	0.0157287	0.497266	Promoter (<=1kb)	16	62793685	62847040	53356	2	0	ENSMUSG00000022911	Arl13b
9130945	9132072	1128	-0.213081	5.72051	0.0158176	0.499191	Intron (ENSMUST00000096482.9/27401, intron 2 of 9)	15	9127048	9140352	13305	2	8280	ENSMUSG00000054115	Skp2
21372313	21373171	859	-0.323933	4.29337	0.0158464	0.499218	Promoter (<=1kb)	5	21372642	21378374	5733	1	0	ENSMUSG00000039899	Fgl2
26532387	26533234	848	0.298507	4.66309	0.0159109	0.499483	Intron (ENSMUST00000235532.1/19252, intron 3 of 5)	17	26505590	26508519	2930	2	-23868	ENSMUSG00000024190	Dusp1
52954895	52956252	1358	-0.199445	5.99506	0.0158836	0.499483	Intron (ENSMUST00000155586.8/71409, intron 1 of 26)	2	52857868	53131878	274011	1	97027	ENSMUSG00000036053	Fmnl2
65484166	65484937	772	-0.299244	4.62004	0.0160031	0.500406	Distal Intergenic	3	65528410	65555518	27109	1	-43473	ENSMUSG00000034640	Tiparp
59002767	59003748	982	0.264363	4.90569	0.0160244	0.500406	Promoter (<=1kb)	4	59003210	59041888	38679	1	0	ENSMUSG00000038607	Gng10
23665136	23666757	1622	0.205379	6.03683	0.0160151	0.500406	Promoter (<=1kb)	11	23646479	23665959	19481	2	0	ENSMUSG00000020283	Pex13
9801261	9802062	802	-0.327199	4.26638	0.0166232	0.508142	Distal Intergenic	2	9863183	9873672	10490	2	71610	ENSMUSG00000015619	Gata3
38259987	38260902	916	0.294212	4.51631	0.0164781	0.508142	Promoter (<=1kb)	5	38260185	38269634	9450	1	0	ENSMUSG00000067365	Tmem128
104858562	104859578	1017	0.286125	4.68571	0.0169005	0.508142	Promoter (<=1kb)	12	104785492	104859742	74251	2	164	ENSMUSG00000021097	Clmn
124684287	124685255	969	-0.287896	4.61116	0.01694	0.508142	Distal Intergenic	2	124653635	124665309	11675	1	30652	ENSMUSG00000027200	Sema6d
89808681	89809926	1246	-0.280676	4.77395	0.0165473	0.508142	Exon (ENSMUST00000044500.5/ENSMUST00000044500.5, exon 2 of 2)	13	89655312	89742509	87198	2	-66172	ENSMUSG00000021614	Vcan
49093311	49094529	1219	0.301733	4.58485	0.0171396	0.508142	Intron (ENSMUST00000183659.7/78286, intron 2 of 39)	7	49122334	49134276	11943	2	39747	NA	9130015G15Rik
91592069	91592589	521	-0.297072	4.52861	0.0172032	0.508142	Promoter (1-2kb)	12	91558688	91590487	31800	2	-1582	ENSMUSG00000020962	Gtf2a1
23725959	23727297	1339	-0.262085	4.93346	0.0163305	0.508142	Promoter (<=1kb)	17	23726336	23736730	10395	1	0	ENSMUSG00000023908	Pkmyt1
152000884	152002272	1389	-0.29917	4.49473	0.0173923	0.508142	Promoter (<=1kb)	20	152001845	152004442	2598	1	0	ENSMUSG00000025260	Hsd17b10
49663402	49664445	1044	-0.279432	4.74373	0.016818	0.508142	Distal Intergenic	5	48389502	49524907	1135406	2	-138495	ENSMUSG00000029088	Kcnip4
167367598	167368994	1397	-0.282133	4.76204	0.016923	0.508142	Distal Intergenic	2	167298444	167349183	50740	2	-18415	ENSMUSG00000017929	B4galt5
84126695	84127540	846	-0.2602	4.98353	0.0165112	0.508142	Exon (ENSMUST00000231019.1/ENSMUST00000231019.1, exon 1 of 4)	15	84112621	84123175	10555	2	-3520	ENSMUSG00000018868	Pnpla5
28709224	28710313	1090	0.296809	4.70823	0.0172219	0.508142	Intron (ENSMUST00000004990.13/26416, intron 1 of 11)	17	28692568	28748404	55837	1	16656	ENSMUSG00000053436	Mapk14
59887144	59887994	851	-0.282034	4.69234	0.0173151	0.508142	Intron (ENSMUST00000147914.7/56709, intron 1 of 8)	10	59879626	59898521	18896	1	7518	ENSMUSG00000020109	Dnajb12
163963894	163965222	1329	-0.260537	4.95022	0.0167039	0.508142	Promoter (1-2kb)	1	163954275	163962023	7749	2	-1871	ENSMUSG00000041406	BC055324
154881334	154882105	772	-0.259744	4.92966	0.0167939	0.508142	Intron (ENSMUST00000143410.6/435766, intron 17 of 22)	3	154711865	154714083	2219	1	169469	ENSMUSG00000078161	Erich3
22813643	22814573	931	0.290549	4.86636	0.0171475	0.508142	Intron (ENSMUST00000189990.1/53625, intron 1 of 5)	11	22759738	22859545	99808	2	44972	ENSMUSG00000051650	B3gnt2
66809879	66810544	666	-0.275255	4.81524	0.0171288	0.508142	Promoter (2-3kb)	15	66780864	66812593	31730	2	2049	ENSMUSG00000022372	Sla
63180901	63181551	651	-0.260476	5.02191	0.0167551	0.508142	Promoter (1-2kb)	1	63179004	63179135	132	1	1897	ENSMUSG00000064602	Snora41
91611687	91612420	734	-0.292491	4.76662	0.0173791	0.508142	Intron (ENSMUST00000156547.7/66970, intron 4 of 12)	13	91670437	91691432	20996	1	-58017	ENSMUSG00000003992	Ssbp2
91194432	91195537	1106	-0.269225	4.80806	0.0173616	0.508142	Promoter (<=1kb)	2	91184061	91195025	10965	2	0	ENSMUSG00000002108	Nr1h3
98233830	98234797	968	-0.280264	4.742	0.0174406	0.508142	Intron (ENSMUST00000205146.1/ENSMUST00000205146.1, intron 4 of 4)	6	98341463	98342659	1197	2	107862	ENSMUSG00000090667	Mdfic2
23670478	23671138	661	-0.257807	4.95677	0.017174	0.508142	Distal Intergenic	9	23373932	23406831	32900	1	296546	ENSMUSG00000031963	Bmper
74605927	74606662	736	-0.261892	5.02568	0.0170088	0.508142	Distal Intergenic	2	74548024	74579435	31412	2	-26492	ENSMUSG00000009207	Lnpk
5531588	5532921	1334	0.234965	5.25028	0.0167489	0.508142	Distal Intergenic	16	5244152	5255983	11832	2	-275605	ENSMUSG00000022544	Eef2kmt
10261093	10262002	910	-0.251898	5.02619	0.017274	0.508142	Distal Intergenic	1	10173075	10232670	59596	2	-28423	ENSMUSG00000067851	Arfgef1
31687851	31688901	1051	-0.261548	5.04318	0.0172907	0.508142	Promoter (<=1kb)	2	31676364	31688469	12106	2	0	ENSMUSG00000087549	Gm13427
64820635	64821794	1160	-0.245021	5.2608	0.0169823	0.508142	Distal Intergenic	17	64832523	64836071	3549	2	14277	ENSMUSG00000024088	4930583I09Rik
127596465	127597842	1378	0.219695	5.5642	0.0163202	0.508142	Exon (ENSMUST00000124182.1/ENSMUST00000124182.1, exon 1 of 2)	10	127581729	127583460	1732	2	-13005	ENSMUSG00000040249	Lrp1
30544610	30545753	1144	0.250433	5.19109	0.0173904	0.508142	Promoter (<=1kb)	13	30540308	30545362	5055	2	0	ENSMUSG00000038462	Uqcrfs1
94210346	94211265	920	-0.236825	5.40507	0.0170978	0.508142	Distal Intergenic	12	93927338	93927464	127	1	283008	ENSMUSG00000098498	Mir8099-1
130546570	130547813	1244	-0.214679	5.70593	0.0165122	0.508142	Promoter (<=1kb)	7	130532526	130547381	14856	2	0	ENSMUSG00000040331	Nsmce4a
29735316	29736917	1602	0.221869	5.50366	0.0172816	0.508142	Promoter (<=1kb)	5	29735688	29786478	50791	1	0	ENSMUSG00000029131	Dnajb6
179045697	179046968	1272	0.222014	5.66064	0.016996	0.508142	Intron (ENSMUST00000128302.7/69726, intron 9 of 11)	1	178957250	178989345	32096	2	-56352	ENSMUSG00000055067	Smyd3
41464337	41465482	1146	0.213038	5.90191	0.0165809	0.508142	Promoter (<=1kb)	4	41390745	41464840	74096	2	0	ENSMUSG00000028438	Kif24
152331912	152333028	1117	0.226339	5.60697	0.017417	0.508142	Promoter (<=1kb)	2	152316334	152332412	16079	2	0	ENSMUSG00000027466	Rbck1
98959387	98960979	1593	0.216052	5.62213	0.017426	0.508142	Promoter (<=1kb)	11	98960412	98974942	14531	1	0	ENSMUSG00000037992	Rara
13785209	13786481	1273	-0.197255	5.99754	0.0168822	0.508142	Promoter (<=1kb)	8	13785615	13799193	13579	1	0	ENSMUSG00000038398	Upf3a
18514004	18515640	1637	-0.190543	6.07204	0.0172635	0.508142	Promoter (<=1kb)	12	18514510	18535254	20745	1	0	ENSMUSG00000073197	5730507C01Rik
103795688	103798068	2381	0.18189	6.48039	0.016436	0.508142	Promoter (<=1kb)	2	103762941	103797649	34709	2	0	ENSMUSG00000027184	Caprin1
66844479	66847692	3214	0.170419	6.93285	0.0167162	0.508142	Intron (ENSMUST00000022629.8/12934, intron 3 of 13)	14	66802864	66868688	65825	2	20996	ENSMUSG00000022048	Dpysl2
76110130	76111260	1131	-0.25443	4.90561	0.0175197	0.509613	Distal Intergenic	16	76122613	76156086	33474	1	-11353	ENSMUSG00000116695	4930578N18Rik
22814311	22815677	1367	-0.241106	5.27873	0.0176175	0.511624	Intron (ENSMUST00000039798.15/319845, intron 20 of 21)	9	22678750	22888274	209525	1	135561	ENSMUSG00000035919	Bbs9
31039488	31041236	1749	0.21474	5.60401	0.0176914	0.512937	Distal Intergenic	17	31057675	31105605	47931	1	-16439	ENSMUSG00000024030	Abcg1
18319133	18320119	987	-0.243127	5.14125	0.0177757	0.514542	Distal Intergenic	3	18071950	18243338	171389	2	-75795	ENSMUSG00000039519	Cyp7b1
5164739	5165433	695	-0.371797	4.00987	0.0179772	0.518015	Distal Intergenic	4	4762484	4793355	30872	2	-371384	ENSMUSG00000066324	Bpnt2
78598951	78599718	768	0.307871	4.36879	0.0180118	0.518015	Promoter (1-2kb)	15	78597149	78619118	21970	1	1802	ENSMUSG00000018008	Cyth4
82475617	82476320	704	-0.279832	4.57043	0.0179526	0.518015	Promoter (<=1kb)	18	82475370	82584217	108848	1	247	ENSMUSG00000041607	Mbp
111725338	111726742	1405	0.244709	5.36592	0.0179873	0.518015	3' UTR	12	111713286	111727115	13830	1	12052	ENSMUSG00000037787	Coa8
112588305	112589489	1185	0.27307	4.89025	0.0180905	0.51944	Promoter (<=1kb)	12	112588784	112614957	26174	1	0	ENSMUSG00000037679	Inf2
80671277	80672378	1102	0.327888	4.20987	0.0181678	0.520821	Promoter (<=1kb)	15	80671847	80700425	28579	1	0	ENSMUSG00000022408	Fam83f
54119085	54119894	810	-0.210702	5.69125	0.0182562	0.522515	Distal Intergenic	10	53907444	54076609	169166	2	-42476	ENSMUSG00000003746	Man1a
29727713	29728448	736	-0.315372	4.29691	0.0183753	0.523808	Intron (ENSMUST00000102842.9/68585, intron 2 of 7)	11	29733698	29742435	8738	1	-5250	ENSMUSG00000020458	Rtn4
149910897	149911599	703	-0.269658	4.71939	0.0183535	0.523808	Intron (ENSMUST00000070200.14/18783, intron 3 of 17)	1	149886184	149902199	16016	2	-8698	ENSMUSG00000056220	Pla2g4a
7084888	7085744	857	-0.264041	4.87769	0.0183896	0.523808	Distal Intergenic	15	7090614	7164566	73953	1	-4870	ENSMUSG00000054263	Lifr
157445295	157446019	725	-0.253658	4.90227	0.0185072	0.525481	Distal Intergenic	1	157458577	157488628	30052	1	-12558	ENSMUSG00000033488	Cryzl2
44101726	44103008	1283	-0.195021	6.07232	0.0185048	0.525481	Promoter (<=1kb)	1	44086613	44102391	15779	2	0	ENSMUSG00000026049	Tex30
121350788	121351854	1067	-0.269278	4.9252	0.0186393	0.528391	Promoter (<=1kb)	10	121302083	121351278	49196	2	0	ENSMUSG00000052302	Tbc1d30
84626144	84626925	782	-0.319084	4.40313	0.0189712	0.528471	Promoter (<=1kb)	17	84626496	84655588	29093	1	0	ENSMUSG00000024253	Dync2li1
30576722	30577474	753	-0.308677	4.3815	0.0190243	0.528471	Distal Intergenic	13	30540308	30545362	5055	2	-31360	ENSMUSG00000038462	Uqcrfs1
55584799	55585761	963	0.294047	4.52299	0.0191048	0.528471	Promoter (<=1kb)	14	55581516	55584946	3431	2	0	ENSMUSG00000022217	Emc9
120134360	120135242	883	-0.287294	4.48552	0.0190492	0.528471	Promoter (2-3kb)	2	120102405	120137560	35156	2	2318	ENSMUSG00000027293	Ehd4
50055766	50056502	737	-0.278576	4.56964	0.0189314	0.528471	Promoter (1-2kb)	18	50052299	50053844	1546	2	-1922	NA	C030005K06Rik
33886839	33888058	1220	0.309472	4.57667	0.0190292	0.528471	Promoter (<=1kb)	2	33729953	33887946	157994	2	0	ENSMUSG00000038740	Mvb12b
104834708	104835964	1257	-0.278494	4.67685	0.0188273	0.528471	Intron (ENSMUST00000109936.2/94040, intron 1 of 12)	12	104785492	104859742	74251	2	23778	ENSMUSG00000021097	Clmn
183307293	183308229	937	-0.270533	4.70976	0.0191164	0.528471	Promoter (<=1kb)	1	183306431	183319128	12698	1	862	ENSMUSG00000042901	Aida
183263873	183264900	1028	0.258561	4.96609	0.0191058	0.528471	Distal Intergenic	1	183283769	183286182	2414	2	21282	ENSMUSG00000046836	Brox
52722438	52723160	723	-0.239642	5.19101	0.0188553	0.528471	Intron (ENSMUST00000156876.7/98682, intron 1 of 6)	1	52675623	52727358	51736	2	4198	ENSMUSG00000041439	Mfsd6
80779186	80779935	750	-0.225525	5.40178	0.0190584	0.528471	Intron (ENSMUST00000167377.2/29875, intron 2 of 37)	7	80749377	80803263	53887	2	23328	ENSMUSG00000030536	Iqgap1
45341663	45343021	1359	0.218034	5.62234	0.0190237	0.528471	Promoter (<=1kb)	4	45342101	45379759	37659	1	0	ENSMUSG00000035572	Dcaf10
111145411	111146910	1500	-0.220103	5.71217	0.0188106	0.528471	Intron (ENSMUST00000200094.4/71268, intron 3 of 7)	9	111161303	111193119	31817	1	-14393	ENSMUSG00000032497	Lrrfip2
57580638	57581780	1143	-0.20061	5.79798	0.0187961	0.528471	Promoter (<=1kb)	6	57581000	57664632	83633	1	0	ENSMUSG00000029798	Herc6
78216603	78218260	1658	-0.208712	5.80572	0.018752	0.528471	Distal Intergenic	16	78250861	78254536	3676	2	36276	ENSMUSG00000109841	E330011O21Rik
70110649	70112355	1707	0.205207	5.93383	0.0188942	0.528471	Promoter (<=1kb)	12	70018739	70112035	93297	2	0	ENSMUSG00000021068	Nin
25461165	25461972	808	0.291642	4.82207	0.0193379	0.53052	Promoter (1-2kb)	14	25459292	25649574	190283	1	1873	ENSMUSG00000007817	Zmiz1
126706889	126708076	1188	0.250776	4.97932	0.0192644	0.53052	Promoter (<=1kb)	2	126707328	126759248	51921	1	0	ENSMUSG00000027363	Usp8
70760534	70761532	999	0.258076	5.2653	0.0192748	0.53052	Promoter (<=1kb)	8	70758649	70760946	2298	2	0	ENSMUSG00000035559	Mpv17l2
73891959	73893449	1491	0.204842	6.10931	0.0193385	0.53052	Promoter (<=1kb)	2	73816509	73892536	76028	2	0	ENSMUSG00000027104	Atf2
57031247	57032547	1301	-0.193348	6.90866	0.0193392	0.53052	Promoter (<=1kb)	17	57021051	57031488	10438	2	0	ENSMUSG00000007670	Khsrp
6720723	6722077	1355	0.222397	5.73996	0.0194	0.53137	Promoter (<=1kb)	2	6539705	6721615	181911	2	0	ENSMUSG00000002107	Celf2
12009055	12009737	683	-0.2922	4.51547	0.0194845	0.532865	Distal Intergenic	4	11980162	11981661	1500	1	28893	NA	1700123M08Rik
96269184	96270212	1029	0.261791	4.81663	0.019519	0.53299	Promoter (<=1kb)	3	96269752	96270132	381	1	0	ENSMUSG00000105827	H2bc18
8675402	8676334	933	-0.274243	4.65931	0.0197407	0.535798	Intron (ENSMUST00000047753.4/18671, intron 4 of 27)	5	8660077	8748575	88499	1	15325	ENSMUSG00000040584	Abcb1a
11044844	11045921	1078	-0.257222	5.00646	0.0197071	0.535798	Distal Intergenic	19	11047617	11050566	2950	2	4645	ENSMUSG00000075010	AW112010
90369170	90370830	1661	0.205228	5.77073	0.0197165	0.535798	Promoter (<=1kb)	6	90369492	90385084	15593	1	0	ENSMUSG00000034430	Zxdc
66079108	66080204	1097	0.198626	5.9345	0.019742	0.535798	Promoter (<=1kb)	7	66079649	66089405	9757	1	0	ENSMUSG00000075701	Selenos
7036987	7037848	862	-0.285057	4.55198	0.0198658	0.537522	3' UTR	10	6911543	7023185	111643	2	-13802	ENSMUSG00000064065	Ipcef1
9773567	9774338	772	-0.288999	4.59196	0.0198639	0.537522	Promoter (1-2kb)	17	9750751	9775866	25116	2	1528	ENSMUSG00000117264	4930452A19Rik
117434921	117435920	1000	-0.272077	4.60697	0.0199064	0.537804	Distal Intergenic	10	117446015	117447493	1479	2	11573	ENSMUSG00000112344	Gm32141
59584757	59586023	1267	0.243287	5.09201	0.0199677	0.537934	Promoter (<=1kb)	13	59580176	59585227	5052	2	0	ENSMUSG00000021557	A230056J06Rik
182908218	182910131	1914	0.2133	5.58508	0.0199715	0.537934	Exon (ENSMUST00000192563.1/ENSMUST00000192563.1, exon 1 of 1)	1	182954788	182975692	20905	1	-44657	ENSMUSG00000079164	Tlr5
41142960	41143998	1039	0.293686	4.5402	0.0200562	0.538587	Intron (ENSMUST00000044155.14/72828, intron 1 of 13)	9	41050554	41157502	106949	2	13504	ENSMUSG00000032020	Ubash3b
86078447	86079411	965	-0.213199	5.51609	0.0200415	0.538587	Intron (ENSMUST00000198435.4/56792, intron 2 of 8)	5	86071812	86103864	32053	1	6635	ENSMUSG00000029254	Stap1
100502261	100504667	2407	0.184568	7.16533	0.020091	0.53871	3' UTR	7	100498346	100499302	957	1	3915	ENSMUSG00000033685	Ucp2
53235081	53235970	890	-0.301453	4.34331	0.0201724	0.540004	Intron (ENSMUST00000077273.8/14042, intron 1 of 10)	15	53083146	53196255	113110	2	-38826	ENSMUSG00000061731	Ext1
66131722	66132985	1264	-0.260833	4.75286	0.0201998	0.540004	Intron (ENSMUST00000188152.1/ENSMUST00000188152.1, intron 1 of 1)	2	66082766	66124994	42229	2	-6728	ENSMUSG00000026994	Galnt3
45124066	45125025	960	0.328331	4.16903	0.0205184	0.542696	Promoter (<=1kb)	7	45122379	45124439	2061	2	0	ENSMUSG00000003429	Rps11
104139469	104140258	790	-0.331411	4.31387	0.020345	0.542696	3' UTR	13	104109829	104139798	29970	1	29640	ENSMUSG00000042743	Sgtb
170004103	170005770	1668	0.377816	4.33074	0.0204446	0.542696	3' UTR	20	169979451	169990798	11348	1	24652	ENSMUSG00000035299	Mid1
117138379	117139071	693	-0.294424	4.4206	0.020544	0.542696	Intron (ENSMUST00000111978.7/330177, intron 1 of 20)	5	117133641	117187448	53808	1	4738	ENSMUSG00000061288	Taok3
92963920	92964752	833	-0.28903	4.44952	0.0205394	0.542696	Distal Intergenic	13	93073304	93074757	1454	1	-108552	ENSMUSG00000114382	Gm4814
93093573	93094287	715	-0.273652	4.61748	0.0204578	0.542696	Intron (ENSMUST00000181886.1/ENSMUST00000181886.1, intron 3 of 3)	7	93178983	93184176	5194	2	89889	ENSMUSG00000087412	Gm15501
137386079	137386969	891	-0.227652	5.38041	0.0205222	0.542696	Exon (ENSMUST00000167679.7/19277, exon 7 of 26)	6	137410721	137463233	52513	1	-23752	ENSMUSG00000030223	Ptpro
150904080	150905126	1047	0.192735	6.14388	0.0203946	0.542696	Promoter (<=1kb)	2	150832493	150904741	72249	2	0	ENSMUSG00000032046	Abhd12
91683114	91684578	1465	0.205361	5.85212	0.0206198	0.543893	Promoter (<=1kb)	6	91684053	91759066	75014	1	0	ENSMUSG00000030096	Slc6a6
120368561	120369489	929	-0.279529	4.63868	0.0207155	0.54561	Intron (ENSMUST00000127664.1/108148, intron 1 of 15)	8	120488447	120581390	92944	1	-118958	ENSMUSG00000031822	Gse1
54226755	54228295	1541	0.237301	5.48607	0.0207534	0.545801	Distal Intergenic	14	54239661	54253914	14254	2	25619	ENSMUSG00000022174	Dad1
6739826	6740797	972	-0.264185	4.79504	0.0209246	0.547784	Intron (ENSMUST00000002176.12/14007, intron 3 of 15)	2	6623528	6722216	98689	2	-17610	ENSMUSG00000002107	Celf2
152343266	152344626	1361	0.256378	4.97109	0.0209487	0.547784	Promoter (<=1kb)	2	152337422	152344032	6611	2	0	ENSMUSG00000032715	Trib3
91455934	91457097	1164	0.208446	5.61227	0.0209287	0.547784	Promoter (2-3kb)	1	91415982	91459324	43343	2	2227	ENSMUSG00000055866	Per2
6213979	6215544	1566	0.167469	6.79127	0.0209516	0.547784	Promoter (<=1kb)	1	6214645	6276648	62004	1	0	ENSMUSG00000025907	Rb1cc1
111966271	111967448	1178	-0.27523	4.66184	0.0210461	0.548392	Promoter (<=1kb)	12	111961375	111966977	5603	2	0	ENSMUSG00000021290	Atp5mpl
20845565	20846933	1369	0.266933	4.73586	0.0210671	0.548392	Distal Intergenic	14	20836724	20842519	5796	1	8841	ENSMUSG00000021822	Plau
53699308	53700915	1608	-0.266464	4.90702	0.0210171	0.548392	Distal Intergenic	8	53586867	53639065	52199	2	-60243	ENSMUSG00000039396	Neil3
79278358	79279374	1017	-0.28223	4.52943	0.0211273	0.548849	Distal Intergenic	11	79239372	79254671	15300	2	-23687	ENSMUSG00000017677	Wsb1
23192702	23194341	1640	-0.287617	4.6301	0.0211463	0.548849	Promoter (1-2kb)	8	23180622	23190938	10317	2	-1764	ENSMUSG00000031545	Gpat4
126996046	126997020	975	-0.236638	5.2097	0.0211977	0.549385	Distal Intergenic	6	127015586	127028187	12602	1	-18566	ENSMUSG00000000183	Fgf6
80741733	80742777	1045	0.300293	4.67211	0.0213266	0.550088	Promoter (<=1kb)	10	80706956	80742264	35309	2	0	ENSMUSG00000020198	Ap3d1
9038139	9038843	705	-0.273816	4.63726	0.0213737	0.550088	Distal Intergenic	3	9061964	9071074	9111	1	-23121	ENSMUSG00000103116	4930539M17Rik
72322276	72323071	796	0.275623	4.74751	0.0212904	0.550088	Distal Intergenic	8	72319033	72321656	2624	1	3243	ENSMUSG00000055148	Klf2
73749266	73749947	682	-0.274865	4.79913	0.0213791	0.550088	Intron (ENSMUST00000041138.2/114615, intron 1 of 3)	18	73735038	73754479	19442	2	4532	ENSMUSG00000036941	Elac1
91457978	91458872	895	0.232551	5.16344	0.0212647	0.550088	Promoter (<=1kb)	1	91415982	91459324	43343	2	452	ENSMUSG00000055866	Per2
147798780	147799592	813	-0.332104	4.26573	0.0214959	0.550379	Distal Intergenic	6	147694727	147702348	7622	1	104053	ENSMUSG00000085077	1700049E15Rik
121582513	121583286	774	0.324984	4.11725	0.0220372	0.550379	Intron (ENSMUST00000020316.3/56480, intron 2 of 20)	10	121571901	121586741	14841	2	3455	ENSMUSG00000020115	Tbk1
134801448	134802266	819	0.306486	4.24661	0.0220355	0.550379	Promoter (1-2kb)	1	134760097	134803851	43755	2	1585	ENSMUSG00000073557	Ppp1r12b
116949377	116950058	682	-0.295869	4.38398	0.0217061	0.550379	Intron (ENSMUST00000022239.7/52552, intron 3 of 26)	13	116854961	117025273	170313	2	75215	ENSMUSG00000021725	Parp8
19766998	19767816	819	-0.295867	4.34805	0.0220386	0.550379	Intron (ENSMUST00000065335.2/353346, intron 3 of 4)	13	19727426	19732951	5526	2	-34047	ENSMUSG00000047462	Gpr141b
38289977	38290747	771	0.28807	4.51834	0.0216819	0.550379	Distal Intergenic	15	38297295	38298839	1545	2	8092	ENSMUSG00000037465	Klf10
8647492	8648435	944	-0.289928	4.45521	0.0218602	0.550379	Intron (ENSMUST00000115715.7/23984, intron 1 of 21)	17	8757018	8899193	142176	1	-108583	ENSMUSG00000023868	Pde10a
40257286	40258098	813	0.284156	4.55121	0.0219115	0.550379	Promoter (<=1kb)	10	40247703	40257671	9969	2	0	ENSMUSG00000019837	Gtf3c6
132269514	132270657	1144	0.26442	4.7292	0.0215148	0.550379	Promoter (<=1kb)	4	132270080	132270213	134	2	0	NA	Rnu11
61690515	61691518	1004	-0.282208	4.61123	0.0217517	0.550379	Intron (ENSMUST00000138768.7/72823, intron 1 of 4)	1	61639243	62642284	1003042	1	51272	ENSMUSG00000052062	Pard3b
13300813	13301558	746	-0.267763	4.67794	0.0217008	0.550379	Intron (ENSMUST00000105545.11/215789, intron 1 of 12)	10	13213395	13324289	110895	2	22731	ENSMUSG00000062866	Phactr2
31429171	31430314	1144	0.262623	4.92568	0.021476	0.550379	Promoter (<=1kb)	16	31427876	31429776	1901	2	0	ENSMUSG00000086645	Gm15743
130256521	130257378	858	-0.252847	4.95174	0.0215257	0.550379	Promoter (<=1kb)	5	130257035	130277749	20715	1	0	ENSMUSG00000056310	Tyw1
154407389	154408410	1022	0.251936	4.97928	0.0219099	0.550379	Promoter (<=1kb)	2	154376313	154408081	31769	2	0	ENSMUSG00000027488	Snta1
111155797	111157385	1589	0.221559	5.31564	0.0216615	0.550379	Distal Intergenic	7	111117636	111122684	5049	2	-33113	ENSMUSG00000110424	1700012D14Rik
142373972	142375117	1146	0.232484	5.37427	0.0219447	0.550379	Promoter (<=1kb)	7	142355922	142373753	17832	2	-219	ENSMUSG00000045777	Ifitm10
8885519	8886714	1196	0.234236	5.36715	0.0219885	0.550379	Promoter (<=1kb)	10	8722219	8886070	163852	2	0	ENSMUSG00000015305	Sash1
153405996	153406842	847	-0.21967	5.37701	0.0219861	0.550379	Intron (ENSMUST00000200397.4/20447, intron 3 of 4)	3	153296504	153298649	2146	2	-107347	ENSMUSG00000105023	1700012D16Rik
13839746	13840673	928	-0.213494	5.5904	0.0216906	0.550379	Distal Intergenic	1	13785883	13786879	997	2	-52867	ENSMUSG00000097711	Gm5523
57636929	57638723	1795	-0.209984	5.68415	0.0216113	0.550379	Promoter (2-3kb)	10	57640960	57716906	75947	1	-2237	ENSMUSG00000019876	Pkib
24799930	24802116	2187	0.182947	6.25657	0.0218963	0.550379	Promoter (<=1kb)	13	24801657	24816197	14541	1	0	ENSMUSG00000019132	BC005537
47213886	47214678	793	-0.26999	4.72895	0.0221071	0.550541	Promoter (1-2kb)	17	47212387	47318790	106404	1	1499	ENSMUSG00000064043	Trerf1
56550390	56551942	1553	0.168222	6.62866	0.0221097	0.550541	Promoter (<=1kb)	8	56531522	56550857	19336	2	0	ENSMUSG00000038215	Cep44
5802058	5805000	2943	0.167633	6.70887	0.0221651	0.550541	Distal Intergenic	13	5855515	5857561	2047	2	52561	ENSMUSG00000100625	1700016G22Rik
23738454	23740488	2035	-0.184167	6.94092	0.0221686	0.550541	Promoter (<=1kb)	13	23738808	23740367	1560	1	0	ENSMUSG00000036181	H1f2
112058055	112059073	1019	-0.315359	4.28338	0.0222883	0.550571	Distal Intergenic	13	111867936	111871937	4002	1	190119	ENSMUSG00000086111	Gm15326
7594769	7595791	1023	-0.228083	5.20088	0.0222645	0.550571	Distal Intergenic	9	7571463	7581885	10423	1	23306	ENSMUSG00000070323	Mmp27
118727213	118729449	2237	0.221621	5.45024	0.0222554	0.550571	Promoter (<=1kb)	2	118707517	118728438	20922	2	0	ENSMUSG00000040061	Plcb2
37617168	37618114	947	-0.200027	5.73851	0.0222933	0.550571	Distal Intergenic	6	37539681	37557508	17828	1	77487	ENSMUSG00000038641	Akr1d1
6442089	6442884	796	-0.246543	4.91647	0.0224246	0.550762	3' UTR	2	6420922	6424835	3914	1	21167	ENSMUSG00000039046	Usp6nl
72411092	72412745	1654	-0.211317	5.68677	0.0224216	0.550762	Distal Intergenic	4	72117142	72200919	83778	2	-210173	ENSMUSG00000008305	Tle1
32067154	32068532	1379	0.19101	5.95546	0.0223849	0.550762	Promoter (<=1kb)	18	32067741	32104328	36588	1	0	ENSMUSG00000024384	Iws1
70537997	70539902	1906	0.178036	6.46773	0.022339	0.550762	Promoter (<=1kb)	8	70539457	70581641	42185	1	0	ENSMUSG00000070002	Ell
42170200	42171338	1139	0.285118	4.48652	0.0226134	0.553799	Promoter (<=1kb)	19	42170567	42194590	24024	1	0	ENSMUSG00000018820	Zfyve27
92641282	92642364	1083	-0.248404	4.91599	0.0226414	0.553799	Promoter (<=1kb)	1	92637145	92641923	4779	2	0	ENSMUSG00000073616	Cops9
90029179	90030147	969	0.243305	5.10973	0.0226222	0.553799	Promoter (<=1kb)	7	90029162	90049069	19908	1	17	ENSMUSG00000097585	E230029C05Rik
24645090	24646116	1027	-0.239743	5.09252	0.0226826	0.554046	Intron (ENSMUST00000031695.14/73178, intron 1 of 10)	6	24637855	24664938	27084	2	18822	ENSMUSG00000029684	Wasl
86631169	86632006	838	-0.301931	4.29498	0.0228652	0.556174	Promoter (<=1kb)	8	86631397	86665841	34445	1	0	ENSMUSG00000047866	Lonp2
5614128	5615382	1255	-0.327804	4.20153	0.0230518	0.556174	Intron (ENSMUST00000222871.1/ENSMUST00000222871.1, intron 2 of 2)	13	5855515	5857561	2047	2	242179	ENSMUSG00000100625	1700016G22Rik
109766450	109767326	877	-0.283731	4.4759	0.0230383	0.556174	Distal Intergenic	2	109709383	109727007	17625	1	57067	ENSMUSG00000048482	Bdnf
167931789	167932761	973	-0.280189	4.64205	0.0230617	0.556174	Promoter (<=1kb)	2	167932057	167974737	42681	1	0	ENSMUSG00000027540	Ptpn1
34918159	34919259	1101	0.25786	4.81653	0.0230816	0.556174	Intron (ENSMUST00000075068.13/18624, intron 1 of 14)	7	34912379	35044708	132330	1	5780	ENSMUSG00000063931	Pepd
85485687	85486512	826	0.246318	5.00264	0.0230357	0.556174	Distal Intergenic	12	85474911	85476063	1153	1	10776	ENSMUSG00000021250	Fos
103576925	103577818	894	-0.249265	5.05977	0.0228394	0.556174	Distal Intergenic	8	103603782	103623670	19889	1	-25964	ENSMUSG00000110336	4933400L20Rik
113655946	113656751	806	-0.240265	5.06376	0.0230665	0.556174	Distal Intergenic	8	113643233	113654367	11135	1	12713	ENSMUSG00000033409	Syce1l
163712512	163713873	1362	0.236686	5.12982	0.0229951	0.556174	Intron (ENSMUST00000147385.7/18769, intron 2 of 2)	2	163730015	163730866	852	2	16993	ENSMUSG00000017697	Ada
119812763	119813628	866	-0.241825	5.31897	0.0229981	0.556174	Intron (ENSMUST00000034285.13/72042, intron 3 of 3)	8	119810183	119822717	12535	2	9089	ENSMUSG00000031827	Cotl1
84086479	84086767	289	0.315243	4.18713	0.0231252	0.556471	Promoter (<=1kb)	18	84012082	84086451	74370	2	-28	ENSMUSG00000046982	Tshz1
30657945	30659020	1076	0.296173	4.45747	0.0231918	0.55671	Exon (ENSMUST00000147959.1/665635, exon 2 of 2)	2	30658468	30669908	11441	2	10888	NA	Gm14486
24102702	24103646	945	-0.286543	4.45387	0.02326	0.55671	Distal Intergenic	16	24076388	24082690	6303	2	-20012	ENSMUSG00000116437	Gm46545
28098781	28100137	1357	-0.268204	4.58366	0.023208	0.55671	Exon (ENSMUST00000120834.7/18805, exon 21 of 27)	3	28109759	28130795	21037	1	-9622	ENSMUSG00000027695	Pld1
147076173	147078011	1839	0.183243	6.15154	0.0232376	0.55671	Promoter (<=1kb)	5	147016655	147076586	59932	2	0	ENSMUSG00000016520	Lnx2
66592012	66593771	1760	0.206903	5.57154	0.0234525	0.559879	Promoter (<=1kb)	9	66514637	66593142	78506	2	0	ENSMUSG00000032376	Usp3
21130984	21132546	1563	0.182373	6.12639	0.0234552	0.559879	Exon (ENSMUST00000197733.1/ENSMUST00000197733.1, exon 1 of 1)	5	21186255	21259766	73512	1	-53709	ENSMUSG00000039934	Gsap
51172805	51173541	737	-0.330587	4.19073	0.0240153	0.560917	Distal Intergenic	6	51269812	51269910	99	2	96369	ENSMUSG00000065505	Mir148a
80886640	80887462	823	-0.30931	4.30077	0.023813	0.560917	Distal Intergenic	16	81200697	81597805	397109	1	-313235	ENSMUSG00000022762	Ncam2
59541202	59541962	761	0.280228	4.52481	0.023817	0.560917	Promoter (<=1kb)	11	59541568	59566955	25388	1	0	ENSMUSG00000032691	Nlrp3
95823942	95824894	953	0.302589	4.40441	0.0242705	0.560917	Promoter (<=1kb)	11	95824499	95830701	6203	1	0	ENSMUSG00000050860	Phospho1
100182940	100183733	794	-0.279827	4.43694	0.0245838	0.560917	Exon (ENSMUST00000067975.11/17948, exon 5 of 15)	13	100144063	100197147	53085	2	13414	ENSMUSG00000078945	Naip2
119924996	119925784	789	-0.283796	4.6846	0.0237864	0.560917	Distal Intergenic	11	119916731	119918628	1898	1	8265	ENSMUSG00000025371	Chmp6
50402413	50403215	803	-0.265754	4.68262	0.0237452	0.560917	Distal Intergenic	15	50819499	50827521	8023	2	424306	ENSMUSG00000038679	Trps1
86920288	86921563	1276	-0.280619	4.56446	0.0242677	0.560917	Exon (ENSMUST00000183394.1/ENSMUST00000183394.1, exon 1 of 2)	8	86841139	86885258	44120	2	-35030	ENSMUSG00000031652	N4bp1
173229470	173230555	1086	-0.301574	4.60345	0.0241709	0.560917	Intron (ENSMUST00000036248.12/65112, intron 2 of 3)	2	173228211	173234722	6512	2	4167	ENSMUSG00000038400	Pmepa1
51788677	51790069	1393	0.266972	4.70617	0.0240527	0.560917	Intron (ENSMUST00000118075.6/433586, intron 1 of 3)	3	51685907	51796536	110630	2	6467	ENSMUSG00000061143	Maml3
85026433	85027433	1001	0.270867	4.69748	0.0244853	0.560917	Promoter (<=1kb)	8	85026823	85030286	3464	1	0	ENSMUSG00000041203	Trir
77837322	77838151	830	-0.250099	4.85935	0.0237867	0.560917	Intron (ENSMUST00000238172.1/19201, intron 2 of 13)	18	77793259	77796743	3485	2	-40579	ENSMUSG00000073529	F830208F22Rik
52090764	52091402	639	-0.270085	4.64444	0.0245581	0.560917	Intron (ENSMUST00000114471.2/208650, intron 3 of 17)	16	52049653	52205385	155733	1	41111	ENSMUSG00000022637	Cblb
76406132	76407616	1485	0.271967	4.73822	0.0243999	0.560917	Promoter (<=1kb)	2	76406508	76407931	1424	1	0	ENSMUSG00000042359	Osbpl6
158484620	158485444	825	-0.260309	4.72635	0.0243479	0.560917	Distal Intergenic	20	157832743	158043294	210552	2	-441326	ENSMUSG00000025658	Cnksr2
55506255	55507551	1297	-0.258814	4.87599	0.023728	0.560917	Intron (ENSMUST00000042986.9/227120, intron 1 of 5)	1	55405921	55754285	348365	1	100334	ENSMUSG00000038349	Plcl1
99434986	99435724	739	-0.249214	4.81149	0.0241759	0.560917	Promoter (<=1kb)	6	98925342	99435345	510004	2	0	ENSMUSG00000030067	Foxp1
4213736	4214621	886	0.254535	4.80677	0.0245997	0.560917	Promoter (<=1kb)	16	4081328	4213997	132670	2	0	ENSMUSG00000022521	Crebbp
98627319	98628743	1425	0.250966	4.96274	0.023951	0.560917	Promoter (<=1kb)	12	98628157	98669815	41659	1	0	ENSMUSG00000021007	Spata7
12595363	12596571	1209	-0.253198	4.83419	0.0243326	0.560917	Promoter (<=1kb)	19	12517915	12596519	78605	2	0	ENSMUSG00000086213	A330040F15Rik
4969264	4970002	739	-0.25381	4.94657	0.0239575	0.560917	Intron (ENSMUST00000090457.6/74684, intron 4 of 8)	16	4966255	4968932	2678	1	3009	ENSMUSG00000022543	Dnaaf8
123043668	123044547	880	0.238958	5.02918	0.0241804	0.560917	Promoter (1-2kb)	8	123042466	123044602	2137	1	1202	ENSMUSG00000099881	2810013P06Rik
20961255	20962486	1232	-0.222863	5.2217	0.023675	0.560917	Intron (ENSMUST00000154230.8/71435, intron 1 of 24)	2	20847940	20967720	119781	2	5234	ENSMUSG00000036591	Arhgap21
20765418	20766383	966	-0.226449	5.26747	0.0240838	0.560917	Promoter (<=1kb)	14	20760165	20765509	5345	2	0	ENSMUSG00000021820	Camk2g
12421990	12423056	1067	-0.217385	5.35129	0.0244112	0.560917	Promoter (<=1kb)	7	12415153	12422751	7599	2	0	ENSMUSG00000034071	Zfp551
129592214	129593240	1027	0.213658	5.65179	0.0242013	0.560917	Promoter (<=1kb)	2	129592835	129608992	16158	1	0	ENSMUSG00000037902	Sirpa
120850914	120852393	1480	0.19415	5.76675	0.0239415	0.560917	Promoter (<=1kb)	7	120851189	120880354	29166	1	0	ENSMUSG00000035064	Eef2k
133130837	133131814	978	0.211876	5.69908	0.0245353	0.560917	Promoter (<=1kb)	1	133131143	133139783	8641	1	0	ENSMUSG00000046062	Ppp1r15b
19784369	19785226	858	0.201465	5.75634	0.0244454	0.560917	Exon (ENSMUST00000212002.1/ENSMUST00000212002.1, exon 1 of 1)	8	19729576	19753527	23952	1	54793	ENSMUSG00000096265	4930467E23Rik
19061849	19063383	1535	0.192949	5.81038	0.0244482	0.560917	Distal Intergenic	10	19008266	19015657	7392	2	-46192	ENSMUSG00000019850	Tnfaip3
12168058	12169723	1666	0.188435	6.00217	0.0241632	0.560917	Promoter (<=1kb)	18	12168717	12181120	12404	1	0	ENSMUSG00000024410	Rmc1
60579506	60580508	1003	-0.192434	5.98003	0.024302	0.560917	Distal Intergenic	1	60525688	60567104	41417	2	-12402	ENSMUSG00000026014	Raph1
169036185	169037417	1233	-0.189285	5.94718	0.0244648	0.560917	Promoter (<=1kb)	20	169036611	169251527	214917	1	0	ENSMUSG00000031355	Arhgap6
63924870	63926126	1257	-0.188128	6.17961	0.0238126	0.560917	Promoter (<=1kb)	7	63891400	63924870	33471	2	0	ENSMUSG00000052040	Klf13
95105460	95106705	1246	-0.186492	6.1008	0.0240979	0.560917	Intron (ENSMUST00000124166.7/ENSMUST00000124166.7, intron 2 of 4)	4	95049034	95052222	3189	2	-53238	ENSMUSG00000052684	Jun
181150644	181151683	1040	0.266499	4.64837	0.0248116	0.561741	Promoter (<=1kb)	1	181150931	181168994	18064	1	0	ENSMUSG00000062169	Cnih4
125074193	125075135	943	0.235359	5.09536	0.0248248	0.561741	Intron (ENSMUST00000111402.8/20602, intron 14 of 47)	5	125050940	125058411	7472	2	-15782	ENSMUSG00000029478	Ncor2
31168982	31170072	1091	-0.231645	5.19788	0.0247673	0.561741	Distal Intergenic	11	31058595	31061626	3032	1	110387	ENSMUSG00000020305	Asb3
38373678	38375219	1542	-0.197076	5.72004	0.0247293	0.561741	Distal Intergenic	15	38299874	38300706	833	2	-72972	ENSMUSG00000037465	Klf10
96630612	96631987	1376	0.204041	5.87365	0.0247475	0.561741	Promoter (<=1kb)	9	96539300	96631617	92318	2	0	ENSMUSG00000032413	Rasa2
63963756	63965190	1435	0.183017	6.29858	0.0246933	0.561741	Promoter (<=1kb)	3	63933507	63964666	31160	2	0	ENSMUSG00000027822	Slc33a1
146047497	146048467	971	-0.251695	4.96564	0.0248987	0.561985	Promoter (<=1kb)	3	146042781	146048437	5657	2	0	ENSMUSG00000043020	Dnai3
45948906	45949953	1048	-0.233023	5.13074	0.0248843	0.561985	Exon (ENSMUST00000178561.7/381522, exon 37 of 38)	4	45965334	46034761	69428	1	-15381	ENSMUSG00000035517	Tdrd7
62964363	62965406	1044	0.280504	4.49793	0.0249564	0.562247	Promoter (<=1kb)	13	62964893	63015575	50683	1	0	ENSMUSG00000021458	Aopep
144527025	144528127	1103	0.191125	5.83565	0.0249733	0.562247	Promoter (<=1kb)	2	144470557	144527398	56842	2	0	ENSMUSG00000037259	Dzank1
64344095	64344857	763	0.280048	4.52706	0.025162	0.565781	Intron (ENSMUST00000043893.12/57915, intron 20 of 21)	5	64298530	64351481	52952	1	45565	ENSMUSG00000029174	Tbc1d1
20801321	20802128	808	-0.287074	4.45924	0.0253746	0.566383	Distal Intergenic	18	20844669	20856767	12099	2	54639	ENSMUSG00000033382	Trappc8
29986089	29987034	946	-0.259461	4.70862	0.0252588	0.566383	Intron (ENSMUST00000058902.5/237711, intron 2 of 41)	11	29743048	30026033	282986	2	38999	ENSMUSG00000044072	Eml6
20507572	20508635	1064	-0.250995	5.03326	0.0252433	0.566383	Intron (ENSMUST00000088448.11/241035, intron 34 of 66)	1	20374722	20409448	34727	2	-98124	ENSMUSG00000043760	Pkhd1
84999828	85001036	1209	-0.216891	5.3796	0.0253794	0.566383	Intron (ENSMUST00000227723.1/11820, intron 13 of 17)	16	84955148	84977983	22836	2	-21845	ENSMUSG00000022892	App
14639891	14641089	1199	-0.197083	5.70943	0.0252891	0.566383	Distal Intergenic	14	14702279	14799940	97662	1	-61190	ENSMUSG00000021733	Slc4a7
3490623	3492272	1650	0.184068	6.05066	0.0253246	0.566383	Intron (ENSMUST00000165117.7/12571, intron 5 of 7)	5	3543833	3570238	26406	1	-51561	ENSMUSG00000058503	Fam133b
92980558	92981308	751	-0.235091	4.92397	0.0254648	0.56687	Exon (ENSMUST00000208481.1/ENSMUST00000208481.1, exon 2 of 7)	7	92875300	92934014	58715	1	105258	ENSMUSG00000061119	Prcp
80677879	80678707	829	0.224004	5.24484	0.0254572	0.56687	Promoter (<=1kb)	10	80671946	80678112	6167	2	0	ENSMUSG00000020190	Mknk2
75564666	75566012	1347	-0.282564	4.51032	0.0255748	0.567193	Promoter (<=1kb)	10	75566293	75578917	12625	1	-281	ENSMUSG00000006345	Ggt1
128368191	128369408	1218	0.223043	5.26991	0.0255189	0.567193	Promoter (<=1kb)	10	128363100	128368691	5592	2	0	ENSMUSG00000039914	Coq10a
82461882	82462772	891	-0.203846	5.68291	0.02556	0.567193	Distal Intergenic	18	82475146	82558703	83558	1	-12374	ENSMUSG00000041607	Mbp
125455429	125456339	911	0.299027	4.33772	0.025637	0.567629	Distal Intergenic	6	125462116	125463024	909	2	6685	ENSMUSG00000030342	Cd9
74497050	74497807	758	-0.283843	4.48588	0.0256899	0.567629	Intron (ENSMUST00000098371.8/108116, intron 2 of 10)	7	74359654	74504335	144682	2	6528	ENSMUSG00000025790	Slco3a1
77708229	77709356	1128	0.22153	5.21776	0.0256828	0.567629	Promoter (<=1kb)	13	77708690	78163655	454966	1	0	ENSMUSG00000064138	Fam172a
105990144	105991034	891	0.314842	4.1464	0.0259964	0.568556	Downstream (<=300bp)	11	105994675	106005443	10769	1	-3641	ENSMUSG00000101605	Ace3
94059375	94060258	884	0.310956	4.15078	0.0259968	0.568556	Intron (ENSMUST00000020208.4/13998, intron 2 of 20)	10	94072542	94089644	17103	1	-12284	ENSMUSG00000020021	Fgd6
23846082	23847279	1198	-0.317546	4.22414	0.0258999	0.568556	Intron (ENSMUST00000025830.8/319924, intron 1 of 12)	19	23904457	23947376	42920	1	-57178	ENSMUSG00000024897	Apba1
75511258	75512145	888	-0.31153	4.17065	0.0261689	0.568556	Intron (ENSMUST00000021447.8/26932, intron 3 of 13)	12	75493492	75549674	56183	2	37529	ENSMUSG00000021051	Ppp2r5e
72382837	72384124	1288	-0.285375	4.38989	0.0260391	0.568556	Exon (ENSMUST00000027379.9/22596, exon 18 of 21)	1	72307427	72394952	87526	1	75410	ENSMUSG00000026187	Xrcc5
55966024	55966947	924	0.250387	4.86787	0.0257775	0.568556	Promoter (<=1kb)	16	55966275	55971435	5161	1	0	ENSMUSG00000098274	Rpl24
13783649	13785167	1519	0.248476	4.93374	0.0259907	0.568556	Promoter (<=1kb)	13	13784059	13806113	22055	1	0	ENSMUSG00000021303	Gng4
116890153	116891000	848	-0.245874	4.85581	0.0261972	0.568556	Promoter (1-2kb)	2	116888207	116892494	4288	1	1946	ENSMUSG00000027355	Tmco5
14832436	14833338	903	-0.241962	4.93522	0.0261966	0.568556	Distal Intergenic	3	14770210	14808368	38159	2	-24068	ENSMUSG00000027556	Car1
122814895	122815710	816	-0.231975	5.17076	0.0259574	0.568556	Exon (ENSMUST00000159885.1/319468, exon 2 of 2)	10	122811447	122886293	74847	1	3448	ENSMUSG00000034613	Ppm1h
75591337	75592119	783	-0.225996	5.24396	0.0261221	0.568556	Promoter (1-2kb)	10	75589792	75605403	15612	1	1545	ENSMUSG00000006344	Ggt5
11788351	11789162	812	-0.232132	5.29411	0.0261692	0.568556	Exon (ENSMUST00000152345.7/60530, exon 4 of 4)	11	11787431	11808925	21495	2	19763	ENSMUSG00000035455	Fignl1
15841411	15842357	947	-0.212168	5.40977	0.0262101	0.568556	Distal Intergenic	6	15727799	15770349	42551	1	113612	ENSMUSG00000041390	Mdfic
62661335	62662396	1062	-0.193911	5.75029	0.0261725	0.568556	Promoter (1-2kb)	4	62663622	62689823	26202	1	-1226	ENSMUSG00000059810	Rgs3
90637496	90638955	1460	0.178374	6.17457	0.0259511	0.568556	Promoter (<=1kb)	11	90476492	90638084	161593	2	0	ENSMUSG00000020546	Stxbp4
89578656	89579630	975	-0.225296	5.09178	0.0263068	0.569959	Intron (ENSMUST00000000811.7/140493, intron 2 of 7)	3	89520164	89667761	147598	1	58492	ENSMUSG00000000794	Kcnn3
156072941	156073947	1007	0.247642	4.83712	0.026425	0.570442	Distal Intergenic	1	156063213	156064842	1630	1	9728	ENSMUSG00000050565	Tor1aip2
91646672	91648280	1609	0.187348	6.15662	0.0263624	0.570442	Promoter (<=1kb)	16	91621186	91646952	25767	2	0	ENSMUSG00000022962	Gart
35118227	35119994	1768	0.166539	6.7152	0.0263992	0.570442	Promoter (<=1kb)	7	35119303	35121928	2626	1	0	ENSMUSG00000034957	Cebpa
102282009	102283586	1578	0.183311	5.96347	0.0264937	0.571232	Promoter (<=1kb)	12	102283048	102390855	107808	1	0	ENSMUSG00000044456	Rin3
37585703	37586628	926	-0.295838	4.37172	0.0265364	0.571462	Distal Intergenic	1	37611677	37625242	13566	2	38614	ENSMUSG00000026090	Cracdl
75828696	75829588	893	0.306802	4.22891	0.026638	0.571578	Distal Intergenic	14	75843379	75844964	1586	2	15376	NA	Gm4285
36314156	36315442	1287	-0.242416	4.97414	0.026593	0.571578	Intron (ENSMUST00000021857.12/69955, intron 4 of 6)	13	36326958	36537348	210391	1	-11516	ENSMUSG00000021420	Fars2
74578039	74579435	1397	0.174492	6.43982	0.0266319	0.571578	Promoter (<=1kb)	2	74520291	74578948	58658	2	0	ENSMUSG00000009207	Lnpk
49907180	49907830	651	-0.26557	4.59661	0.0266932	0.572074	Intron (ENSMUST00000229640.1/16423, intron 12 of 12)	16	49866833	49911091	44259	1	40347	ENSMUSG00000055447	Cd47
96510430	96511378	949	-0.255209	4.83759	0.026742	0.572305	Intron (ENSMUST00000022172.11/27015, intron 3 of 14)	13	96482170	96519160	36991	2	7782	ENSMUSG00000021668	Polk
30321558	30323008	1451	0.215667	5.31498	0.0267681	0.572305	Promoter (<=1kb)	7	30321406	30323895	2490	2	887	ENSMUSG00000074211	Sdhaf1
128466591	128467962	1372	0.277139	4.54137	0.0269429	0.573754	Intron (ENSMUST00000223654.1/100043424, intron 2 of 2)	2	128372115	128502765	130651	2	34803	ENSMUSG00000074813	Morrbid
26697154	26698188	1035	-0.260452	4.84031	0.0269783	0.573754	Distal Intergenic	8	26814593	26824423	9831	2	126235	ENSMUSG00000100335	2310008N11Rik
110600986	110602388	1403	0.230279	5.08045	0.0270289	0.573754	Promoter (<=1kb)	12	110601452	110666945	65494	1	0	ENSMUSG00000018707	Dync1h1
16379280	16380739	1460	-0.236733	5.11258	0.0268715	0.573754	Intron (ENSMUST00000017629.11/21974, intron 1 of 35)	14	16389577	16393426	3850	1	-8838	ENSMUSG00000017485	Top2b
50417494	50418772	1279	0.222392	5.18722	0.0270121	0.573754	Promoter (<=1kb)	13	50417864	50433769	15906	1	0	ENSMUSG00000037816	Fbxw17
134405417	134406729	1313	0.206522	5.40614	0.0269527	0.573754	Promoter (<=1kb)	1	134405559	134407990	2432	1	0	ENSMUSG00000026456	Cyb5r1
72964728	72965981	1254	-0.244968	4.88154	0.0270665	0.573868	Exon (ENSMUST00000098567.8/67685, exon 4 of 7)	9	72958852	73016319	57468	1	5876	ENSMUSG00000034563	Ccpg1
124721440	124722653	1214	0.22741	5.23463	0.0272029	0.576074	Promoter (<=1kb)	8	124671332	124721964	50633	2	0	ENSMUSG00000037300	Ttc13
164856528	164857797	1270	0.281618	4.54336	0.0272422	0.576223	Promoter (<=1kb)	2	164839518	164857542	18025	2	0	ENSMUSG00000017754	Pltp
96670350	96672023	1674	0.159503	6.7818	0.0272787	0.576311	Promoter (<=1kb)	13	96648967	96670936	21970	2	0	ENSMUSG00000021670	Hmgcr
13304037	13305267	1231	-0.20721	5.5966	0.0274209	0.578218	Intron (ENSMUST00000105545.11/215789, intron 1 of 12)	10	13213395	13324289	110895	2	19022	ENSMUSG00000062866	Phactr2
30389425	30390634	1210	0.195849	5.66986	0.0274338	0.578218	Promoter (<=1kb)	16	30385893	30388837	2945	2	-588	ENSMUSG00000022533	Atp13a3
69989070	69990243	1174	0.197637	5.62963	0.0275137	0.579217	Promoter (<=1kb)	9	69989466	70008317	18852	1	0	ENSMUSG00000011958	Bnip2
89721973	89722885	913	-0.299936	4.27452	0.0276608	0.580951	Intron (ENSMUST00000020109.4/67019, intron 8 of 10)	10	89726704	89732058	5355	2	9173	ENSMUSG00000019948	Actr6
13668623	13669336	714	-0.263735	4.62362	0.0276919	0.580951	Intron (ENSMUST00000159294.8/270118, intron 2 of 4)	9	13662460	13707345	44886	1	6163	ENSMUSG00000031925	Maml2
88118256	88119321	1066	0.242125	5.00132	0.0276938	0.580951	Promoter (<=1kb)	8	88118769	88135106	16338	1	0	ENSMUSG00000036810	Cnep1r1
36873953	36875147	1195	0.290023	4.34113	0.0277898	0.582233	Promoter (<=1kb)	20	36874295	36884222	9928	1	0	ENSMUSG00000016308	Ube2a
17772086	17772972	887	-0.239443	4.89139	0.0278529	0.582233	Distal Intergenic	10	17796226	17807908	11683	1	-23254	ENSMUSG00000039891	Txlnb
191269386	191270190	805	0.241172	5.01727	0.02785	0.582233	Intron (ENSMUST00000192965.1/ENSMUST00000192965.1, intron 1 of 5)	1	191224454	191225835	1382	1	44932	NA	D730003I15Rik
109331109	109331926	818	-0.291769	4.31884	0.0279491	0.58356	Distal Intergenic	11	109346839	109353651	6813	1	-14913	ENSMUSG00000099630	1700096J18Rik
3671750	3672631	882	-0.210017	5.51361	0.0279962	0.583859	Promoter (<=1kb)	8	3671188	3672362	1175	2	0	ENSMUSG00000089665	Fcor
12649939	12651043	1105	0.309384	4.17703	0.0281045	0.585434	Promoter (<=1kb)	13	12615057	12650388	35332	2	0	NA	Gpr137b-ps
36933447	36934155	709	-0.231759	5.00616	0.0282432	0.587637	Distal Intergenic	15	37000628	37002035	1408	2	67880	ENSMUSG00000062397	Zfp706
53478829	53480191	1363	0.305174	4.1467	0.0289097	0.589787	Promoter (<=1kb)	11	53476573	53480274	3702	2	83	ENSMUSG00000044352	Sowaha
39199596	39200601	1006	-0.292062	4.27923	0.0288659	0.589787	Distal Intergenic	12	38837398	38865716	28319	1	362198	ENSMUSG00000004151	Etv1
21408098	21409068	971	-0.291455	4.41085	0.0285456	0.589787	Distal Intergenic	13	21389266	21402755	13490	2	-5343	ENSMUSG00000021327	Zkscan3
82761269	82762281	1013	-0.275759	4.4425	0.0283883	0.589787	Intron (ENSMUST00000027331.2/66261, intron 2 of 3)	1	82756649	82768461	11813	2	6180	ENSMUSG00000026149	Tm4sf20
193274227	193274897	671	-0.289145	4.4035	0.0289042	0.589787	Promoter (1-2kb)	1	193272161	193273217	1057	2	-1010	ENSMUSG00000009633	G0s2
84464657	84465475	819	-0.270973	4.52436	0.0287172	0.589787	Intron (ENSMUST00000049126.12/227325, intron 7 of 12)	1	84107794	84364180	256387	2	-100477	ENSMUSG00000045658	Pid1
128589274	128590695	1422	-0.268379	4.63882	0.0286163	0.589787	Promoter (<=1kb)	10	128567523	128589652	22130	2	0	ENSMUSG00000018166	Erbb3
154032461	154033236	776	-0.261897	4.64393	0.0285422	0.589787	Exon (ENSMUST00000188704.1/ENSMUST00000188704.1, exon 2 of 3)	1	153906043	153907116	1074	1	126418	ENSMUSG00000026473	Glul
31033578	31034329	752	-0.256969	4.70296	0.028761	0.589787	3' UTR	7	31032730	31037938	5209	2	3609	ENSMUSG00000009687	Fxyd5
24816341	24817703	1363	0.258959	4.79733	0.028639	0.589787	Downstream (<=300bp)	13	24817948	24831517	13570	2	13814	ENSMUSG00000006717	Acot13
69435058	69436067	1010	0.234102	4.98182	0.0289419	0.589787	Distal Intergenic	9	69453620	69491795	38176	1	-17553	ENSMUSG00000032231	Anxa2
38011873	38013655	1783	-0.239387	5.06545	0.0285052	0.589787	Intron (ENSMUST00000027252.7/226982, intron 1 of 23)	1	37998129	38052021	53893	1	13744	ENSMUSG00000026083	Eif5b
131159529	131160846	1318	0.236018	5.05714	0.0288995	0.589787	Promoter (<=1kb)	2	131146324	131160034	13711	2	0	ENSMUSG00000027327	1700037H04Rik
65201119	65201952	834	-0.235217	5.10677	0.0285707	0.589787	Distal Intergenic	16	64924729	65105854	181126	2	-95265	ENSMUSG00000050783	Htr1f
94369941	94372106	2166	0.211047	5.5855	0.0288574	0.589787	Promoter (<=1kb)	16	94370618	94469220	98603	1	0	ENSMUSG00000040785	Ttc3
73702855	73704414	1560	-0.194475	5.70059	0.0288427	0.589787	Promoter (<=1kb)	18	73639009	73703780	64772	2	0	ENSMUSG00000024515	Smad4
74243294	74244593	1300	0.206867	5.77318	0.0288857	0.589787	Promoter (1-2kb)	20	74223789	74246364	22576	2	1771	ENSMUSG00000031328	Flna
16013225	16014346	1122	0.175535	6.3355	0.0285973	0.589787	Promoter (<=1kb)	4	15997121	16013888	16768	2	0	ENSMUSG00000041153	Osgin2
141874544	141875305	762	0.270242	4.47396	0.0290378	0.589953	Promoter (<=1kb)	4	141858142	141874920	16779	2	0	ENSMUSG00000040659	Efhd2
62856011	62856876	866	-0.258285	4.70907	0.0291155	0.589953	Promoter (<=1kb)	13	62853974	62856309	2336	2	0	ENSMUSG00000021456	Fbp2
129459679	129461475	1797	-0.240636	4.91669	0.0290305	0.589953	Distal Intergenic	6	129424772	129452000	27229	2	-7679	ENSMUSG00000033082	Clec1a
158036124	158037107	984	0.208293	5.47453	0.0291031	0.589953	Promoter (<=1kb)	3	158036662	158068487	31826	1	0	ENSMUSG00000063052	Lrrc40
40176749	40178491	1743	-0.187047	6.17192	0.0290613	0.589953	Intron (ENSMUST00000239008.1/434008, intron 2 of 3)	6	40110251	40248437	138187	1	66498	ENSMUSG00000057716	Tmem178b
4159852	4160879	1028	0.274071	4.54993	0.0294443	0.590049	Promoter (<=1kb)	11	4141123	4160291	19169	2	0	ENSMUSG00000051427	Ccdc157
12029224	12030076	853	-0.273437	4.52435	0.0294449	0.590049	Promoter (<=1kb)	17	12029916	12063358	33443	1	0	ENSMUSG00000023826	Prkn
20941063	20941752	690	-0.27064	4.517	0.0294834	0.590049	Intron (ENSMUST00000036489.9/242860, intron 1 of 7)	5	20920142	20945504	25363	2	3752	ENSMUSG00000039968	Rsbn1l
95653494	95654087	594	0.274852	4.61316	0.0294214	0.590049	Distal Intergenic	3	95658788	95663176	4389	1	-4701	ENSMUSG00000038612	Mcl1
106789826	106790495	670	0.260948	4.63897	0.0294276	0.590049	Promoter (<=1kb)	3	106759921	106790149	30229	2	0	ENSMUSG00000040747	Cd53
59864543	59865284	742	0.251092	4.74234	0.0294219	0.590049	Distal Intergenic	15	59788417	59794959	6543	2	-69584	ENSMUSG00000115426	Gm19510
144046590	144047633	1044	-0.25242	4.69749	0.0294952	0.590049	Intron (ENSMUST00000037722.8/403171, intron 1 of 3)	2	144033102	144073979	40878	1	13488	ENSMUSG00000037307	Banf2
37642147	37643460	1314	0.236637	4.95022	0.0292224	0.590049	Exon (ENSMUST00000225532.1/ENSMUST00000225532.1, exon 4 of 7)	13	37778400	37893849	115450	1	-134940	ENSMUSG00000039087	Rreb1
131352266	131353652	1387	0.226981	5.08099	0.0293546	0.590049	Promoter (<=1kb)	2	131298064	131352881	54818	2	0	ENSMUSG00000048911	Rnf24
63108257	63109184	928	-0.210407	5.29843	0.0292101	0.590049	Promoter (<=1kb)	13	63107522	63190551	83030	1	735	ENSMUSG00000021458	Aopep
84966797	84967699	903	-0.180864	6.08002	0.0292603	0.590049	Intron (ENSMUST00000227723.1/11820, intron 15 of 17)	16	84954438	84963381	8944	2	-3416	ENSMUSG00000022892	App
124828649	124830350	1702	0.172808	6.46581	0.0295173	0.590049	Promoter (<=1kb)	6	124829547	124832664	3118	1	0	ENSMUSG00000023505	Cdca3
1285558	1286977	1420	0.31027	4.36416	0.0297187	0.59177	Promoter (<=1kb)	21	1260771	1286629	25859	2	0	ENSMUSG00000069045	Ddx3y
167492140	167493522	1383	0.244124	4.84161	0.0297693	0.59177	Promoter (<=1kb)	2	167481133	167492887	11755	2	0	ENSMUSG00000047030	Spata2
18836237	18837261	1025	0.239531	4.98649	0.0296899	0.59177	Promoter (<=1kb)	16	18836584	18956247	119664	1	0	ENSMUSG00000022702	Hira
43508647	43509698	1052	-0.21619	5.23184	0.0296563	0.59177	Distal Intergenic	18	43531493	43540611	9119	2	30913	ENSMUSG00000024502	Jakmip2
33731482	33733310	1829	0.199338	5.55156	0.0297631	0.59177	Promoter (<=1kb)	8	33731833	33777164	45332	1	0	ENSMUSG00000031585	Gtf2e2
11006883	11007694	812	0.230732	5.06664	0.0298468	0.592649	Promoter (<=1kb)	8	11007850	11054536	46687	1	-156	ENSMUSG00000096938	9530052E02Rik
87448597	87449496	900	0.298286	4.17603	0.0299411	0.592965	Exon (ENSMUST00000198628.1/ENSMUST00000198628.1, exon 1 of 1)	11	87427591	87484766	57176	1	21006	ENSMUSG00000010342	Tex14
99179426	99180318	893	-0.272106	4.40917	0.0300584	0.592965	Exon (ENSMUST00000160182.1/ENSMUST00000160182.1, exon 3 of 4)	10	99171284	99197028	25745	1	8142	ENSMUSG00000019952	Poc1b
84125990	84126750	761	0.27961	4.472	0.0301634	0.592965	Distal Intergenic	17	84078660	84089875	11216	1	47330	ENSMUSG00000117571	4933433H22Rik
79442333	79443352	1020	0.260617	4.62272	0.0300111	0.592965	Distal Intergenic	17	79333727	79355091	21365	2	-87242	ENSMUSG00000036533	Cdc42ep3
165326140	165327071	932	0.231277	5.07871	0.0300407	0.592965	Promoter (<=1kb)	2	165289155	165326479	37325	2	0	ENSMUSG00000017670	Elmo2
113944735	113946055	1321	0.203805	5.46771	0.0301913	0.592965	Intron (ENSMUST00000159592.7/231637, intron 14 of 14)	5	113965602	113966756	1155	2	20701	ENSMUSG00000042121	Ssh1
152902005	152903778	1774	0.192983	5.7164	0.0301644	0.592965	Promoter (<=1kb)	1	152836995	152902622	65628	2	0	ENSMUSG00000042772	Smg7
129019342	129020922	1581	0.185503	5.84344	0.030072	0.592965	Promoter (<=1kb)	5	129020069	129024323	4255	1	0	ENSMUSG00000029430	Ran
19691610	19693618	2009	-0.178463	5.97093	0.0301459	0.592965	Distal Intergenic	10	19712570	19760053	47484	1	-18952	ENSMUSG00000020007	Il20ra
113696379	113697974	1596	0.182766	6.12384	0.0301953	0.592965	Promoter (<=1kb)	6	113697050	113711069	14020	1	0	ENSMUSG00000056952	Tatdn2
180919944	180921462	1519	0.228086	5.17897	0.0302296	0.592985	Promoter (<=1kb)	2	180904377	180920949	16573	2	0	ENSMUSG00000038848	Ythdf1
84200918	84201412	495	0.287024	4.31037	0.0303153	0.593374	Exon (ENSMUST00000193908.1/ENSMUST00000193908.1, exon 1 of 1)	8	84208518	84208592	75	1	-7106	ENSMUSG00000065611	Mir23a
69395218	69396446	1229	0.252203	4.77734	0.0303825	0.593374	Promoter (<=1kb)	11	69391925	69395631	3707	2	0	ENSMUSG00000044795	Cyb5d1
128200136	128201584	1449	0.188701	5.85647	0.0303798	0.593374	Exon (ENSMUST00000071101.7/ENSMUST00000071101.7, exon 1 of 2)	6	128169704	128183803	14100	2	-16333	ENSMUSG00000107879	9330102E08Rik
92504107	92506235	2129	0.16567	6.52256	0.030354	0.593374	Promoter (<=1kb)	5	92441314	92505637	64324	2	0	ENSMUSG00000029426	Scarb2
105013051	105013710	660	-0.279942	4.33945	0.0305507	0.59466	Distal Intergenic	12	104929933	105009809	79877	2	-3242	ENSMUSG00000054150	Syne3
21033703	21034720	1018	0.265731	4.69273	0.030568	0.59466	Distal Intergenic	11	21091291	21143005	51715	1	-56571	ENSMUSG00000020134	Peli1
128712406	128713486	1081	-0.210984	5.2769	0.0305818	0.59466	Distal Intergenic	1	128589099	128592293	3195	2	-120113	ENSMUSG00000045382	Cxcr4
12051942	12053132	1191	-0.212377	5.49283	0.0305031	0.59466	Distal Intergenic	10	12401066	12403075	2010	2	349943	ENSMUSG00000019820	Utrn
83653477	83654626	1150	0.20075	5.43986	0.0307032	0.596372	Promoter (<=1kb)	7	83649576	83655325	5750	2	699	ENSMUSG00000001741	Il16
15758136	15759143	1008	-0.253899	4.60838	0.0307492	0.596615	Intron (ENSMUST00000101663.9/16543, intron 3 of 4)	6	15727799	15770349	42551	1	30337	ENSMUSG00000041390	Mdfic
94575723	94576589	867	-0.247698	4.78119	0.0308215	0.597368	Promoter (<=1kb)	10	94576263	94588801	12539	1	0	ENSMUSG00000020023	Tmcc3
75960805	75961787	983	-0.256846	4.72097	0.0309375	0.598964	Intron (ENSMUST00000114240.2/67742, intron 5 of 13)	16	75859257	75953332	94076	2	-7473	ENSMUSG00000022876	Samsn1
64197547	64198348	802	-0.272753	4.40597	0.0312442	0.599215	Intron (ENSMUST00000177371.7/13196, intron 2 of 27)	15	64158939	64208491	49553	2	10143	ENSMUSG00000022377	Asap1
37399110	37400074	965	-0.277435	4.44637	0.0311201	0.599215	Intron (ENSMUST00000021860.6/17084, intron 3 of 4)	13	37345208	37419036	73829	1	53902	ENSMUSG00000021423	Ly86
64692518	64693413	896	-0.258346	4.63437	0.0312694	0.599215	Promoter (<=1kb)	8	64592542	64693054	100513	2	0	ENSMUSG00000037852	Cpe
53121706	53122359	654	-0.238419	4.7746	0.0312497	0.599215	Intron (ENSMUST00000030010.3/11303, intron 5 of 49)	4	53030787	53159895	129109	2	37536	ENSMUSG00000015243	Abca1
34777875	34778793	919	-0.208195	5.32966	0.0311731	0.599215	Promoter (<=1kb)	4	34768664	34778270	9607	2	0	ENSMUSG00000028295	Smim8
52571761	52573032	1272	0.208837	5.46653	0.0312865	0.599215	Distal Intergenic	13	52583173	52648792	65620	1	-10141	ENSMUSG00000021457	Syk
32561335	32562138	804	0.200201	5.4978	0.031282	0.599215	Intron (ENSMUST00000102821.3/20868, intron 2 of 18)	11	32588595	32598528	9934	1	-26457	ENSMUSG00000020272	Stk10
16518480	16520256	1777	-0.195833	5.81616	0.0310877	0.599215	Promoter (<=1kb)	1	16228674	16519306	290633	2	0	ENSMUSG00000025920	Stau2
16532251	16533848	1598	-0.203266	5.92636	0.0310121	0.599215	Distal Intergenic	12	16551585	16562444	10860	2	28596	ENSMUSG00000020593	Lpin1
132683404	132684665	1262	0.175373	6.09463	0.031197	0.599215	Promoter (<=1kb)	3	132660481	132684122	23642	2	0	ENSMUSG00000028029	Aimp1
40463704	40464742	1039	-0.296116	4.25682	0.0315306	0.599384	Intron (ENSMUST00000037488.7/238130, intron 1 of 52)	12	40446336	40846180	399845	1	17368	ENSMUSG00000035954	Dock4
98054666	98055402	737	-0.277181	4.36677	0.0315163	0.599384	Distal Intergenic	5	97915373	98031043	115671	2	-23623	ENSMUSG00000029338	Antxr2
74126250	74127234	985	0.267738	4.76171	0.031515	0.599384	Distal Intergenic	5	74093530	74093650	121	1	32720	ENSMUSG00000093355	Snora26
75642032	75642907	876	-0.235133	4.84353	0.0314552	0.599384	Promoter (<=1kb)	7	75643319	75704422	61104	1	-412	ENSMUSG00000066406	Akap13
52232411	52234367	1957	-0.244447	5.07169	0.0313386	0.599384	Promoter (<=1kb)	10	52233619	52321376	87758	1	0	ENSMUSG00000019891	Dcbld1
34483072	34484625	1554	-0.192765	5.69821	0.0314539	0.599384	Promoter (<=1kb)	10	34483399	34611278	127880	1	0	ENSMUSG00000019779	Frk
70843813	70845065	1253	0.176757	6.48718	0.0314133	0.599384	Promoter (<=1kb)	6	70844515	70905245	60731	1	0	ENSMUSG00000031668	Eif2ak3
136803467	136804821	1355	0.200155	5.6319	0.0315866	0.599808	Promoter (<=1kb)	6	136801553	136804415	2863	2	0	ENSMUSG00000096010	H4f16
148521865	148523054	1190	-0.218356	5.16706	0.0316899	0.60113	Distal Intergenic	2	148436640	148443563	6924	2	-78302	ENSMUSG00000027435	Cd93
191325496	191326822	1327	0.183067	5.87275	0.0317998	0.602575	Promoter (<=1kb)	1	191325912	191350914	25003	1	0	ENSMUSG00000026627	Pacc1
111226135	111227946	1812	-0.292727	4.29118	0.0319389	0.602648	Distal Intergenic	7	111117636	111122684	5049	2	-103451	ENSMUSG00000110424	1700012D14Rik
149338327	149339471	1145	-0.292631	4.36263	0.0319329	0.602648	Intron (ENSMUST00000199980.1/ENSMUST00000199980.1, intron 3 of 7)	3	148816093	148990555	174463	2	-347772	ENSMUSG00000028184	Adgrl2
28419688	28420401	714	-0.258722	4.53983	0.0318792	0.602648	Exon (ENSMUST00000222823.1/ENSMUST00000222823.1, exon 1 of 4)	13	28460778	28480841	20064	2	60440	NA	2610307P16Rik
91082383	91083484	1102	0.213282	5.40057	0.031917	0.602648	Promoter (<=1kb)	2	91082390	91114366	31977	1	0	ENSMUSG00000002111	Spi1
69556510	69557914	1405	0.176905	6.08265	0.032011	0.603371	Promoter (<=1kb)	5	69556923	69571730	14808	1	0	ENSMUSG00000029208	Guf1
18608001	18609768	1768	0.230838	5.16781	0.0320459	0.603391	Distal Intergenic	2	18672384	18676230	3847	1	-62616	ENSMUSG00000051154	Commd3
34028995	34029810	816	0.300008	4.18916	0.0326047	0.603451	Promoter (<=1kb)	6	34029448	34110297	80850	1	0	ENSMUSG00000056215	Lrguk
86632170	86633424	1255	0.295436	4.28772	0.032365	0.603451	Promoter (<=1kb)	4	86627075	86631251	4177	2	-919	NA	Gm12551
115424216	115424968	753	-0.274527	4.40004	0.0324301	0.603451	Promoter (2-3kb)	6	115422066	115490399	68334	1	2150	ENSMUSG00000000440	Pparg
142359023	142359849	827	0.277187	4.51518	0.0322239	0.603451	Intron (ENSMUST00000059223.14/320802, intron 2 of 3)	7	142355508	142372259	16752	2	12410	ENSMUSG00000045777	Ifitm10
67695722	67696697	976	0.279779	4.40711	0.032705	0.603451	Distal Intergenic	10	67569216	67571959	2744	2	-123763	NA	4930563J15Rik
123227369	123228121	753	0.273793	4.42381	0.032689	0.603451	Promoter (1-2kb)	6	123229843	123247021	17179	1	-1722	ENSMUSG00000023349	Clec4n
126374345	126375231	887	0.263727	4.51227	0.0328268	0.603451	Promoter (<=1kb)	7	126373660	126374363	704	2	0	ENSMUSG00000030741	Spns1
43093820	43095171	1352	0.263957	4.68808	0.0321405	0.603451	Distal Intergenic	5	43233170	43289723	56554	1	-137999	ENSMUSG00000039782	Cpeb2
61294626	61295504	879	-0.26012	4.63725	0.0328589	0.603451	Distal Intergenic	3	61361638	61368430	6793	1	-66134	ENSMUSG00000036894	Rap2b
80168404	80169441	1038	0.259315	4.75361	0.0324765	0.603451	Intron (ENSMUST00000021050.13/216991, intron 6 of 10)	11	80154116	80165776	11661	1	14288	ENSMUSG00000020709	Adap2
25856898	25857951	1054	0.230115	4.92556	0.0321225	0.603451	Exon (ENSMUST00000184083.1/ENSMUST00000184083.1, exon 2 of 2)	14	25842183	25886804	44622	1	14715	ENSMUSG00000021866	Anxa11
127932047	127933038	992	-0.251913	4.79838	0.0326226	0.603451	Intron (ENSMUST00000198240.1/329753, intron 3 of 4)	3	127916172	127955220	39049	1	15875	ENSMUSG00000104763	9830132P13Rik
77041370	77042147	778	-0.230598	4.96416	0.0324713	0.603451	Intron (ENSMUST00000023580.7/30940, intron 3 of 23)	16	77013787	77037589	23803	1	27583	ENSMUSG00000022867	Usp25
38060897	38061807	911	-0.231343	4.93826	0.0328729	0.603451	Exon (ENSMUST00000205632.1/ENSMUST00000205632.1, exon 1 of 4)	7	37961364	38023551	62188	2	-37346	ENSMUSG00000030421	Uri1
40678392	40679787	1396	-0.234488	5.04137	0.0330306	0.603451	Promoter (1-2kb)	19	40681667	40723193	41527	1	-1880	ENSMUSG00000048120	Entpd1
98328961	98329859	899	-0.214074	5.23361	0.0321673	0.603451	Promoter (<=1kb)	5	98329304	98802019	472716	1	0	ENSMUSG00000057816	Cfap299
70099805	70101852	2048	0.211045	5.33894	0.032408	0.603451	Promoter (<=1kb)	14	70100105	70138206	38102	1	0	ENSMUSG00000022089	Bin3
128362053	128363419	1367	0.209853	5.30128	0.0329102	0.603451	Promoter (<=1kb)	6	128362967	128368962	5996	1	0	ENSMUSG00000001517	Foxm1
23530642	23532048	1407	-0.209898	5.39947	0.0326363	0.603451	Promoter (<=1kb)	13	23531050	23531519	470	1	0	ENSMUSG00000060981	H4c8
77795796	77796785	990	0.204999	5.49698	0.032864	0.603451	Promoter (<=1kb)	18	77793259	77796390	3132	2	0	ENSMUSG00000073529	F830208F22Rik
65802077	65802862	786	-0.196447	5.53414	0.0325688	0.603451	Promoter (<=1kb)	18	65801302	65817658	16357	1	775	ENSMUSG00000024516	Sec11c
125389173	125390096	924	0.206026	5.55757	0.032954	0.603451	Promoter (<=1kb)	5	125385965	125390014	4050	2	0	ENSMUSG00000008348	Ubc
62977511	62978985	1475	0.195599	5.54217	0.0330246	0.603451	Promoter (<=1kb)	18	62977831	62999450	21620	1	0	ENSMUSG00000024581	Napg
173658960	173660435	1476	0.194321	5.69622	0.0327645	0.603451	Promoter (<=1kb)	2	173579320	173659539	80220	2	0	ENSMUSG00000055897	Ppp4r1l-ps
114986283	114987586	1304	0.190317	5.82033	0.032279	0.603451	Promoter (<=1kb)	4	114959336	114987241	27906	2	0	ENSMUSG00000028719	Cmpk1
14612707	14613791	1085	0.18896	5.81271	0.0329773	0.603451	Promoter (<=1kb)	13	14613240	14627636	14397	1	0	ENSMUSG00000015671	Psma2
98745940	98747530	1591	-0.183053	5.83574	0.0325681	0.603451	Promoter (<=1kb)	12	98746964	98787753	40790	1	0	ENSMUSG00000021012	Zc3h14
36286486	36288009	1524	0.17729	5.96158	0.0328809	0.603451	5' UTR	18	36281097	36292535	11439	1	5389	ENSMUSG00000043991	Pura
28070643	28072408	1766	0.16529	6.48132	0.0321938	0.603451	Promoter (<=1kb)	5	28071363	28078662	7300	1	0	ENSMUSG00000045294	Insig1
131827303	131828810	1508	0.205701	5.5777	0.0330771	0.603682	Promoter (<=1kb)	1	131827493	131830276	2784	1	0	ENSMUSG00000013275	Slc41a1
108484889	108485702	814	-0.29033	4.21913	0.0333705	0.604211	Intron (ENSMUST00000133929.7/238871, intron 1 of 3)	13	108450009	108860143	410135	1	34880	ENSMUSG00000021699	Pde4d
121680545	121681415	871	-0.263358	4.48765	0.033411	0.604211	Distal Intergenic	11	121627268	121673153	45886	2	-7392	ENSMUSG00000046605	B3gntl1
69022402	69023928	1527	0.28983	4.55293	0.0331701	0.604211	Distal Intergenic	8	69070255	69075508	5254	2	51580	ENSMUSG00000036330	Slc18a1
33491562	33492927	1366	-0.243785	4.79822	0.0332576	0.604211	Distal Intergenic	8	33484196	33485167	972	1	7366	NA	Hmgb1-rs17
10142549	10143244	696	-0.243199	4.82095	0.0333829	0.604211	Distal Intergenic	2	10153571	10256529	102959	1	-10327	ENSMUSG00000025780	Itih5
71886861	71887652	792	-0.246998	4.82863	0.0332858	0.604211	Promoter (2-3kb)	12	71889730	71992325	102596	1	-2078	ENSMUSG00000034574	Daam1
83859454	83860256	803	-0.235112	4.88218	0.0331787	0.604211	Distal Intergenic	7	83879873	83884305	4433	2	24049	ENSMUSG00000070462	Tlnrd1
54863463	54864634	1172	0.219179	5.14181	0.0332319	0.604211	Promoter (<=1kb)	14	54853787	54864158	10372	2	0	ENSMUSG00000057156	Homez
48494632	48495983	1352	0.218678	5.1682	0.0333105	0.604211	Promoter (<=1kb)	9	48495442	48495972	531	1	0	ENSMUSG00000042293	Gm5617
85745650	85747810	2161	0.170132	6.11822	0.0334578	0.604444	Promoter (<=1kb)	12	85746539	85813585	67047	1	0	ENSMUSG00000034258	Flvcr2
81105487	81106656	1170	0.236862	4.91657	0.0335691	0.605228	Promoter (<=1kb)	10	81105915	81124697	18783	1	0	ENSMUSG00000035027	Map2k2
12906501	12907586	1086	-0.206037	5.38687	0.0335535	0.605228	Promoter (<=1kb)	4	12906838	12980873	74036	1	0	ENSMUSG00000055963	Triqk
103433879	103434733	855	-0.273986	4.41176	0.0336034	0.605235	Promoter (<=1kb)	12	103434211	103440207	5997	1	0	ENSMUSG00000064215	Ifi27
45534252	45535343	1092	-0.313864	4.37936	0.0337055	0.606461	Promoter (1-2kb)	5	45529705	45536542	6838	2	1199	ENSMUSG00000015879	Fam184b
33274074	33274913	840	-0.212031	5.22304	0.0337603	0.606835	Intron (ENSMUST00000102815.9/66011, intron 22 of 27)	11	33302767	33330015	27249	2	55102	ENSMUSG00000040594	Ranbp17
9022835	9023655	821	0.276247	4.40494	0.0338905	0.607795	Intron (ENSMUST00000237912.1/66395, intron 4 of 6)	19	8999660	9076914	77255	1	23175	ENSMUSG00000069833	Ahnak
32990465	32991496	1032	-0.277417	4.4887	0.0339501	0.607795	Distal Intergenic	19	33157112	33157201	90	1	-165616	ENSMUSG00000106278	Mir3970
61022059	61023221	1163	-0.211975	5.20575	0.0339361	0.607795	Distal Intergenic	9	61017069	61019797	2729	1	4990	ENSMUSG00000111290	Gm5122
13036148	13037780	1633	0.17128	6.49797	0.0338837	0.607795	Promoter (<=1kb)	8	13037308	13056676	19369	1	0	ENSMUSG00000031444	F10
127136348	127137227	880	0.286991	4.25345	0.0340199	0.608217	Distal Intergenic	10	127095652	127121131	25480	2	-15217	ENSMUSG00000040462	Os9
125593664	125594446	783	-0.277	4.32622	0.0342713	0.608217	Distal Intergenic	7	125603429	125631506	28078	1	-8983	ENSMUSG00000030745	Il21r
33316254	33316938	685	-0.259633	4.54272	0.0340757	0.608217	Promoter (<=1kb)	12	33315405	33326204	10800	1	849	ENSMUSG00000020564	Atxn7l1
103174646	103175844	1199	-0.268773	4.56311	0.0341478	0.608217	Intron (ENSMUST00000035155.7/270192, intron 7 of 7)	9	103190401	103192312	1912	2	16468	ENSMUSG00000032553	Srprb
11479794	11480606	813	-0.257442	4.66754	0.0342413	0.608217	Distal Intergenic	4	11485958	11527621	41664	1	-5352	ENSMUSG00000040720	Virma
40894275	40895492	1218	0.246898	4.72817	0.0342016	0.608217	Promoter (<=1kb)	19	40894703	40894789	87	1	0	ENSMUSG00000099118	Mir8092
13335723	13336760	1038	0.237439	5.0114	0.0343489	0.608217	Intron (ENSMUST00000081713.10/17978, intron 1 of 21)	1	13182284	13372429	190146	2	35669	ENSMUSG00000005886	Ncoa2
4452659	4453606	948	-0.221076	5.26325	0.0341589	0.608217	Intron (ENSMUST00000177457.7/209630, intron 3 of 24)	2	4473194	4498103	24910	1	-19588	ENSMUSG00000026657	Frmd4a
70967959	70969185	1227	0.197456	5.60013	0.0342376	0.608217	Distal Intergenic	12	70974621	70996347	21727	1	-5436	ENSMUSG00000060073	Psma3
107295585	107297222	1638	-0.186206	5.74919	0.0343239	0.608217	Promoter (<=1kb)	9	107296026	107301987	5962	1	0	ENSMUSG00000032578	Cish
109472717	109474274	1558	0.182528	5.84309	0.0343218	0.608217	Promoter (<=1kb)	11	109450855	109473598	22744	2	0	ENSMUSG00000041920	Slc16a6
72808866	72811108	2243	-0.172882	6.13286	0.0343926	0.608388	Promoter (<=1kb)	15	72805600	72810324	4725	2	0	ENSMUSG00000106847	Peg13
73458516	73459704	1189	0.260214	4.55529	0.0344498	0.608796	Distal Intergenic	13	73467197	73516422	49226	1	-7493	ENSMUSG00000021608	Lpcat1
55381468	55382210	743	-0.232059	4.95591	0.0345507	0.609974	Intron (ENSMUST00000023053.11/12818, intron 11 of 47)	15	55448826	55519689	70864	1	-66616	ENSMUSG00000022371	Col14a1
37561329	37562071	743	-0.276183	4.34075	0.0347797	0.610126	Intron (ENSMUST00000238954.1/107371, intron 2 of 22)	19	37550459	37683255	132797	1	10870	ENSMUSG00000053799	Exoc6
78412216	78413448	1233	0.253521	4.59824	0.034813	0.610126	Promoter (<=1kb)	10	78400384	78412992	12609	2	0	ENSMUSG00000061032	Rrp1
81522928	81523876	949	0.251408	4.6026	0.034864	0.610126	Promoter (<=1kb)	7	81523550	81529554	6005	1	0	ENSMUSG00000097277	2900076A07Rik
25219482	25220626	1145	0.256466	4.65286	0.0349028	0.610126	Promoter (<=1kb)	7	25199915	25219859	19945	2	0	ENSMUSG00000054499	Dedd2
145280200	145281144	945	0.251047	4.67276	0.0348655	0.610126	Promoter (<=1kb)	5	145280500	145286462	5963	1	0	ENSMUSG00000070420	Zscan25
17448389	17449462	1074	-0.211098	5.14455	0.0349112	0.610126	Promoter (<=1kb)	17	17448820	17459387	10568	1	0	ENSMUSG00000047786	Lix1
59291040	59291965	926	0.207904	5.29269	0.0346786	0.610126	Promoter (<=1kb)	9	59291558	59316199	24642	1	0	ENSMUSG00000025236	Adpgk
76318375	76319610	1236	0.205181	5.45478	0.0349357	0.610126	3' UTR	12	76324891	76334151	9261	1	-5281	ENSMUSG00000021057	Akap5
137565197	137566270	1074	-0.205289	5.42713	0.0349113	0.610126	Intron (ENSMUST00000058210.12/13860, intron 2 of 21)	6	137477668	137571017	93350	2	4747	ENSMUSG00000015766	Eps8
73910347	73911790	1444	0.196715	5.59939	0.0347079	0.610126	Promoter (<=1kb)	2	73908447	73911325	2879	2	0	ENSMUSG00000018770	Atp5g3
95511202	95512530	1329	0.17241	5.9948	0.0349015	0.610126	Promoter (<=1kb)	9	95456898	95511894	54997	2	0	ENSMUSG00000032407	U2surp
66385910	66386784	875	-0.275806	4.34863	0.0354184	0.611757	Promoter (<=1kb)	8	66386294	66470421	84128	1	0	ENSMUSG00000036469	Marchf1
152315327	152316181	855	-0.265174	4.42581	0.0353451	0.611757	Promoter (1-2kb)	3	152290681	152317715	27035	2	1534	ENSMUSG00000054942	Miga1
180069984	180071152	1169	0.246017	4.79954	0.0352885	0.611757	Promoter (<=1kb)	2	180070588	180085895	15308	1	0	ENSMUSG00000039069	Mtg2
109775767	109776617	851	-0.255038	4.72055	0.0352978	0.611757	Intron (ENSMUST00000122041.7/238871, intron 7 of 16)	13	109757221	109761612	4392	1	18546	ENSMUSG00000021699	Pde4d
148803683	148804466	784	-0.233157	4.77163	0.0354408	0.611757	Distal Intergenic	3	148815856	148822979	7124	2	18513	ENSMUSG00000028184	Adgrl2
34296194	34297655	1462	0.250219	4.85556	0.0353662	0.611757	Promoter (<=1kb)	14	34268605	34297255	28651	2	0	ENSMUSG00000041471	Shld2
8911238	8912251	1014	0.217708	5.16213	0.0352022	0.611757	Distal Intergenic	4	8855231	8858618	3388	1	56007	ENSMUSG00000041235	Chd7
112619264	112620383	1120	0.214321	5.15994	0.0353773	0.611757	Promoter (<=1kb)	12	112620045	112641339	21295	1	0	ENSMUSG00000011148	Adssl1
103201426	103202464	1039	-0.204965	5.34107	0.035433	0.611757	Promoter (<=1kb)	9	103188032	103202137	14106	2	0	ENSMUSG00000032553	Srprb
122348468	122349860	1393	0.189912	5.76224	0.0353908	0.611757	Intron (ENSMUST00000196134.1/29815, intron 6 of 6)	3	122294136	122427148	133013	1	54332	ENSMUSG00000028121	Bcar3
120977693	120979891	2199	0.161076	6.53454	0.0351718	0.611757	Promoter (<=1kb)	10	120923413	120979332	55920	2	0	ENSMUSG00000048661	Lemd3
100642452	100643948	1497	-0.149854	6.96739	0.0354086	0.611757	Promoter (<=1kb)	9	100643448	100796791	153344	1	0	ENSMUSG00000037286	Stag1
89643560	89644666	1107	0.303753	4.12754	0.0359122	0.61335	Intron (ENSMUST00000027521.14/347722, intron 6 of 17)	1	89681085	89683888	2804	2	39222	NA	4933400F21Rik
66131224	66131985	762	-0.29247	4.21672	0.0357077	0.61335	Intron (ENSMUST00000034945.5/68250, intron 1 of 4)	9	66126611	66138955	12345	1	4613	ENSMUSG00000032381	Ciao2a
35065747	35066754	1008	0.273816	4.38881	0.0364974	0.61335	Exon (ENSMUST00000205833.1/ENSMUST00000205833.1, exon 1 of 2)	7	35046422	35056573	10152	2	-9174	ENSMUSG00000056216	Cebpg
26972710	26973637	928	0.272946	4.38548	0.0366865	0.61335	Promoter (<=1kb)	17	26973167	26976203	3037	1	0	ENSMUSG00000079605	Zbtb9
9463332	9464231	900	-0.264869	4.40598	0.0367812	0.61335	Intron (ENSMUST00000042360.4/75568, intron 4 of 4)	15	9436028	9466038	30011	1	27304	ENSMUSG00000039676	Capsl
55746893	55747800	908	-0.263222	4.43144	0.0368402	0.61335	Distal Intergenic	16	55811375	55822138	10764	2	74338	ENSMUSG00000035356	Nfkbiz
82374304	82375069	766	-0.254114	4.50531	0.0366682	0.61335	Intron (ENSMUST00000209363.1/16168, intron 2 of 7)	8	82345662	82398627	52966	2	23558	ENSMUSG00000031712	Il15
113101327	113102212	886	-0.252605	4.56856	0.0362705	0.61335	Intron (ENSMUST00000136438.7/72386, intron 1 of 2)	11	113043895	113173077	129183	2	70865	ENSMUSG00000087259	2610035D17Rik
4077273	4078124	852	0.253734	4.65267	0.036279	0.61335	Promoter (<=1kb)	16	4039971	4077827	37857	2	0	ENSMUSG00000005981	Trap1
116054245	116055024	780	-0.252115	4.60432	0.0362312	0.61335	Exon (ENSMUST00000073551.5/56220, exon 2 of 3)	12	116047776	116063360	15585	1	6469	ENSMUSG00000042063	Zfp386
121259428	121260805	1378	-0.259196	4.63361	0.0365776	0.61335	Promoter (<=1kb)	11	121259990	121309896	49907	1	0	ENSMUSG00000039275	Foxk2
9682339	9683318	980	-0.24248	4.67383	0.0366734	0.61335	Distal Intergenic	4	9449079	9669344	220266	2	-12995	ENSMUSG00000028207	Asph
64969288	64970565	1278	0.234423	4.83817	0.0362718	0.61335	Promoter (<=1kb)	5	64970318	64970395	78	1	0	ENSMUSG00000077042	Mir574
108653533	108654508	976	-0.245135	4.74	0.0365646	0.61335	Promoter (<=1kb)	3	108653913	108678840	24928	1	0	ENSMUSG00000027884	Clcc1
57910250	57911025	776	-0.236698	4.73304	0.0365638	0.61335	Distal Intergenic	14	57916261	57919932	3672	2	8907	ENSMUSG00000021973	Micu2
136130819	136131786	968	0.235082	4.88422	0.0362877	0.61335	Promoter (<=1kb)	1	136131389	136177998	46610	1	0	ENSMUSG00000041642	Kif21b
166154958	166155965	1008	-0.230082	4.89976	0.0359283	0.61335	Promoter (<=1kb)	2	166073089	166155663	82575	2	0	ENSMUSG00000006800	Sulf2
60883290	60884076	787	-0.224044	4.95729	0.0355928	0.61335	Distal Intergenic	8	60890418	60907575	17158	1	-6342	ENSMUSG00000038005	Hpf1
5844627	5845807	1181	0.229495	5.00133	0.0359946	0.61335	Promoter (<=1kb)	2	5845019	5871895	26877	1	0	ENSMUSG00000025817	Nudt5
5688146	5689015	870	-0.227126	4.88292	0.0364064	0.61335	Intron (ENSMUST00000025081.12/21417, intron 1 of 7)	18	5731081	5772804	41724	1	-42066	ENSMUSG00000024238	Zeb1
95868664	95869427	764	-0.229765	4.91754	0.0365628	0.61335	Intron (ENSMUST00000068603.7/544963, intron 1 of 35)	13	95746312	95891757	145446	2	22330	ENSMUSG00000021676	Iqgap2
117133481	117134457	977	0.227905	5.2198	0.0360219	0.61335	Promoter (<=1kb)	4	117128655	117133944	5290	2	0	ENSMUSG00000028680	Plk3
111808236	111809765	1530	-0.213026	5.25225	0.0361003	0.61335	Promoter (<=1kb)	13	111746428	111808993	62566	2	0	ENSMUSG00000021754	Map3k1
155517453	155518623	1171	0.212368	5.29626	0.0360513	0.61335	Promoter (<=1kb)	2	155504773	155518237	13465	2	0	ENSMUSG00000027603	Ggt7
119126923	119127780	858	0.213127	5.30902	0.0366621	0.61335	Intron (ENSMUST00000030398.9/20525, intron 2 of 9)	4	119108914	119137330	28417	1	18009	ENSMUSG00000028645	Slc2a1
58183583	58184697	1115	-0.187071	5.66116	0.0356565	0.61335	Intron (ENSMUST00000144117.7/227929, intron 1 of 7)	2	58133849	58195517	61669	2	10820	ENSMUSG00000026832	Cytip
82091066	82092283	1218	-0.194474	5.57567	0.0367011	0.61335	Distal Intergenic	18	81992010	81992080	71	2	-98986	ENSMUSG00000093036	Mir5127
100144814	100146484	1671	0.181393	5.72542	0.0362165	0.61335	Promoter (<=1kb)	11	100140810	100146120	5311	2	0	ENSMUSG00000020911	Krt19
24711141	24712730	1590	0.186599	5.65059	0.0368117	0.61335	Promoter (<=1kb)	10	24637914	24712158	74245	2	0	ENSMUSG00000037370	Enpp1
106134878	106136756	1879	0.179384	5.7838	0.0366238	0.61335	Distal Intergenic	20	106143204	106143622	419	1	-6448	ENSMUSG00000033777	Tlr13
29290675	29291605	931	-0.177532	6.05041	0.0361527	0.61335	Distal Intergenic	12	29141929	29199768	57840	1	148746	ENSMUSG00000113986	Gm31333
59648111	59649555	1445	0.172351	6.16985	0.035824	0.61335	Promoter (<=1kb)	15	59648350	59657099	8750	1	0	ENSMUSG00000032501	Trib1
12477924	12479071	1148	-0.175964	6.19885	0.0358134	0.61335	Promoter (<=1kb)	7	12478293	12496235	17943	1	0	ENSMUSG00000030386	Zfp606
26772082	26773419	1338	-0.167556	6.14774	0.0365852	0.61335	Promoter (<=1kb)	10	26772477	26918648	146172	1	0	ENSMUSG00000039031	Arhgap18
116422864	116425414	2551	0.158037	6.42111	0.0360708	0.61335	Promoter (<=1kb)	3	116272553	116423986	151434	2	0	ENSMUSG00000033502	Cdc14a
93274631	93276306	1676	0.164919	6.37844	0.0368011	0.61335	Promoter (<=1kb)	15	93239742	93275161	35420	2	0	ENSMUSG00000036197	Gxylt1
62179214	62180488	1275	0.165208	6.44313	0.0366403	0.61335	Promoter (<=1kb)	18	62177816	62179959	2144	2	0	ENSMUSG00000045730	Adrb2
172499855	172502616	2762	0.142445	7.13192	0.0367185	0.61335	Promoter (<=1kb)	1	172500047	172505934	5888	1	0	ENSMUSG00000026547	Tagln2
36464502	36465530	1029	0.233836	4.98711	0.0369138	0.613617	Promoter (<=1kb)	5	36464998	36474080	9083	1	0	ENSMUSG00000029198	Grpel1
73874820	73875584	765	-0.213266	5.117	0.0369251	0.613617	Distal Intergenic	16	73894664	73899885	5222	2	24301	ENSMUSG00000052516	Robo2
64927315	64928684	1370	0.184225	5.75813	0.0369677	0.613753	Promoter (<=1kb)	1	64860298	64928097	67800	2	0	ENSMUSG00000051344	Plekhm3
87712915	87713796	882	-0.205826	5.1959	0.037102	0.61541	Intron (ENSMUST00000026703.5/12013, intron 1 of 4)	16	87699004	87722920	23917	1	13911	ENSMUSG00000025612	Bach1
155868755	155870049	1295	0.246175	4.6665	0.0372265	0.615757	Promoter (<=1kb)	4	155869546	155888685	19140	1	0	ENSMUSG00000029034	Ints11
94699430	94700762	1333	0.208684	5.2414	0.0372147	0.615757	Promoter (<=1kb)	6	94604529	94700158	95630	2	0	ENSMUSG00000030029	Lrig1
85036225	85038382	2158	0.203577	5.35901	0.0371774	0.615757	Promoter (<=1kb)	8	85036915	85057580	20666	1	0	ENSMUSG00000031691	Tnpo2
102521181	102522088	908	-0.23971	4.84747	0.0372612	0.615759	Promoter (<=1kb)	9	102521336	102528059	6724	1	0	ENSMUSG00000035606	Ky
41104946	41105897	952	-0.231296	4.80405	0.0375279	0.617877	Intron (ENSMUST00000044155.14/72828, intron 1 of 13)	9	41014721	41079506	64786	2	-25440	ENSMUSG00000032020	Ubash3b
10392287	10393290	1004	-0.228803	4.9239	0.037496	0.617877	Distal Intergenic	17	10456216	10474123	17908	1	-62926	ENSMUSG00000089633	A230009B12Rik
142778521	142779572	1052	-0.196504	5.54199	0.0374545	0.617877	Intron (ENSMUST00000230763.1/16558, intron 12 of 26)	2	142699218	142702671	3454	2	-75850	ENSMUSG00000038844	Kif16b
53528534	53530107	1574	0.188238	5.66208	0.0374919	0.617877	Promoter (<=1kb)	19	53529109	53542431	13323	1	0	ENSMUSG00000034765	Dusp5
19300129	19300887	759	-0.26915	4.38755	0.0376783	0.61928	Exon (ENSMUST00000049255.6/70882, exon 17 of 19)	2	19344317	19349202	4886	1	-43430	NA	4930447M23Rik
155261877	155263039	1163	-0.209794	5.27568	0.0376826	0.61928	Promoter (<=1kb)	20	155262443	155263582	1140	1	0	ENSMUSG00000025287	Acot9
118848098	118849027	930	0.303024	4.15727	0.0380332	0.621006	Promoter (<=1kb)	12	118847586	118848955	1370	1	512	ENSMUSG00000048562	Sp8
17676248	17676944	697	0.297146	4.13358	0.038254	0.621006	Distal Intergenic	12	17690856	17791933	101078	1	-13912	ENSMUSG00000071379	Hpcal1
97015856	97016755	900	-0.282932	4.2784	0.0379511	0.621006	Intron (ENSMUST00000089295.5/320701, intron 2 of 5)	6	96831203	97060413	229211	2	43658	ENSMUSG00000046500	Tafa4
125932150	125933193	1044	-0.289439	4.28872	0.0383077	0.621006	Distal Intergenic	10	125966219	125998013	31795	1	-33026	ENSMUSG00000020105	Lrig3
65592869	65594288	1420	0.293693	4.39303	0.0382203	0.621006	Intron (ENSMUST00000235822.1/328977, intron 3 of 10)	18	65583937	65623193	39257	1	8932	ENSMUSG00000042439	Zfp532
108689078	108690045	968	0.29066	4.41966	0.0382152	0.621006	Promoter (2-3kb)	12	108678711	108692183	13473	2	2138	ENSMUSG00000021263	Degs2
109578635	109579739	1105	0.279197	4.4152	0.0386376	0.621006	Promoter (<=1kb)	8	109575128	109579172	4045	2	0	ENSMUSG00000031722	Hp
55321471	55322551	1081	0.259653	4.45567	0.0386723	0.621006	Promoter (<=1kb)	13	55319743	55321946	2204	2	0	ENSMUSG00000034789	Rab24
122996030	122997568	1539	0.268158	4.51599	0.0385673	0.621006	Promoter (<=1kb)	4	122996099	123002485	6387	1	0	ENSMUSG00000028654	Mycl
5339003	5339884	882	-0.249623	4.56861	0.0381422	0.621006	Distal Intergenic	6	5264147	5298455	34309	2	-40548	ENSMUSG00000032667	Pon2
124620299	124621019	721	-0.262289	4.58736	0.0382833	0.621006	Intron (ENSMUST00000103241.7/214968, intron 5 of 20)	2	124610601	124665957	55357	1	9698	ENSMUSG00000027200	Sema6d
21199866	21200625	760	-0.26301	4.54399	0.0384175	0.621006	Intron (ENSMUST00000197522.4/212167, intron 3 of 18)	5	21186313	21288642	102330	1	13553	ENSMUSG00000039934	Gsap
51083317	51084391	1075	-0.253548	4.55285	0.0385671	0.621006	Distal Intergenic	15	50846176	50890463	44288	2	-192854	ENSMUSG00000038679	Trps1
98338829	98339871	1043	0.241719	4.69329	0.0378286	0.621006	Promoter (<=1kb)	3	98313170	98339990	26821	2	119	ENSMUSG00000053398	Phgdh
56023215	56024081	867	-0.240809	4.65343	0.038398	0.621006	Intron (ENSMUST00000003268.10/20405, intron 1 of 9)	17	56011943	56015120	3178	1	11272	ENSMUSG00000003199	Mpnd
12294356	12295303	948	-0.249547	4.65052	0.0383145	0.621006	Intron (ENSMUST00000069066.13/76820, intron 2 of 12)	12	12262189	12343432	81244	1	32167	ENSMUSG00000020589	Cyria
148427495	148429112	1618	-0.238539	4.68079	0.0386331	0.621006	Distal Intergenic	2	148436640	148443563	6924	2	14451	ENSMUSG00000027435	Cd93
122111625	122112836	1212	0.23575	4.77635	0.0386931	0.621006	Intron (ENSMUST00000127664.1/108148, intron 1 of 15)	8	122000847	122007140	6294	1	110778	ENSMUSG00000025316	Banp
46961469	46962872	1404	-0.218927	5.05705	0.0380261	0.621006	Promoter (<=1kb)	19	46886829	46962308	75480	2	0	ENSMUSG00000025041	Nt5c2
112454588	112455682	1095	0.199799	5.34114	0.0384398	0.621006	Promoter (<=1kb)	2	112454997	112472162	17166	1	0	ENSMUSG00000055943	Emc7
88586805	88588142	1338	0.192847	5.7045	0.0382746	0.621006	Distal Intergenic	1	88551517	88562167	10651	1	35288	ENSMUSG00000100798	Gm19589
26371043	26372156	1114	-0.187511	5.69572	0.0385626	0.621006	Promoter (<=1kb)	16	26356642	26371841	15200	2	0	ENSMUSG00000022512	Cldn1
9873179	9874122	944	-0.17389	5.94553	0.0384834	0.621006	Distal Intergenic	13	9691049	9765330	74282	2	-107849	ENSMUSG00000021156	Zmynd11
52512635	52514308	1674	-0.178202	6.00783	0.0382029	0.621006	Intron (ENSMUST00000178799.7/12298, intron 2 of 13)	2	52556187	52556709	523	2	42401	ENSMUSG00000017412	Cacnb4
68860674	68862558	1885	0.161837	6.3739	0.0386905	0.621006	Promoter (<=1kb)	2	68861441	69114282	252842	1	0	ENSMUSG00000027035	Cers6
85450929	85452517	1589	0.158822	6.43974	0.0384549	0.621006	Promoter (<=1kb)	6	85451514	85468475	16962	1	0	ENSMUSG00000030007	Cct7
85131981	85132751	771	-0.270447	4.3799	0.0391183	0.621369	Intron (ENSMUST00000227723.1/11820, intron 1 of 17)	16	84994704	85173704	179001	2	40953	ENSMUSG00000022892	App
35269312	35270011	700	-0.276448	4.35989	0.0391509	0.621369	Distal Intergenic	12	35194811	35194897	87	2	-74415	ENSMUSG00000076253	Mir680-3
80025652	80026978	1327	0.262333	4.60841	0.0391536	0.621369	Distal Intergenic	1	79803035	79861180	58146	2	-164472	ENSMUSG00000026249	Serpine2
60351468	60352314	847	0.234289	4.76776	0.0389742	0.621369	Promoter (2-3kb)	10	60349323	60369293	19971	1	2145	ENSMUSG00000020101	Vsir
12035018	12035749	732	-0.244919	4.72822	0.0388022	0.621369	Distal Intergenic	10	12401066	12403075	2010	2	367326	ENSMUSG00000019820	Utrn
5260812	5262310	1499	-0.222689	4.92852	0.0390142	0.621369	Promoter (<=1kb)	11	5191552	5261558	70007	2	0	ENSMUSG00000020393	Kremen1
72106482	72107616	1135	0.220737	4.99206	0.039218	0.621369	Exon (ENSMUST00000191139.1/ENSMUST00000191139.1, exon 4 of 4)	1	71958998	72005195	46198	2	-101287	ENSMUSG00000101848	4933417E11Rik
71197633	71198661	1029	0.207469	5.20496	0.0392091	0.621369	Promoter (1-2kb)	6	71199827	71205023	5197	1	-1166	ENSMUSG00000054422	Fabp1
30630939	30632128	1190	-0.203004	5.23918	0.0388897	0.621369	Distal Intergenic	14	30606759	30626210	19452	2	-4729	ENSMUSG00000021948	Prkcd
43578185	43580185	2001	0.191366	5.44927	0.0388275	0.621369	Promoter (<=1kb)	10	43579169	43584265	5097	1	0	ENSMUSG00000047139	Cd24a
77529981	77532037	2057	0.189531	5.71832	0.0389673	0.621369	Promoter (<=1kb)	10	77530252	77565686	35435	1	0	ENSMUSG00000000290	Itgb2
22593083	22594452	1370	-0.170569	5.99674	0.0389347	0.621369	Promoter (<=1kb)	8	22577075	22593813	16739	2	0	ENSMUSG00000008892	Vdac3
90232670	90233849	1180	-0.178909	5.99041	0.0392385	0.621369	Intron (ENSMUST00000041767.13/67016, intron 3 of 12)	9	90241163	90255927	14765	2	22078	ENSMUSG00000037410	Tbc1d2b
84933697	84936156	2460	-0.164055	6.19957	0.0392098	0.621369	Promoter (<=1kb)	1	84905898	84935134	29237	2	0	ENSMUSG00000026220	Slc16a14
29360995	29362666	1672	0.151516	6.66341	0.0391326	0.621369	Promoter (<=1kb)	10	29344176	29362442	18267	2	0	ENSMUSG00000038876	Rnf146
68883998	68885109	1112	-0.242414	4.6725	0.0393662	0.622837	Intron (ENSMUST00000207661.1/ENSMUST00000207661.1, intron 3 of 4)	7	68736995	68749241	12247	2	-134757	ENSMUSG00000042659	Arrdc4
94289594	94290613	1020	0.269747	4.46025	0.0394433	0.623067	Promoter (<=1kb)	16	94130412	94290286	159875	2	0	ENSMUSG00000040820	Hlcs
98803489	98804311	823	-0.238721	4.72668	0.0394505	0.623067	Exon (ENSMUST00000225263.1/ENSMUST00000225263.1, exon 2 of 2)	13	98751235	98815153	63919	2	10842	ENSMUSG00000041685	Fcho2
33331751	33332623	873	-0.25792	4.42101	0.0395218	0.623089	Intron (ENSMUST00000146040.8/380753, intron 4 of 12)	12	33345305	33368278	22974	1	-12682	ENSMUSG00000020564	Atxn7l1
61359926	61360973	1048	-0.202301	5.21623	0.0395118	0.623089	Promoter (<=1kb)	14	61331742	61360439	28698	2	0	ENSMUSG00000021928	Ebpl
134844138	134844992	855	-0.261856	4.41383	0.0395963	0.623273	Intron (ENSMUST00000131552.4/18795, intron 2 of 32)	2	134786530	135399675	613146	1	57608	ENSMUSG00000051177	Plcb1
16951050	16951884	835	-0.200699	5.65966	0.0396034	0.623273	Exon (ENSMUST00000190415.1/ENSMUST00000190415.1, exon 1 of 3)	17	17064113	17089628	25516	1	-112229	ENSMUSG00000096696	Zfp960
170329327	170330543	1217	0.207697	5.24628	0.0396633	0.623664	Distal Intergenic	2	170347931	170349740	1810	2	19197	ENSMUSG00000013523	Bcas1
101971846	101973037	1192	0.22451	4.95105	0.0397105	0.623857	3' UTR	11	101962458	101967015	4558	2	-4831	ENSMUSG00000001494	Sost
30619926	30620748	823	0.283914	4.27456	0.0397893	0.623995	Intron (ENSMUST00000112210.10/18753, intron 1 of 17)	14	30600262	30626172	25911	2	5424	ENSMUSG00000021948	Prkcd
50127939	50128804	866	-0.201936	5.27337	0.0397566	0.623995	Promoter (<=1kb)	18	50128201	50196269	68069	1	0	ENSMUSG00000024507	Hsd17b4
133660846	133661777	932	0.251521	4.66589	0.0398754	0.624796	Promoter (<=1kb)	1	133655879	133660885	5007	2	0	ENSMUSG00000094410	Zbed6
6256150	6256987	838	-0.272702	4.27387	0.0403484	0.626064	Exon (ENSMUST00000151782.1/320132, exon 3 of 7)	2	6188465	6213033	24569	2	-43117	ENSMUSG00000039063	Echdc3
52801911	52802721	811	-0.27639	4.29296	0.0401842	0.626064	Intron (ENSMUST00000136250.5/231986, intron 3 of 4)	6	52768797	52778309	9513	2	-23602	ENSMUSG00000063568	Jazf1
121002145	121003046	902	0.266597	4.46477	0.0404427	0.626064	Intron (ENSMUST00000043200.7/69780, intron 1 of 9)	4	120968317	121017247	48931	2	14201	ENSMUSG00000032870	Smap2
103339368	103340566	1199	-0.250533	4.57455	0.0400023	0.626064	Promoter (<=1kb)	15	103313895	103340093	26199	2	0	ENSMUSG00000000552	Zfp385a
70977442	70978851	1410	0.25411	4.58116	0.0403624	0.626064	Promoter (<=1kb)	2	70967050	70976659	9610	2	-783	ENSMUSG00000041975	Mettl8
121398343	121399419	1077	0.257204	4.6283	0.0404021	0.626064	Distal Intergenic	10	121383115	121397249	14135	1	15228	ENSMUSG00000034707	Gns
125483815	125485510	1696	-0.254252	4.55754	0.0405397	0.626064	Exon (ENSMUST00000031445.4/78894, exon 3 of 18)	5	125475814	125517410	41597	1	8001	ENSMUSG00000029482	Aacs
81019469	81020108	640	-0.23932	4.69602	0.0404555	0.626064	Promoter (<=1kb)	5	81020138	81388784	368647	1	-30	ENSMUSG00000037605	Adgrl3
69156296	69157038	743	-0.231216	4.7985	0.0405532	0.626064	Exon (ENSMUST00000195406.1/381452, exon 3 of 3)	3	69131233	69157177	25945	1	25063	ENSMUSG00000094763	Gm1647
47177666	47178564	899	-0.218577	4.9733	0.0401896	0.626064	Exon (ENSMUST00000226918.1/ENSMUST00000226918.1, exon 1 of 1)	14	47153895	47189413	35519	2	10849	ENSMUSG00000037580	Gch1
95180050	95181465	1416	0.215134	5.19484	0.0401635	0.626064	Intron (ENSMUST00000220279.1/12905, intron 1 of 1)	10	95120582	95145825	25244	2	-34225	ENSMUSG00000112481	Gm29684
50658667	50660128	1462	0.206314	5.2005	0.0404919	0.626064	Promoter (<=1kb)	9	50634633	50659780	25148	2	0	ENSMUSG00000000168	Dlat
134955316	134956428	1113	-0.20295	5.29517	0.0401302	0.626064	Promoter (<=1kb)	1	134754658	134955940	201283	2	0	ENSMUSG00000073557	Ppp1r12b
180403455	180404881	1427	0.185754	5.61576	0.040523	0.626064	Intron (ENSMUST00000070181.6/320404, intron 2 of 7)	1	180437882	180462612	24731	2	57731	ENSMUSG00000053963	Stum
52799313	52800901	1589	-0.188616	5.67177	0.04032	0.626064	Promoter (<=1kb)	1	52789668	52799488	9821	2	0	ENSMUSG00000026102	Inpp1
12740371	12741817	1447	-0.175854	5.80666	0.0400863	0.626064	Promoter (<=1kb)	18	12741311	12755146	13836	1	0	ENSMUSG00000024430	Cabyr
127355016	127355998	983	-0.16565	6.14618	0.0403957	0.626064	Intron (ENSMUST00000182078.8/109676, intron 1 of 45)	3	127079945	127408954	329010	2	52956	ENSMUSG00000032826	Ank2
18618824	18619706	883	-0.207279	5.31985	0.040637	0.626816	Intron (ENSMUST00000039412.14/244329, intron 3 of 13)	8	18625563	18631880	6318	1	-5857	ENSMUSG00000039842	Mcph1
25188745	25189904	1160	-0.27269	4.33723	0.0407833	0.627443	Exon (ENSMUST00000222804.1/ENSMUST00000222804.1, exon 2 of 2)	12	25129174	25134931	5758	1	59571	NA	Gm17746
50942862	50943688	827	-0.278916	4.41035	0.0407736	0.627443	Distal Intergenic	2	50909684	50911849	2166	1	33178	ENSMUSG00000083270	Gm13498
7871363	7872199	837	0.247365	4.66899	0.0407581	0.627443	Promoter (<=1kb)	9	7866193	7872857	6665	2	658	ENSMUSG00000032000	Birc3
101732535	101733201	667	-0.297285	4.0574	0.0408465	0.627874	Intron (ENSMUST00000055518.12/18708, intron 2 of 15)	13	101701449	101702104	656	2	-30431	ENSMUSG00000041417	Pik3r1
114639327	114640583	1257	0.195455	5.47006	0.0409046	0.628225	Promoter (<=1kb)	9	114585878	114640074	54197	2	0	ENSMUSG00000056167	Cnot10
117481114	117481885	772	0.282236	4.31061	0.0414079	0.628643	Intron (ENSMUST00000160035.7/233781, intron 2 of 6)	7	117475492	117549359	73868	1	5622	ENSMUSG00000030657	Xylt1
70942499	70943617	1119	-0.271741	4.36218	0.0410318	0.628643	Intron (ENSMUST00000216798.1/15450, intron 1 of 8)	9	70798128	70934808	136681	2	-7691	ENSMUSG00000032207	Lipc
63256629	63257236	608	-0.265453	4.43087	0.0412157	0.628643	Intron (ENSMUST00000091560.10/72061, intron 12 of 14)	13	63272501	63302043	29543	1	-15265	ENSMUSG00000021458	Aopep
5292671	5293368	698	-0.263252	4.43671	0.0412847	0.628643	Intron (ENSMUST00000057792.8/330260, intron 1 of 8)	6	5273131	5289068	15938	2	-3603	ENSMUSG00000032667	Pon2
66618021	66619140	1120	0.255021	4.55768	0.0411495	0.628643	Promoter (<=1kb)	5	66298725	66618758	320034	2	0	ENSMUSG00000029207	Apbb2
5310865	5311654	790	-0.242129	4.57315	0.0412282	0.628643	Intron (ENSMUST00000092723.10/239985, intron 9 of 18)	17	5417323	5418767	1445	2	107113	ENSMUSG00000101959	Ldhal6b
125672731	125673804	1074	0.238078	4.81245	0.0410205	0.628643	Promoter (<=1kb)	2	125627447	125673632	46186	2	0	ENSMUSG00000035109	Shc4
174613791	174614540	750	-0.225782	4.79164	0.0411571	0.628643	Distal Intergenic	2	174643534	174710832	67299	1	-28994	ENSMUSG00000050600	Zfp831
106892849	106894194	1346	0.238932	4.78788	0.0414959	0.628643	Promoter (<=1kb)	8	106883863	106893593	9731	2	0	ENSMUSG00000046691	Chtf8
21036369	21037285	917	-0.200926	5.25056	0.0412975	0.628643	Distal Intergenic	19	21104502	21107157	2656	1	-67217	ENSMUSG00000118047	4930554I06Rik
91242176	91243249	1074	-0.196733	5.39519	0.0412597	0.628643	Distal Intergenic	10	91208258	91220642	12385	2	-21534	ENSMUSG00000111544	4930534H03Rik
111117699	111119328	1630	0.200369	5.47444	0.041429	0.628643	Promoter (<=1kb)	9	111118111	111225668	107558	1	0	ENSMUSG00000032497	Lrrfip2
72438745	72440325	1581	0.177907	5.87695	0.0414194	0.628643	Promoter (<=1kb)	6	72432799	72439556	6758	2	0	ENSMUSG00000053907	Mat2a
107288575	107290199	1625	0.170796	5.94669	0.041418	0.628643	Promoter (<=1kb)	9	107254927	107289877	34951	2	0	ENSMUSG00000032577	Mapkapk3
18291717	18293120	1404	0.171022	5.99683	0.0414749	0.628643	Promoter (<=1kb)	9	18292125	18317442	25318	1	0	ENSMUSG00000001774	Chordc1
41287170	41288184	1015	-0.177422	5.97054	0.0414799	0.628643	Intron (ENSMUST00000052550.12/94217, intron 27 of 90)	2	40801393	41789078	987686	2	500894	ENSMUSG00000049252	Lrp1b
120588974	120590447	1474	-0.252117	4.51451	0.0415497	0.628923	Promoter (<=1kb)	4	120588746	120609673	20928	1	228	ENSMUSG00000091297	Gm8439
81262535	81263367	833	-0.275855	4.42558	0.041705	0.629138	Distal Intergenic	3	81037424	81210770	173347	1	225111	ENSMUSG00000028019	Pdgfc
46572588	46573778	1191	-0.207253	5.20208	0.0416903	0.629138	Promoter (<=1kb)	19	46531096	46573093	41998	2	0	ENSMUSG00000025035	Arl3
145245972	145247260	1289	-0.198468	5.36653	0.0416353	0.629138	Promoter (<=1kb)	4	145213463	145246870	33408	2	0	ENSMUSG00000028599	Tnfrsf1b
87281764	87283446	1683	0.159364	6.31157	0.0416275	0.629138	Promoter (<=1kb)	17	87282886	87381769	98884	1	0	ENSMUSG00000036918	Ttc7
78080054	78081171	1118	0.29007	4.11939	0.041934	0.629265	Promoter (<=1kb)	11	78073376	78080383	7008	2	0	ENSMUSG00000020832	Eral1
54984720	54985470	751	0.285242	4.31367	0.0417837	0.629265	Promoter (<=1kb)	12	54975236	54985936	10701	2	466	ENSMUSG00000035021	Baz1a
50664339	50665221	883	-0.24219	4.65552	0.0419935	0.629265	Exon (ENSMUST00000165201.8/83925, exon 5 of 6)	15	50819499	50827521	8023	2	162300	ENSMUSG00000038679	Trps1
21935401	21936560	1160	-0.225008	4.81165	0.0419957	0.629265	Distal Intergenic	3	22076652	22216594	139943	1	-140092	ENSMUSG00000027630	Tbl1xr1
92270307	92271471	1165	0.227513	5.02043	0.0418259	0.629265	Promoter (1-2kb)	5	92259556	92272548	12993	2	1077	ENSMUSG00000029413	Naaa
46791851	46793185	1335	-0.208888	5.16071	0.0419321	0.629265	Promoter (<=1kb)	8	46793499	46847458	53960	1	-314	ENSMUSG00000031627	Irf2
133708491	133709662	1172	0.184057	5.64602	0.0418091	0.629265	Promoter (<=1kb)	7	133686243	133709094	22852	2	0	ENSMUSG00000030979	Uros
137437016	137438352	1337	0.180732	5.68831	0.0419477	0.629265	Promoter (<=1kb)	7	137437614	137468594	30981	1	0	ENSMUSG00000031068	Glrx3
143627637	143628583	947	-0.243592	4.52111	0.0422274	0.630089	Promoter (<=1kb)	7	143607663	143627953	20291	2	0	ENSMUSG00000045362	Tnfrsf26
35763805	35764523	719	-0.227672	4.7847	0.0421262	0.630089	Intron (ENSMUST00000023554.8/224132, intron 1 of 8)	16	35697548	35769330	71783	2	4807	ENSMUSG00000022848	Slc49a4
9048116	9049279	1164	-0.207524	5.05666	0.0421578	0.630089	Promoter (<=1kb)	11	9016054	9048991	32938	2	0	ENSMUSG00000040985	Sun3
147429763	147431672	1910	0.185987	5.52961	0.042207	0.630089	Promoter (<=1kb)	5	147430161	147548502	118342	1	0	ENSMUSG00000029647	Pan3
105131064	105132235	1172	0.177826	6.0738	0.0420918	0.630089	Promoter (<=1kb)	9	105128903	105131312	2410	2	0	ENSMUSG00000032565	Nudt16
142060321	142061547	1227	0.211711	5.07274	0.0422969	0.630598	Promoter (<=1kb)	7	142008535	142061049	52515	2	0	ENSMUSG00000025147	Mob2
103531841	103533387	1547	0.21989	5.17339	0.0424236	0.631431	Promoter (<=1kb)	12	103532283	103613831	81549	1	0	ENSMUSG00000021209	Ppp4r4
72389442	72390908	1467	0.183012	5.61808	0.0424123	0.631431	Promoter (<=1kb)	6	72385223	72390703	5481	2	0	ENSMUSG00000050732	Vamp8
99482797	99484092	1296	0.256051	4.55799	0.0426288	0.632374	Promoter (<=1kb)	7	99477896	99483738	5843	2	0	ENSMUSG00000030744	Rps3
122899318	122900785	1468	-0.235184	4.78496	0.0425298	0.632374	Promoter (<=1kb)	5	122870668	122900355	29688	2	0	ENSMUSG00000029475	Kdm2b
91081425	91082566	1142	-0.245014	4.82109	0.0426275	0.632374	Intron (ENSMUST00000034091.7/19651, intron 4 of 21)	8	91070158	91123842	53685	1	11267	ENSMUSG00000031666	Rbl2
47276155	47277508	1354	0.177631	5.64286	0.0426108	0.632374	Promoter (<=1kb)	14	47240944	47276832	35889	2	0	ENSMUSG00000037572	Wdhd1
61441177	61442832	1656	-0.260957	4.44721	0.0426666	0.632409	Distal Intergenic	3	61361638	61368430	6793	1	79539	ENSMUSG00000036894	Rap2b
37442556	37443790	1235	0.19788	5.33121	0.0427097	0.632522	Promoter (<=1kb)	2	37443279	37495589	52311	1	0	ENSMUSG00000035437	Rabgap1
63500123	63501008	886	-0.240892	4.57178	0.0427585	0.63272	Intron (ENSMUST00000228339.2/432958, intron 2 of 8)	15	63414400	63479608	65209	2	-20515	ENSMUSG00000115520	Gm20740
79306724	79307613	890	0.234732	4.69243	0.0428674	0.633805	Distal Intergenic	11	79339693	79345186	5494	1	-32080	ENSMUSG00000020716	Nf1
95656949	95657808	860	-0.198399	5.25757	0.0429445	0.634418	Intron (ENSMUST00000043336.10/20452, intron 2 of 4)	1	95618551	95667535	48985	2	9727	ENSMUSG00000040710	St8sia4
9938506	9939474	969	0.246797	4.5331	0.043033	0.635201	Exon (ENSMUST00000237803.1/ENSMUST00000237803.1, exon 1 of 1)	19	9872296	9899551	27256	2	-38955	ENSMUSG00000024660	Incenp
144561382	144562336	955	-0.238003	4.68659	0.0431665	0.636643	Intron (ENSMUST00000043325.8/23908, intron 1 of 6)	3	144453963	144569881	115919	2	7545	ENSMUSG00000040151	Hs2st1
46165656	46166418	763	-0.268355	4.31076	0.0435544	0.638042	Promoter (<=1kb)	4	46165196	46171979	6784	1	460	ENSMUSG00000028330	Ncbp1
130079065	130079943	879	0.255319	4.46157	0.0436066	0.638042	Promoter (<=1kb)	5	130079370	130135729	56360	1	0	ENSMUSG00000034118	Tpst1
5444563	5445828	1266	0.253788	4.70175	0.0434855	0.638042	Promoter (<=1kb)	11	5276324	5444847	168524	2	0	ENSMUSG00000041961	Znrf3
7799637	7800693	1057	-0.239894	4.64054	0.043512	0.638042	Distal Intergenic	6	7844842	7875687	30846	1	-44149	ENSMUSG00000042460	C1galt1
130273785	130274811	1027	0.236019	4.73997	0.043321	0.638042	Promoter (<=1kb)	2	130274430	130279313	4884	1	0	ENSMUSG00000027405	Nop56
65872718	65873784	1067	-0.229237	4.75243	0.0435012	0.638042	Distal Intergenic	3	65946782	65947998	1217	2	74214	ENSMUSG00000027829	Ccnl1
64325898	64327411	1514	0.224362	4.83685	0.043488	0.638042	Intron (ENSMUST00000043893.12/57915, intron 17 of 21)	5	64298530	64351481	52952	1	27368	ENSMUSG00000029174	Tbc1d1
24476731	24477965	1235	0.193739	5.49362	0.0433916	0.638042	Promoter (<=1kb)	19	24476502	24477356	855	2	0	ENSMUSG00000074922	Fam122a
12320372	12321309	938	-0.179357	5.71178	0.0435961	0.638042	Intron (ENSMUST00000069066.13/76820, intron 3 of 12)	12	12262189	12343432	81244	1	58183	ENSMUSG00000020589	Cyria
51008121	51009613	1493	0.163764	6.08483	0.0436192	0.638042	Promoter (<=1kb)	9	50892801	51008936	116136	2	0	ENSMUSG00000037112	Sik2
128035037	128036171	1135	0.230457	4.74556	0.0437307	0.638251	Promoter (<=1kb)	10	128035575	128048633	13059	1	0	ENSMUSG00000061315	Naca
55488419	55489302	884	-0.201719	5.21943	0.0437766	0.638251	Promoter (2-3kb)	12	55490407	55491810	1404	2	2508	ENSMUSG00000021025	Nfkbia
59603959	59604616	658	-0.196259	5.41135	0.0437555	0.638251	Promoter (2-3kb)	16	59492088	59600979	108892	2	-2980	ENSMUSG00000022723	Crybg3
182408428	182409712	1285	0.175776	5.7927	0.0437435	0.638251	Promoter (<=1kb)	1	182409172	182462432	53261	1	0	ENSMUSG00000026510	Trp53bp2
40952651	40953793	1143	0.250693	4.51992	0.0439284	0.638897	Promoter (<=1kb)	13	40953415	40958228	4814	1	0	ENSMUSG00000021360	Gcnt2
47464640	47465603	964	-0.243109	4.65057	0.0439251	0.638897	Distal Intergenic	5	47983138	48307733	324596	1	-517535	ENSMUSG00000031558	Slit2
125782268	125783264	997	0.224734	4.9506	0.0438992	0.638897	Promoter (<=1kb)	2	125736986	125782870	45885	2	0	ENSMUSG00000035093	Secisbp2l
149939952	149940806	855	-0.220868	4.84557	0.0440268	0.639806	Intron (ENSMUST00000070200.14/18783, intron 1 of 17)	1	149829636	149922439	92804	2	-17513	ENSMUSG00000056220	Pla2g4a
99436208	99436873	666	-0.267125	4.26555	0.0443249	0.640057	Promoter (<=1kb)	6	99308377	99436396	128020	2	0	ENSMUSG00000030067	Foxp1
41878303	41879050	748	-0.256514	4.43588	0.0442255	0.640057	Intron (ENSMUST00000132121.7/93757, intron 6 of 6)	12	41451668	41486431	34764	2	-391872	ENSMUSG00000036295	Lrrn3
142915363	142916082	720	-0.25874	4.49066	0.0442782	0.640057	Intron (ENSMUST00000032421.3/20449, intron 1 of 4)	6	142828861	142883040	54180	2	-32323	ENSMUSG00000030283	St8sia1
71405599	71406855	1257	-0.246069	4.54036	0.0442137	0.640057	Promoter (<=1kb)	8	71406010	71409904	3895	1	0	ENSMUSG00000046295	Ankle1
21784401	21785490	1090	0.226167	4.79153	0.0441166	0.640057	Promoter (<=1kb)	5	21785283	21803787	18505	1	0	ENSMUSG00000028932	Psmc2
72593681	72594576	896	-0.226417	4.72209	0.044431	0.640057	Intron (ENSMUST00000222413.1/ENSMUST00000222413.1, intron 4 of 5)	12	72536383	72580119	43737	1	57298	ENSMUSG00000034501	Pcnx4
17169649	17170536	888	-0.215335	4.99784	0.0441706	0.640057	Intron (ENSMUST00000102880.4/19058, intron 1 of 5)	11	17159263	17200375	41113	1	10386	ENSMUSG00000033953	Ppp3r1
79761126	79762168	1043	0.198874	5.29982	0.0443593	0.640057	Promoter (<=1kb)	1	79702262	79761769	59508	2	0	ENSMUSG00000073643	Wdfy1
41518453	41520121	1669	0.175567	6.06719	0.0443021	0.640057	Promoter (<=1kb)	10	41519414	41531048	11635	1	0	ENSMUSG00000019818	Cd164
88971358	88972521	1164	-0.1644	6.02944	0.0444389	0.640057	Promoter (<=1kb)	18	88972030	88972110	81	1	0	ENSMUSG00000098676	Mir6359
36214253	36215333	1081	-0.161033	6.07778	0.044403	0.640057	Promoter (2-3kb)	12	36208345	36218202	9858	2	2869	ENSMUSG00000020545	Lrrc72
110839214	110840622	1409	0.168921	6.03825	0.044729	0.643716	Promoter (<=1kb)	5	110829070	110839777	10708	2	0	ENSMUSG00000043510	Hscb
46920389	46922180	1792	0.171241	5.86643	0.0448138	0.644255	Distal Intergenic	8	46986887	47096762	109876	1	-64707	ENSMUSG00000038173	Enpp6
120569626	120570856	1231	0.173636	5.91113	0.0448388	0.644255	Promoter (<=1kb)	4	120539868	120570276	30409	2	0	ENSMUSG00000028633	Ctps
138913223	138914368	1146	0.276244	4.29415	0.0452321	0.644761	Promoter (<=1kb)	4	138895379	138913945	18567	2	0	ENSMUSG00000041161	Otud3
24530023	24530711	689	-0.260578	4.38048	0.0456114	0.644761	Promoter (1-2kb)	6	24528144	24570984	42841	1	1879	ENSMUSG00000029685	Asb15
147757930	147759174	1245	0.251107	4.47871	0.0451605	0.644761	Distal Intergenic	5	147561604	147726011	164408	2	-31919	ENSMUSG00000029648	Flt1
75733012	75733680	669	0.253555	4.46036	0.0456398	0.644761	Distal Intergenic	2	75675513	75704641	29129	2	-28371	ENSMUSG00000015839	Nfe2l2
120362783	120363640	858	-0.247466	4.50093	0.0456103	0.644761	Intron (ENSMUST00000133173.2/245049, intron 2 of 5)	9	120386309	120432951	46643	1	-22669	ENSMUSG00000041794	Myrip
75316771	75318170	1400	0.250898	4.59287	0.0452477	0.644761	Promoter (<=1kb)	10	75316877	75334784	17908	1	0	ENSMUSG00000020178	Adora2a
146948218	146949210	993	0.244252	4.65148	0.0449391	0.644761	Promoter (<=1kb)	5	146948657	146955614	6958	1	0	ENSMUSG00000016503	Gtf3a
119490825	119491913	1089	-0.23918	4.66942	0.0456165	0.644761	Promoter (<=1kb)	11	119491347	119511423	20077	1	0	ENSMUSG00000039850	Endov
67887810	67888506	697	-0.227419	4.7087	0.0453329	0.644761	Intron (ENSMUST00000039135.5/68813, intron 1 of 51)	14	67859636	67859745	110	2	-28065	ENSMUSG00000098866	Mir6539
67126187	67127685	1499	0.227627	4.83774	0.0454932	0.644761	Promoter (<=1kb)	10	67127258	67256318	129061	1	0	ENSMUSG00000037876	Jmjd1c
137754253	137755116	864	-0.223711	4.81964	0.0453342	0.644761	Promoter (<=1kb)	6	137754546	137760963	6418	1	0	ENSMUSG00000030225	Dera
108747988	108749668	1681	-0.208769	4.96676	0.0449848	0.644761	Intron (ENSMUST00000220518.1/11906, intron 7 of 15)	8	108714644	108961630	246987	1	33344	ENSMUSG00000038872	Zfhx3
139978353	139979568	1216	0.216171	5.0095	0.0453255	0.644761	Promoter (<=1kb)	7	139972303	139978723	6421	2	0	ENSMUSG00000073795	Spef1l
150830715	150831627	913	0.21102	5.12708	0.0452017	0.644761	Promoter (2-3kb)	2	150828388	150830634	2247	1	2327	ENSMUSG00000033059	Pygb
74505436	74506943	1508	0.206333	5.21991	0.0455336	0.644761	Promoter (<=1kb)	1	74435511	74505803	70293	2	0	ENSMUSG00000033364	Usp37
67588287	67589414	1128	0.201734	5.21979	0.0456695	0.644761	Promoter (1-2kb)	11	67586701	67683554	96854	1	1586	ENSMUSG00000033066	Gas7
84978220	84978918	699	0.210615	5.32793	0.0455005	0.644761	Promoter (<=1kb)	8	84976910	84978718	1809	2	0	ENSMUSG00000052837	Junb
102245945	102247786	1842	0.191047	5.45259	0.0450279	0.644761	Promoter (<=1kb)	15	102234940	102246500	11561	2	0	ENSMUSG00000001288	Rarg
120099282	120100170	889	-0.186736	5.54566	0.0454714	0.644761	Distal Intergenic	1	120113337	120120138	6802	2	19968	ENSMUSG00000026385	Dbi
6388705	6389835	1131	-0.187856	5.63682	0.0456453	0.644761	Promoter (<=1kb)	11	6389074	6406158	17085	1	0	ENSMUSG00000041164	Zmiz2
91170482	91172088	1607	0.165383	6.09945	0.0453952	0.644761	Promoter (<=1kb)	10	91147571	91171582	24012	2	0	ENSMUSG00000019961	Tmpo
95050138	95051115	978	-0.151368	6.57574	0.0454515	0.644761	Promoter (1-2kb)	4	95049034	95052222	3189	2	1107	ENSMUSG00000052684	Jun
139371829	139373530	1702	0.210831	5.07101	0.0457621	0.644834	Promoter (2-3kb)	5	139369650	139369745	96	2	-2084	ENSMUSG00000065593	Mir339
74993308	74994569	1262	0.190832	5.61882	0.0457281	0.644834	Promoter (<=1kb)	8	74993356	75031972	38617	1	0	ENSMUSG00000034518	Hmgxb4
102898698	102899846	1149	0.17391	5.91004	0.0457832	0.644834	Promoter (1-2kb)	2	102814133	102901346	87214	2	1500	ENSMUSG00000005087	Cd44
4624278	4625283	1006	0.256244	4.48284	0.045903	0.645502	Promoter (<=1kb)	16	4616464	4624936	8473	2	0	ENSMUSG00000014301	Pam16
107587717	107588806	1090	0.214145	5.00073	0.0458923	0.645502	Promoter (<=1kb)	8	107580381	107588464	8084	2	0	ENSMUSG00000039067	Psmd7
75575067	75575923	857	0.234299	4.70556	0.0460012	0.646373	Intron (ENSMUST00000166315.6/75547, intron 3 of 36)	7	75610039	75697343	87305	1	-34116	ENSMUSG00000066406	Akap13
46370595	46371797	1203	-0.188144	5.56059	0.0460437	0.646461	Distal Intergenic	2	45696800	45698067	1268	1	673795	ENSMUSG00000086202	1700019E08Rik
130313385	130314896	1512	-0.148724	6.46938	0.0461545	0.647506	Distal Intergenic	10	130322877	130364111	41235	1	-7981	ENSMUSG00000034833	Tespa1
54795117	54796246	1130	0.247853	4.54409	0.0462955	0.648578	Promoter (<=1kb)	12	54746349	54795703	49355	2	0	ENSMUSG00000005656	Snx6
104396063	104396971	909	0.246881	4.62507	0.0463036	0.648578	Distal Intergenic	5	104435118	104441048	5931	1	-38147	ENSMUSG00000029304	Spp1
133215257	133216008	752	-0.281933	4.20654	0.0463473	0.648681	Intron (ENSMUST00000147041.9/77669, intron 1 of 13)	3	133112278	133234889	122612	2	18881	ENSMUSG00000040969	Arhgef38
129494693	129495470	778	-0.254508	4.42944	0.046578	0.651397	Promoter (1-2kb)	6	129487705	129496873	9169	2	1403	ENSMUSG00000030162	Olr1
8686864	8687772	909	0.25081	4.45693	0.0466993	0.651561	Intron (ENSMUST00000156695.7/15893, intron 5 of 10)	6	8658991	8672317	13327	2	-14547	ENSMUSG00000062995	Ica1
36920093	36920946	854	-0.257219	4.48795	0.046683	0.651561	Promoter (2-3kb)	17	36923792	36933432	9641	1	-2846	ENSMUSG00000092239	1700031A10Rik
85385111	85386242	1132	0.200387	5.17827	0.0466738	0.651561	Distal Intergenic	12	85342788	85374847	32060	2	-10264	ENSMUSG00000021248	Tmed10
13671557	13672874	1318	0.172797	5.73986	0.0469875	0.65507	Promoter (<=1kb)	16	13671858	13703612	31755	1	0	ENSMUSG00000022684	Bfar
84504088	84504926	839	-0.199615	5.19236	0.0471081	0.655725	Intron (ENSMUST00000098990.9/99889, intron 7 of 7)	3	84442198	84480429	38232	2	-23659	ENSMUSG00000041842	Fhdc1
92878461	92879159	699	-0.190968	5.35036	0.0470918	0.655725	Intron (ENSMUST00000076052.7/72461, intron 1 of 8)	7	92875300	92934014	58715	1	3161	ENSMUSG00000061119	Prcp
130645501	130647365	1865	0.154451	6.31596	0.0471561	0.655881	Promoter (<=1kb)	7	130645929	130674739	28811	1	0	ENSMUSG00000030852	Tacc2
167263367	167264393	1027	0.269036	4.28699	0.0473261	0.657734	Promoter (<=1kb)	20	167242696	167264286	21591	2	0	ENSMUSG00000040522	Tlr8
17807075	17807928	854	0.294033	4.1469	0.047914	0.658797	Promoter (2-3kb)	16	17804809	17806961	2153	1	2266	ENSMUSG00000012017	Scarf2
63601400	63602423	1024	0.280855	4.185	0.0478006	0.658797	Intron (ENSMUST00000228339.2/432958, intron 2 of 8)	15	63176838	63718289	541452	2	115866	ENSMUSG00000115520	Gm20740
24199570	24200350	781	0.262393	4.3209	0.047908	0.658797	Intron (ENSMUST00000230383.1/ENSMUST00000230383.1, intron 2 of 3)	16	24076388	24082690	6303	2	-116880	ENSMUSG00000116437	Gm46545
54985504	54986138	635	0.262541	4.34353	0.0478652	0.658797	Intron (ENSMUST00000064763.6/269023, intron 2 of 9)	18	54888048	54990166	102119	2	4028	ENSMUSG00000052713	Zfp608
40202314	40203056	743	0.26564	4.3366	0.0480856	0.658797	Promoter (1-2kb)	12	40203320	40204642	1323	2	1586	ENSMUSG00000001627	Ifrd1
120496103	120497286	1184	-0.256978	4.38848	0.0479354	0.658797	Intron (ENSMUST00000062117.13/76108, intron 1 of 1)	14	120478444	120507194	28751	1	17659	ENSMUSG00000051615	Rap2a
30897857	30898733	877	-0.26582	4.41469	0.0479257	0.658797	Promoter (1-2kb)	5	30895933	30905910	9978	1	1924	ENSMUSG00000029165	Agbl5
36665376	36666410	1035	-0.246286	4.45839	0.0479992	0.658797	Promoter (<=1kb)	16	36603869	36666077	62209	2	0	ENSMUSG00000022901	Cd86
5300213	5301496	1284	-0.243812	4.50615	0.0478541	0.658797	Intron (ENSMUST00000030763.12/18647, intron 2 of 14)	5	5249228	5266303	17076	2	-33910	ENSMUSG00000028926	Cdk14
32083048	32084073	1026	0.242274	4.57681	0.0478557	0.658797	Promoter (<=1kb)	2	32066867	32083783	16917	2	0	ENSMUSG00000050592	Fam78a
92082354	92083419	1066	0.236328	4.84421	0.0476531	0.658797	Intron (ENSMUST00000097644.8/208727, intron 2 of 26)	1	92029966	92113331	83366	2	29912	ENSMUSG00000026313	Hdac4
19093826	19094799	974	-0.223311	4.722	0.0480369	0.658797	Exon (ENSMUST00000217363.1/ENSMUST00000217363.1, exon 4 of 4)	10	19141751	19205629	63879	1	-46952	NA	Gm20139
38564570	38565470	901	-0.220991	4.77711	0.0476284	0.658797	Distal Intergenic	3	38449259	38484844	35586	2	-79726	ENSMUSG00000044864	Ankrd50
116650713	116652004	1292	0.211449	4.95942	0.0480322	0.658797	Promoter (<=1kb)	4	116636510	116651680	15171	2	0	ENSMUSG00000028692	Akr1a1
17724084	17724671	588	-0.205577	5.07478	0.0478598	0.658797	Promoter (<=1kb)	10	17723242	17723973	732	1	842	ENSMUSG00000039910	Cited2
94234204	94235781	1578	0.194139	5.41022	0.0481088	0.658797	Promoter (<=1kb)	20	94234599	94238157	3559	1	0	ENSMUSG00000043929	Klhl15
120538178	120539813	1636	0.169627	5.78614	0.0474404	0.658797	Promoter (<=1kb)	8	120538696	120538754	59	1	0	ENSMUSG00000098280	Mir7687
49641998	49644044	2047	-0.185229	5.99758	0.0477699	0.658797	Distal Intergenic	18	49697473	49734106	36634	2	90062	ENSMUSG00000024505	Dtwd2
5048852	5050915	2064	0.158372	6.11963	0.0481416	0.658797	Promoter (<=1kb)	16	5050057	5086289	36233	1	0	ENSMUSG00000039473	Ubn1
5379446	5381204	1759	-0.162213	6.17117	0.0476899	0.658797	Promoter (<=1kb)	5	4803391	5380197	576807	2	0	ENSMUSG00000028926	Cdk14
80032952	80034410	1459	-0.184953	5.39063	0.0482223	0.659066	Promoter (2-3kb)	10	80035949	80037185	1237	2	2775	ENSMUSG00000004667	Polr2e
37996724	37998609	1886	0.151794	6.36691	0.0482352	0.659066	Promoter (<=1kb)	1	37998010	38055579	57570	1	0	ENSMUSG00000026083	Eif5b
30649835	30650676	842	0.271458	4.22039	0.0482938	0.659289	Promoter (<=1kb)	7	30640999	30650144	9146	2	0	ENSMUSG00000036733	Rbm42
118813790	118814900	1111	-0.230514	4.66296	0.048333	0.659289	Promoter (<=1kb)	2	118814003	118837696	23694	1	0	ENSMUSG00000027331	Knstrn
31148576	31149267	692	-0.227451	4.75224	0.04838	0.659289	Promoter (1-2kb)	7	31141028	31150953	9926	2	1686	ENSMUSG00000001248	Gramd1a
3280498	3281998	1501	-0.186573	5.51179	0.0483994	0.659289	Promoter (<=1kb)	18	3266957	3281769	14813	2	0	ENSMUSG00000063889	Crem
67118201	67118934	734	-0.253562	4.44934	0.0484617	0.659634	Intron (ENSMUST00000229028.1/20442, intron 3 of 8)	15	67102875	67113992	11118	2	-4209	ENSMUSG00000013846	St3gal1
35552983	35553733	751	0.264912	4.22959	0.0486548	0.660246	Promoter (<=1kb)	18	35553410	35554764	1355	1	0	ENSMUSG00000105743	Mir1949
54768186	54768977	792	-0.220188	4.83822	0.0486294	0.660246	Intron (ENSMUST00000022787.7/50934, intron 1 of 10)	14	54722209	54781930	59722	2	12953	ENSMUSG00000022180	Slc7a8
75292965	75293782	818	-0.216422	4.95133	0.048628	0.660246	Intron (ENSMUST00000193989.3/213248, intron 14 of 14)	3	75242370	75270078	27709	2	-22887	ENSMUSG00000034139	Serpini2
116661744	116663078	1335	0.16011	6.13198	0.0486031	0.660246	Promoter (<=1kb)	3	116631164	116662677	31514	2	0	ENSMUSG00000089911	Mfsd14a
87422685	87423633	949	0.218992	4.86044	0.0489213	0.663358	Exon (ENSMUST00000093684.1/ENSMUST00000093684.1, exon 1 of 1)	11	87427591	87484766	57176	1	-3958	ENSMUSG00000010342	Tex14
33564378	33565210	833	0.279445	4.20351	0.0494181	0.663573	Intron (ENSMUST00000087605.12/17916, intron 1 of 27)	17	33555765	33578149	22385	1	8613	ENSMUSG00000024300	Myo1f
23821167	23822289	1123	-0.258275	4.29568	0.0499958	0.663573	Distal Intergenic	11	23865244	23868470	3227	2	46181	ENSMUSG00000020273	Papolg
33174844	33175927	1084	0.254474	4.37302	0.0494484	0.663573	Intron (ENSMUST00000061753.14/545030, intron 1 of 58)	14	32959547	33185066	225520	2	9139	ENSMUSG00000051506	Wdfy4
67377938	67378518	581	-0.269604	4.39311	0.0492044	0.663573	Promoter (1-2kb)	6	67292018	67376188	84171	2	-1750	ENSMUSG00000018341	Il12rb2
121426499	121427240	742	-0.249814	4.39353	0.0502107	0.663573	Intron (ENSMUST00000026902.8/192678, intron 1 of 4)	10	121414387	121462213	47827	2	34973	ENSMUSG00000025795	Rassf3
79314332	79315737	1406	-0.243384	4.48123	0.0495913	0.663573	Intron (ENSMUST00000037315.12/54608, intron 3 of 10)	7	79273254	79345371	72118	1	41078	ENSMUSG00000039202	Abhd2
30950964	30952092	1129	0.254276	4.52513	0.0500613	0.663573	Promoter (<=1kb)	14	30951377	30988818	37442	1	0	ENSMUSG00000021918	Nek4
100166475	100167311	837	0.239655	4.56836	0.049645	0.663573	Distal Intergenic	11	100142120	100148665	6546	2	-17810	ENSMUSG00000020911	Krt19
25297235	25298322	1088	0.249525	4.63457	0.0494391	0.663573	Promoter (<=1kb)	7	25295049	25297312	2264	2	0	ENSMUSG00000005447	Pafah1b3
55548121	55549354	1234	-0.238241	4.56277	0.0500637	0.663573	Distal Intergenic	18	54888723	54992555	103833	2	-555566	ENSMUSG00000052713	Zfp608
30171073	30172286	1214	0.241076	4.6595	0.0497204	0.663573	Promoter (<=1kb)	2	30171493	30174069	2577	1	0	ENSMUSG00000015337	Endog
18969672	18970635	964	-0.241931	4.59569	0.0499086	0.663573	Intron (ENSMUST00000144988.7/17268, intron 7 of 9)	11	18880668	19012002	131335	2	41367	ENSMUSG00000020160	Meis1
135161032	135161827	796	-0.232275	4.65986	0.0493674	0.663573	Intron (ENSMUST00000045855.8/15199, intron 1 of 3)	6	135152817	135168192	15376	2	6365	ENSMUSG00000042770	Hebp1
15275765	15276706	942	-0.238931	4.65371	0.0496055	0.663573	Distal Intergenic	3	15296551	15332302	35752	2	55596	ENSMUSG00000078783	Gm9733
31031601	31032624	1024	0.234624	4.72654	0.0499309	0.663573	Distal Intergenic	7	31032730	31037938	5209	2	5314	ENSMUSG00000009687	Fxyd5
102441347	102442343	997	0.223477	4.76163	0.0498513	0.663573	Promoter (<=1kb)	7	102441695	102469771	28077	1	0	ENSMUSG00000030978	Rrm1
51422075	51423168	1094	-0.226209	4.74512	0.0497556	0.663573	Distal Intergenic	10	51480612	51496481	15870	1	-57444	ENSMUSG00000062593	Lilrb4a
110967893	110968578	686	-0.214829	4.77123	0.0501338	0.663573	Distal Intergenic	13	110882852	110903846	20995	2	-64047	NA	4930526H09Rik
100226991	100228383	1393	0.233051	4.86319	0.0502396	0.663573	Promoter (<=1kb)	7	100227394	100278867	51474	1	0	ENSMUSG00000030729	Pgm2l1
23433406	23434225	820	-0.212585	4.90787	0.049322	0.663573	Distal Intergenic	1	23370268	23397541	27274	2	-35865	ENSMUSG00000026158	Ogfrl1
67359879	67360988	1110	0.216945	4.92662	0.0497709	0.663573	Promoter (<=1kb)	13	67317942	67360536	42595	2	0	ENSMUSG00000057842	Zfp595
35916396	35917290	895	0.228147	5.07589	0.0494377	0.663573	Promoter (<=1kb)	17	35916566	35932283	15718	1	0	ENSMUSG00000039220	Ppp1r10
20660760	20661899	1140	0.200555	5.06377	0.0496009	0.663573	Promoter (2-3kb)	14	20658948	20664574	5627	2	2675	ENSMUSG00000039376	Synpo2l
11319369	11320169	801	-0.200061	5.10608	0.0492308	0.663573	Distal Intergenic	10	11343404	11459644	116241	1	-23235	ENSMUSG00000055493	Epm2a
61994105	61995021	917	-0.217052	5.12519	0.0497734	0.663573	Distal Intergenic	12	61523948	61857928	333981	1	470157	ENSMUSG00000035653	Lrfn5
83009088	83010188	1101	0.205891	5.10247	0.0500077	0.663573	Intron (ENSMUST00000231165.1/74039, intron 4 of 5)	15	82998838	83023083	24246	2	12895	ENSMUSG00000058099	Nfam1
75504165	75505552	1388	-0.195649	5.21698	0.0500043	0.663573	Intron (ENSMUST00000145890.7/68778, intron 5 of 8)	10	75508832	75511264	2433	2	5712	ENSMUSG00000033416	Gucd1
80231964	80233242	1279	0.19633	5.36595	0.0498707	0.663573	Promoter (<=1kb)	7	80227147	80232813	5667	2	0	ENSMUSG00000030538	Cib1
123982248	123983461	1214	-0.18564	5.51574	0.0497419	0.663573	Promoter (<=1kb)	8	123952459	123983122	30664	2	0	ENSMUSG00000031974	Abcb10
97441283	97442630	1348	0.186733	5.55871	0.0502146	0.663573	Intron (ENSMUST00000113355.8/232288, intron 2 of 23)	6	97396257	97431429	35173	2	-9854	ENSMUSG00000030064	Frmd4b
110618195	110619688	1494	0.180594	5.56283	0.050229	0.663573	Promoter (<=1kb)	8	110618585	110720396	101812	1	0	ENSMUSG00000010936	Vac14
40861617	40863326	1710	0.174831	5.63013	0.0497228	0.663573	Promoter (<=1kb)	8	40862396	40918056	55661	1	0	ENSMUSG00000031596	Slc7a2
98375064	98376091	1028	-0.165667	6.05348	0.0493171	0.663573	Distal Intergenic	12	98268635	98276644	8010	1	106429	ENSMUSG00000021886	Gpr65
58831067	58832221	1155	0.15294	6.24827	0.0494751	0.663573	Promoter (<=1kb)	6	58831465	58843728	12264	1	0	ENSMUSG00000029804	Herc3
41706899	41708872	1974	0.149137	6.53276	0.0497678	0.663573	Promoter (<=1kb)	5	41624976	41708121	83146	2	0	ENSMUSG00000029128	Rab28
59315927	59317126	1200	-0.213157	4.85394	0.0502909	0.66367	Intron (ENSMUST00000160662.7/271697, intron 10 of 13)	1	59298936	59352448	53513	1	16991	ENSMUSG00000026023	Cdk15
71015046	71017071	2026	0.15767	6.50141	0.0503215	0.66367	Promoter (<=1kb)	12	71015990	71098592	82603	1	0	ENSMUSG00000048118	Arid4a
88747411	88748198	788	0.283091	4.14508	0.0506556	0.663847	Intron (ENSMUST00000113585.8/23945, intron 2 of 7)	6	88725077	88825874	100798	1	22334	ENSMUSG00000033174	Mgll
16862644	16863826	1183	-0.265331	4.22495	0.0504332	0.663847	Intron (ENSMUST00000031533.10/21426, intron 2 of 6)	6	16844197	16845996	1800	2	-16648	ENSMUSG00000029553	Tfec
115692240	115692937	698	-0.256006	4.39345	0.0506176	0.663847	Distal Intergenic	3	115710433	115715072	4640	2	22135	ENSMUSG00000045092	S1pr1
9870005	9870835	831	-0.246922	4.39303	0.0507704	0.663847	Distal Intergenic	15	9661546	9748868	87323	2	-121137	ENSMUSG00000072663	Spef2
44939106	44939866	761	0.240516	4.55376	0.0504363	0.663847	Intron (ENSMUST00000222583.1/94245, intron 8 of 10)	13	44922234	44947144	24911	2	7278	ENSMUSG00000057531	Dtnbp1
134723835	134724588	754	0.239967	4.53369	0.0508699	0.663847	Distal Intergenic	2	134786067	135475247	689181	1	-61479	ENSMUSG00000051177	Plcb1
145299895	145300816	922	-0.227943	4.63524	0.0509463	0.663847	Intron (ENSMUST00000030339.12/21941, intron 2 of 12)	4	145267137	145315147	48011	2	14331	ENSMUSG00000028602	Tnfrsf8
38635860	38637316	1457	-0.229862	4.69753	0.0508852	0.663847	Exon (ENSMUST00000023487.4/12549, exon 3 of 12)	16	38588039	38591306	3268	1	47821	ENSMUSG00000002845	Tmem39a
59539227	59540045	819	0.235656	4.78537	0.0509678	0.663847	Promoter (<=1kb)	9	59539540	59565109	25570	1	0	ENSMUSG00000025232	Hexa
41612000	41612823	824	-0.216019	4.78248	0.050609	0.663847	Intron (ENSMUST00000090096.10/170719, intron 2 of 15)	15	41710604	41820380	109777	1	-97781	ENSMUSG00000022307	Oxr1
72538345	72539264	920	-0.215759	4.96192	0.0505589	0.663847	Distal Intergenic	6	72544391	72562983	18593	1	-5127	ENSMUSG00000056737	Capg
64100111	64101059	949	-0.204743	5.10697	0.05094	0.663847	Promoter (1-2kb)	15	64094234	64102542	8309	2	1483	ENSMUSG00000022377	Asap1
169601829	169602739	911	-0.181107	5.4	0.0507161	0.663847	Distal Intergenic	1	169655501	169695813	40313	1	-52762	ENSMUSG00000026678	Rgs5
20041570	20042866	1297	0.170156	5.90482	0.0506342	0.663847	Promoter (<=1kb)	4	20042052	20066750	24699	1	0	ENSMUSG00000073987	Ggh
80206337	80207808	1472	0.157769	6.15629	0.0507985	0.663847	Promoter (<=1kb)	17	80200080	80207305	7226	2	0	ENSMUSG00000024097	Srsf7
35769014	35770509	1496	0.168877	6.37767	0.0509563	0.663847	Promoter (<=1kb)	11	35769484	35791285	21802	1	0	ENSMUSG00000018846	Pank3
53190704	53192624	1921	0.131246	7.1958	0.0507161	0.663847	Promoter (<=1kb)	2	53134704	53191225	56522	2	0	ENSMUSG00000061136	Prpf40a
191317552	191318352	801	0.225664	4.8177	0.051055	0.664498	Promoter (<=1kb)	1	191306789	191318194	11406	2	0	ENSMUSG00000037499	Nenf
55931557	55932638	1082	0.238414	4.71141	0.0513164	0.666304	Distal Intergenic	17	55938381	55945259	6879	2	12621	ENSMUSG00000062101	Zfp119b
43048068	43048834	767	-0.229269	4.62503	0.0513565	0.666304	Distal Intergenic	5	43233170	43289723	56554	1	-184336	ENSMUSG00000039782	Cpeb2
131697929	131698832	904	-0.192376	5.33597	0.0513806	0.666304	Distal Intergenic	3	131564935	131583200	18266	1	132994	ENSMUSG00000028032	Papss1
194671586	194672555	970	-0.168382	5.78017	0.0512857	0.666304	Intron (ENSMUST00000027952.11/18845, intron 3 of 31)	1	194644856	194660012	15157	1	26730	ENSMUSG00000026640	Plxna2
7662481	7664036	1556	0.155452	6.21623	0.0512512	0.666304	Promoter (<=1kb)	10	7629373	7663264	33892	2	0	ENSMUSG00000019795	Pcmt1
59783906	59784815	910	0.281244	4.15794	0.0514218	0.666353	Distal Intergenic	15	59788417	59794959	6543	2	10144	ENSMUSG00000115426	Gm19510
144697766	144698511	746	-0.246999	4.41508	0.0514841	0.666676	Promoter (<=1kb)	3	144684895	144697467	12573	2	-299	ENSMUSG00000037062	Sh3glb1
73053532	73054523	992	-0.226543	4.77091	0.0515554	0.666733	Promoter (<=1kb)	12	73043531	73053887	10357	2	0	ENSMUSG00000051367	Six1
34195839	34196886	1048	0.190661	5.31513	0.0515633	0.666733	Promoter (<=1kb)	7	34184499	34196661	12163	2	0	ENSMUSG00000002635	Pdcd2l
107582667	107583430	764	-0.237958	4.47963	0.051601	0.666737	Distal Intergenic	1	107590006	107608909	18904	1	-6576	ENSMUSG00000026315	Serpinb8
76672687	76673807	1121	0.167713	5.74192	0.051652	0.666912	Promoter (<=1kb)	2	76663044	76673070	10027	2	0	ENSMUSG00000002732	Fkbp7
53194632	53195544	913	-0.23857	4.52187	0.0517182	0.667018	Intron (ENSMUST00000031090.7/231238, intron 2 of 23)	5	53145166	53213315	68150	2	17771	ENSMUSG00000029189	Sel1l3
36136067	36137206	1140	0.191763	5.41671	0.051735	0.667018	Promoter (<=1kb)	2	36136389	36190647	54259	1	0	ENSMUSG00000026887	Mrrf
76368530	76369517	988	0.267495	4.21549	0.0519454	0.667319	Promoter (<=1kb)	15	76368898	76371437	2540	1	0	ENSMUSG00000022554	Hgh1
31057411	31058274	864	0.221936	4.72158	0.0518919	0.667319	Promoter (<=1kb)	17	31057675	31105605	47931	1	0	ENSMUSG00000024030	Abcg1
34214436	34215312	877	-0.206336	4.94471	0.0518781	0.667319	Promoter (<=1kb)	7	34202383	34213436	11054	2	-1000	ENSMUSG00000036427	Gpi1
80710436	80711544	1109	0.201135	5.33193	0.0519186	0.667319	Promoter (<=1kb)	15	80711313	80941085	229773	1	0	ENSMUSG00000047888	Tnrc6b
37206573	37208268	1696	0.16432	6.07241	0.0519061	0.667319	Promoter (<=1kb)	19	37021291	37207462	186172	2	0	ENSMUSG00000039652	Cpeb3
28606017	28607244	1228	0.231408	4.69594	0.0522019	0.66827	Intron (ENSMUST00000148885.7/72518, intron 6 of 7)	13	28460034	28521108	61075	2	-84909	NA	2610307P16Rik
69688873	69689518	646	-0.194679	5.1192	0.0521878	0.66827	Promoter (1-2kb)	1	69538582	69687245	148664	2	-1628	ENSMUSG00000025997	Ikzf2
155158187	155159487	1301	0.200092	5.18945	0.0521579	0.66827	Promoter (<=1kb)	1	155158715	155205659	46945	1	0	ENSMUSG00000026470	Stx6
106437576	106438921	1346	0.177194	5.52257	0.0522068	0.66827	Promoter (<=1kb)	9	106432981	106438175	5195	2	0	ENSMUSG00000023262	Acy1
144890807	144893106	2300	0.147189	6.54087	0.0520993	0.66827	Promoter (<=1kb)	4	144892827	144927642	34816	1	0	ENSMUSG00000066026	Dhrs3
93447068	93447654	587	0.287833	4.18895	0.0523268	0.668976	Exon (ENSMUST00000064257.5/99681, exon 2 of 2)	3	93442330	93449077	6748	1	4738	ENSMUSG00000052415	Tchh
24741848	24742760	913	0.23968	4.46727	0.0524121	0.668976	3' UTR	17	24736682	24742771	6090	1	5166	ENSMUSG00000075705	Msrb1
116176444	116177841	1398	0.236909	4.58768	0.0524042	0.668976	Exon (ENSMUST00000150216.1/ENSMUST00000150216.1, exon 2 of 2)	4	116173384	116299841	126458	1	3060	ENSMUSG00000028698	Pik3r3
75371776	75372483	708	-0.23229	4.60735	0.0523875	0.668976	Distal Intergenic	7	75114894	75309262	194369	2	-62514	ENSMUSG00000053025	Sv2b
84284063	84284964	902	-0.211392	4.83858	0.0524531	0.669021	Promoter (<=1kb)	1	84036296	84284645	248350	2	0	ENSMUSG00000045658	Pid1
191097214	191098783	1570	0.216591	4.80824	0.0527278	0.669174	Promoter (<=1kb)	1	191097847	191108486	10640	1	0	ENSMUSG00000026630	Batf3
34525045	34526195	1151	-0.213245	4.93917	0.0526071	0.669174	Intron (ENSMUST00000019913.14/14302, intron 2 of 8)	10	34483532	34606280	122749	1	41513	ENSMUSG00000019779	Frk
19613072	19614512	1441	-0.228912	4.98153	0.0526656	0.669174	Distal Intergenic	10	19605919	19609256	3338	1	7153	ENSMUSG00000020009	Ifngr1
44745620	44746715	1096	-0.212529	5.16878	0.0525248	0.669174	Promoter (<=1kb)	16	44736768	44746363	9596	2	0	ENSMUSG00000022668	Gtpbp8
139212607	139213771	1165	0.184049	5.58261	0.0526776	0.669174	Promoter (<=1kb)	7	139103638	139213307	109670	2	0	ENSMUSG00000015981	Stk32c
38925437	38927256	1820	0.169627	5.76896	0.0526968	0.669174	Promoter (<=1kb)	2	38723374	38926217	202844	2	0	ENSMUSG00000063972	Nr6a1
29373181	29374687	1507	0.159557	6.10113	0.0526209	0.669174	Promoter (<=1kb)	11	29373658	29510808	137151	1	0	ENSMUSG00000032740	Ccdc88a
66816252	66817115	864	-0.172608	5.62665	0.0528044	0.669326	Intron (ENSMUST00000065916.13/21819, intron 41 of 47)	15	66780864	66812593	31730	2	-3659	ENSMUSG00000022372	Sla
58401221	58403258	2038	0.145438	6.45435	0.0528148	0.669326	Promoter (<=1kb)	13	58391235	58402516	11282	2	0	ENSMUSG00000021546	Hnrnpk
80403858	80404846	989	0.211492	5.21746	0.0529445	0.670493	Promoter (<=1kb)	7	80398641	80403322	4682	2	-536	ENSMUSG00000030530	Furin
55226724	55227638	915	-0.223123	4.87825	0.0529999	0.670717	Distal Intergenic	3	55242364	55539068	296705	1	-14726	ENSMUSG00000027797	Dclk1
72167466	72168144	679	0.252127	4.41115	0.0531305	0.670942	Promoter (<=1kb)	5	72160962	72168156	7195	2	12	ENSMUSG00000029213	Commd8
108184981	108185910	930	0.238231	4.51509	0.0530794	0.670942	Promoter (<=1kb)	6	108107028	108185582	78555	2	0	ENSMUSG00000030101	Sumf1
41382245	41383290	1046	0.218898	4.77352	0.0530961	0.670942	Promoter (1-2kb)	19	41272377	41385096	112720	2	1806	ENSMUSG00000025017	Pik3ap1
16896301	16897313	1013	-0.221134	4.8269	0.0532126	0.671503	Promoter (1-2kb)	6	16833388	16898399	65012	2	1086	ENSMUSG00000029553	Tfec
156459501	156460378	878	-0.2356	4.56772	0.0532906	0.672012	Intron (ENSMUST00000189661.6/20652, intron 2 of 15)	1	156429793	156466804	37012	2	6426	ENSMUSG00000026600	Soat1
147698091	147698975	885	-0.275374	4.14572	0.0536736	0.673585	Intron (ENSMUST00000152737.1/100039727, intron 2 of 3)	6	147694727	147702348	7622	1	3364	ENSMUSG00000085077	1700049E15Rik
61960014	61961239	1226	0.268224	4.38474	0.0535713	0.673585	Intron (ENSMUST00000135050.1/74090, intron 4 of 4)	9	61917280	61946774	29495	2	-13240	ENSMUSG00000032254	Kif23
58067337	58068366	1030	-0.250791	4.40497	0.0536944	0.673585	Intron (ENSMUST00000091583.5/100503085, intron 6 of 16)	13	58000228	58102428	102201	2	34062	ENSMUSG00000014164	Klhl3
115808238	115809420	1183	0.230383	4.70901	0.0534678	0.673585	Promoter (<=1kb)	6	115805505	115808747	3243	2	0	ENSMUSG00000057841	Rpl32
84990059	84990916	858	0.209245	5.0003	0.053703	0.673585	Promoter (<=1kb)	8	84990603	85003343	12741	1	0	ENSMUSG00000052566	Hook2
91304894	91306287	1394	-0.201686	5.33185	0.0536626	0.673585	Intron (ENSMUST00000141429.7/75216, intron 10 of 25)	12	91317091	91339081	21991	2	32794	ENSMUSG00000061533	Cep128
75108460	75109906	1447	0.174176	5.54821	0.0537176	0.673585	Promoter (<=1kb)	8	75109569	75128439	18871	1	0	ENSMUSG00000005410	Mcm5
89195756	89196951	1196	-0.165913	5.72177	0.0535286	0.673585	Promoter (<=1kb)	15	89182213	89196448	14236	2	0	ENSMUSG00000015377	Dennd6b
61592195	61592904	710	-0.238604	4.65322	0.0537634	0.673687	Distal Intergenic	3	61361638	61368430	6793	1	230557	ENSMUSG00000036894	Rap2b
126975306	126976685	1380	-0.184989	5.29729	0.0538111	0.67381	Promoter (<=1kb)	7	126971722	126975510	3789	2	0	ENSMUSG00000097075	Cdiptos
87326501	87327863	1363	0.194297	5.20698	0.0539005	0.674456	Promoter (<=1kb)	1	87326998	87355722	28725	1	0	ENSMUSG00000048000	Gigyf2
145201180	145201895	716	0.262561	4.17588	0.0539694	0.674568	Promoter (<=1kb)	5	145194946	145201868	6923	2	0	ENSMUSG00000029627	Zkscan14
129593628	129594184	557	0.248844	4.42003	0.0540229	0.674568	Promoter (<=1kb)	2	129593613	129630184	36572	1	15	ENSMUSG00000037902	Sirpa
121508358	121509522	1165	-0.226059	4.74101	0.0540046	0.674568	Distal Intergenic	1	121491217	121499477	8261	1	17141	ENSMUSG00000026339	Ccdc93
27656638	27657595	958	-0.234692	4.47077	0.054294	0.675731	Intron (ENSMUST00000195008.5/72007, intron 2 of 26)	3	27416162	27710398	294237	2	52803	ENSMUSG00000039286	Fndc3b
101287640	101288567	928	0.220978	4.76792	0.0542466	0.675731	Promoter (<=1kb)	3	101275899	101287939	12041	2	0	ENSMUSG00000027863	Cd2
5431356	5432247	892	-0.210003	4.83793	0.054309	0.675731	Intron (ENSMUST00000229837.1/ENSMUST00000229837.1, intron 1 of 2)	16	5244152	5255983	11832	2	-175373	ENSMUSG00000022544	Eef2kmt
129640140	129641443	1304	-0.195441	5.12071	0.0543423	0.675731	Promoter (<=1kb)	4	129626078	129641065	14988	2	0	ENSMUSG00000053841	Txlna
23697409	23698749	1341	-0.190425	5.6146	0.0543435	0.675731	Promoter (<=1kb)	13	23697635	23698454	820	2	0	ENSMUSG00000060678	H4c3
116174504	116175813	1310	0.158522	6.01176	0.0542538	0.675731	Promoter (<=1kb)	9	116084293	116175265	90973	2	0	ENSMUSG00000032440	Tgfbr2
94122081	94123655	1575	0.186771	5.45536	0.0544622	0.676264	Promoter (<=1kb)	20	94074631	94123407	48777	2	0	ENSMUSG00000079509	Zfx
135282384	135284382	1999	0.158899	6.10323	0.0544307	0.676264	Promoter (<=1kb)	1	135262712	135284084	21373	2	0	ENSMUSG00000041926	Rnpep
35109417	35110368	952	0.243482	4.59208	0.0545724	0.676692	Distal Intergenic	8	34826460	34965690	139231	2	-143727	ENSMUSG00000031529	Tnks
165320473	165321684	1212	0.189105	5.24426	0.0545725	0.676692	Promoter (<=1kb)	2	165288031	165320826	32796	2	0	ENSMUSG00000017670	Elmo2
78395442	78396409	968	0.228315	4.73532	0.0547002	0.67736	Promoter (<=1kb)	9	78395777	78423587	27811	1	0	ENSMUSG00000070291	Ddx43
90224782	90225921	1140	0.179952	5.53417	0.0547024	0.67736	Intron (ENSMUST00000124877.2/ENSMUST00000124877.2, intron 2 of 3)	11	90249456	90268465	19010	1	-23535	ENSMUSG00000003948	Mmd
74980321	74981197	877	-0.263345	4.26321	0.0551768	0.677682	Distal Intergenic	8	74993356	75031972	38617	1	-12159	ENSMUSG00000034518	Hmgxb4
73475993	73476777	785	0.254336	4.29009	0.0549192	0.677682	Intron (ENSMUST00000022099.14/210992, intron 1 of 13)	13	73471751	73515125	43375	1	4242	ENSMUSG00000021608	Lpcat1
116317595	116318350	756	-0.257573	4.28189	0.0552122	0.677682	Promoter (<=1kb)	12	116318992	116339564	20573	1	-642	ENSMUSG00000021171	Esyt2
81408588	81409286	699	-0.244928	4.3737	0.0554359	0.677682	Promoter (<=1kb)	10	81409575	81411579	2005	1	-289	ENSMUSG00000085327	Gm16104
67646504	67647513	1010	-0.249513	4.30912	0.0560803	0.677682	Distal Intergenic	16	66662190	67620908	958719	2	-25596	ENSMUSG00000064115	Cadm2
43462018	43462883	866	-0.26044	4.31437	0.0560672	0.677682	Intron (ENSMUST00000067888.13/29807, intron 7 of 8)	6	43467979	43474318	6340	1	-5096	ENSMUSG00000107709	9430018G01Rik
94178256	94179310	1055	0.251721	4.35343	0.0568226	0.677682	Exon (ENSMUST00000209947.1/ENSMUST00000209947.1, exon 1 of 3)	2	94032689	94157964	125276	2	-20292	ENSMUSG00000027195	Hsd17b12
104571228	104572129	902	0.239704	4.54419	0.0553591	0.677682	Distal Intergenic	5	104541225	104553499	12275	1	30003	NA	NA
143314556	143315725	1170	0.232502	4.53298	0.0555045	0.677682	Promoter (<=1kb)	5	143301195	143315064	13870	2	0	ENSMUSG00000039244	E130309D02Rik
31290171	31291251	1081	-0.243502	4.44286	0.0561577	0.677682	Exon (ENSMUST00000232175.1/ENSMUST00000232175.1, exon 1 of 2)	16	31297420	31303445	6026	2	12194	ENSMUSG00000022548	Apod
40356483	40357505	1023	-0.234823	4.47424	0.0560587	0.677682	Intron (ENSMUST00000226047.1/20411, intron 11 of 23)	19	40352329	40363265	10937	2	5760	ENSMUSG00000025006	Sorbs1
40899731	40900575	845	-0.244579	4.41033	0.0571343	0.677682	Intron (ENSMUST00000110191.9/14538, intron 1 of 2)	13	40887193	40960891	73699	1	12538	ENSMUSG00000021360	Gcnt2
132266017	132266617	601	-0.24811	4.41435	0.0571683	0.677682	Promoter (2-3kb)	2	132263241	132297271	34031	1	2776	ENSMUSG00000058793	Cds2
63708387	63709417	1031	-0.237426	4.54675	0.055715	0.677682	Intron (ENSMUST00000114094.2/76668, intron 9 of 10)	1	63698819	63730318	31500	2	20901	ENSMUSG00000025963	Mdh1b
14098431	14099143	713	-0.239895	4.54297	0.0560895	0.677682	Promoter (2-3kb)	14	14095844	14103758	7915	1	2587	ENSMUSG00000021738	Atxn7
153632091	153633151	1061	0.22914	4.67263	0.0549415	0.677682	Promoter (<=1kb)	2	153616933	153632781	15849	2	0	ENSMUSG00000056941	Commd7
68822542	68823373	832	-0.236506	4.45617	0.0570691	0.677682	Promoter (1-2kb)	8	68820686	68827501	6816	1	1856	ENSMUSG00000031864	Ints10
86169460	86170332	873	0.22409	4.6665	0.0552473	0.677682	Intron (ENSMUST00000044332.15/223753, intron 1 of 12)	15	86139128	86159468	20341	2	-9992	ENSMUSG00000035891	Cerk
65724084	65725232	1149	-0.233649	4.59578	0.0554192	0.677682	Distal Intergenic	5	65645959	65698273	52315	2	-25811	ENSMUSG00000029202	Pds5a
165332342	165333755	1414	0.234552	4.5156	0.0572014	0.677682	Distal Intergenic	2	165315672	165326479	10808	2	-5863	ENSMUSG00000017670	Elmo2
79762295	79763024	730	-0.228885	4.5784	0.0557754	0.677682	Promoter (2-3kb)	9	79755361	79759878	4518	2	-2417	ENSMUSG00000032330	Cox7a2
73526587	73527300	714	-0.238065	4.48475	0.0572368	0.677682	Promoter (2-3kb)	2	73447932	73529382	81451	2	2082	ENSMUSG00000075284	Wipf1
18405533	18406741	1209	0.223574	4.66155	0.0557413	0.677682	Promoter (2-3kb)	16	18403496	18406038	2543	1	2037	ENSMUSG00000118669	Arvcf
24614223	24614927	705	-0.226451	4.58714	0.0563336	0.677682	Promoter (<=1kb)	13	24614610	24702162	87553	1	0	ENSMUSG00000036006	Ripor2
70766342	70767252	911	0.225349	4.72756	0.055613	0.677682	Promoter (<=1kb)	8	70762774	70766663	3890	2	0	ENSMUSG00000031838	Ifi30
134926899	134927803	905	0.225672	4.72059	0.0559865	0.677682	Promoter (1-2kb)	6	134929092	134956798	27707	1	-1289	ENSMUSG00000098318	Lockd
37541464	37542304	841	0.234879	4.69075	0.0566811	0.677682	Intron (ENSMUST00000224508.1/ENSMUST00000224508.1, intron 1 of 2)	13	37345208	37419036	73829	1	196256	ENSMUSG00000021423	Ly86
101966469	101967389	921	0.217673	4.78333	0.0556308	0.677682	Distal Intergenic	15	101946001	101954287	8287	2	-12182	ENSMUSG00000050463	Krt78
75797447	75798773	1327	-0.236367	4.7961	0.0552543	0.677682	Promoter (<=1kb)	10	75783813	75798584	14772	2	0	ENSMUSG00000001663	Gstt1
129984642	129985440	799	-0.217423	4.68681	0.0568734	0.677682	Promoter (<=1kb)	3	129983443	129984520	1078	2	-122	ENSMUSG00000001052	Sec24b
52499751	52501133	1383	-0.222354	4.82435	0.0550395	0.677682	Intron (ENSMUST00000178799.7/12298, intron 2 of 13)	2	52556187	52556709	523	2	55576	ENSMUSG00000017412	Cacnb4
31073308	31074232	925	-0.209958	4.78821	0.0558083	0.677682	Intron (ENSMUST00000236391.1/11307, intron 2 of 5)	17	31057774	31098759	40986	1	15534	ENSMUSG00000024030	Abcg1
53809175	53810127	953	-0.221458	4.71377	0.0570508	0.677682	Promoter (<=1kb)	5	53809606	53846273	36668	1	0	ENSMUSG00000039178	Tbc1d19
106231135	106231882	748	-0.220155	4.80422	0.0558676	0.677682	Intron (ENSMUST00000061047.6/98432, intron 1 of 16)	1	106281425	106287422	5998	1	-49543	ENSMUSG00000044340	Phlpp1
62177066	62177677	612	0.234276	4.86155	0.0570614	0.677682	Promoter (2-3kb)	18	62177816	62179959	2144	2	2282	ENSMUSG00000045730	Adrb2
112894790	112895929	1140	-0.220168	4.80696	0.0568691	0.677682	Distal Intergenic	12	112910455	112913180	2726	2	17251	ENSMUSG00000002799	Jag2
75892769	75893777	1009	0.216378	4.90758	0.0571087	0.677682	Promoter (<=1kb)	10	75893413	75895941	2529	1	0	ENSMUSG00000009092	Derl3
146170281	146171323	1043	0.216013	4.93151	0.0569414	0.677682	Exon (ENSMUST00000079573.12/16439, exon 50 of 56)	6	146120595	146147208	26614	2	-23073	ENSMUSG00000030287	Itpr2
25549122	25550255	1134	-0.20091	5.02455	0.0549694	0.677682	Intron (ENSMUST00000040677.5/67484, intron 3 of 7)	9	25482867	25487313	4447	1	66255	ENSMUSG00000036611	Eepd1
126852112	126853111	1000	0.202763	5.03737	0.0562242	0.677682	Intron (ENSMUST00000212406.1/ENSMUST00000212406.1, intron 1 of 8)	8	126839233	126851473	12241	1	12879	NA	A630001O12Rik
82353824	82354904	1081	0.206008	5.06013	0.0560357	0.677682	Promoter (<=1kb)	15	82350140	82354322	4183	2	0	ENSMUSG00000022450	Ndufa6
16956308	16957286	979	-0.208578	4.96826	0.0568448	0.677682	Distal Intergenic	11	16951410	16954772	3363	1	4898	ENSMUSG00000044966	Fbxo48
156437152	156437983	832	-0.20302	4.96458	0.0572298	0.677682	Exon (ENSMUST00000189661.6/20652, exon 11 of 16)	1	156430983	156433019	2037	2	-4133	ENSMUSG00000026600	Soat1
6007618	6009053	1436	0.199459	5.09528	0.0566725	0.677682	Promoter (<=1kb)	17	6008034	6017627	9594	1	0	ENSMUSG00000023805	Synj2
89280388	89281215	828	-0.194005	5.15636	0.0556972	0.677682	Intron (ENSMUST00000203704.1/75131, intron 1 of 3)	6	89269511	89285725	16215	2	4510	ENSMUSG00000107622	4930512J16Rik
6383196	6384127	932	-0.196618	5.12074	0.0569778	0.677682	Intron (ENSMUST00000029912.10/53378, intron 4 of 8)	4	6376841	6392995	16155	1	6355	ENSMUSG00000028249	Sdcbp
43545492	43546259	768	-0.203187	5.08289	0.0570773	0.677682	Distal Intergenic	2	43555329	43563496	8168	1	-9070	ENSMUSG00000026866	Kynu
104549881	104551044	1164	0.188598	5.28702	0.0556754	0.677682	Promoter (<=1kb)	11	104550663	104587215	36553	1	0	ENSMUSG00000061086	Myl4
94587577	94588791	1215	0.194429	5.27894	0.0562804	0.677682	Distal Intergenic	3	94497544	94582716	85173	2	-4861	ENSMUSG00000028136	Snx27
97799192	97800616	1425	-0.197374	5.39088	0.0550069	0.677682	Promoter (<=1kb)	11	97799565	97838764	39200	1	0	ENSMUSG00000038366	Lasp1
46195615	46196834	1220	0.193368	5.32393	0.0563798	0.677682	Promoter (<=1kb)	4	46155347	46196311	40965	2	0	ENSMUSG00000028329	Xpa
55409005	55409980	976	-0.179333	5.54104	0.055161	0.677682	Distal Intergenic	18	54888723	54992555	103833	2	-416450	ENSMUSG00000052713	Zfp608
24576920	24578125	1206	0.178573	5.46283	0.0568376	0.677682	Promoter (<=1kb)	5	24565345	24577467	12123	2	0	ENSMUSG00000028953	Abcf2
45095559	45096698	1140	0.188477	5.44712	0.0571731	0.677682	Promoter (1-2kb)	16	45094053	45127924	33872	1	1506	ENSMUSG00000022665	Ccdc80
87672048	87673299	1252	0.17149	5.57691	0.0562579	0.677682	Promoter (<=1kb)	17	87672330	87723713	51384	1	0	ENSMUSG00000024151	Msh2
38077856	38079379	1524	0.179275	5.5783	0.0564036	0.677682	Promoter (<=1kb)	15	37967859	38078854	110996	2	0	ENSMUSG00000037487	Ubr5
38522100	38523312	1213	0.177643	5.61777	0.056015	0.677682	Promoter (<=1kb)	16	38498347	38522663	24317	2	0	ENSMUSG00000002846	Timmdc1
24635207	24636282	1076	0.174653	5.65745	0.0560994	0.677682	Distal Intergenic	10	24668486	24674258	5773	2	37976	ENSMUSG00000037370	Enpp1
150593463	150595100	1638	0.17027	5.73891	0.056819	0.677682	Promoter (<=1kb)	5	150571644	150594525	22882	2	0	ENSMUSG00000041132	N4bp2l1
45329260	45330359	1100	-0.164525	5.86578	0.0554117	0.677682	Promoter (<=1kb)	14	45329788	45349705	19918	1	0	ENSMUSG00000021832	Psmc6
103967631	103968945	1315	0.166642	6.09511	0.0568227	0.677682	Promoter (<=1kb)	3	103964536	103968581	4046	2	0	ENSMUSG00000089998	Phtf1os
12972831	12974704	1874	-0.165142	6.27841	0.0552018	0.677682	Promoter (<=1kb)	18	12974298	12982175	7878	1	0	ENSMUSG00000024423	Impact
127208144	127209582	1439	-0.173106	6.16197	0.0568774	0.677682	Promoter (<=1kb)	7	127208890	127213522	4633	1	0	ENSMUSG00000030672	Mylpf
37358349	37359550	1202	0.158086	6.20004	0.0570014	0.677682	Promoter (<=1kb)	2	37350074	37359332	9259	2	0	ENSMUSG00000009030	Pdcl
38298760	38299956	1197	0.157819	6.37398	0.0554187	0.677682	Promoter (<=1kb)	15	38294416	38299082	4667	2	0	ENSMUSG00000037465	Klf10
135008523	135010211	1689	-0.147972	6.42303	0.0566303	0.677682	Promoter (<=1kb)	5	135009152	135012131	2980	1	0	ENSMUSG00000040532	Abhd11
28221916	28223445	1530	-0.241102	4.54108	0.0574782	0.680089	Exon (ENSMUST00000113920.7/56177, exon 5 of 6)	2	28205659	28230736	25078	1	16257	ENSMUSG00000026833	Olfm1
55512896	55513853	958	0.226882	4.63964	0.0575705	0.680455	Promoter (<=1kb)	13	55495795	55513438	17644	2	0	ENSMUSG00000021493	Pdlim7
94499877	94500876	1000	0.189792	5.1561	0.0575855	0.680455	Promoter (<=1kb)	6	94500331	94604672	104342	1	0	ENSMUSG00000045100	Slc25a26
70432032	70432975	944	0.202251	5.04955	0.0576415	0.680666	Promoter (<=1kb)	11	70432635	70435996	3362	1	0	ENSMUSG00000060216	Arrb2
98026621	98027368	748	0.264769	4.20497	0.0578508	0.681334	Promoter (<=1kb)	11	98026710	98030492	3783	1	0	ENSMUSG00000017404	Rpl19
52425992	52426815	824	-0.258927	4.32027	0.0579645	0.681334	Promoter (2-3kb)	10	52428931	52433372	4442	1	-2116	ENSMUSG00000023068	Nus1
17960291	17961183	893	0.256348	4.3368	0.0583291	0.681334	Exon (ENSMUST00000221430.1/ENSMUST00000221430.1, exon 1 of 1)	13	17880571	17944239	63669	2	-16052	ENSMUSG00000008859	Rala
9991570	9992459	890	-0.244504	4.36473	0.0581308	0.681334	Exon (ENSMUST00000134692.1/ENSMUST00000134692.1, exon 2 of 2)	1	9968624	9985692	17069	2	-5878	ENSMUSG00000025916	Ppp1r42
74964690	74965546	857	-0.243888	4.43843	0.0578873	0.681334	Intron (ENSMUST00000215370.1/235493, intron 2 of 12)	9	74976111	75032085	55975	1	-10565	ENSMUSG00000034858	Fam214a
55478469	55479550	1082	0.212771	4.78801	0.0582627	0.681334	Promoter (<=1kb)	14	55478758	55490340	11583	1	0	ENSMUSG00000022210	Dhrs4
94010230	94011332	1103	0.186359	5.26386	0.0581439	0.681334	Promoter (<=1kb)	2	93980550	94010807	30258	2	0	ENSMUSG00000040174	Alkbh3
20497282	20498273	992	-0.187432	5.29612	0.0579663	0.681334	Intron (ENSMUST00000088448.11/241035, intron 35 of 66)	1	20374722	20409448	34727	2	-87834	ENSMUSG00000043760	Pkhd1
140793732	140794748	1017	-0.179205	5.4072	0.0582598	0.681334	Intron (ENSMUST00000110067.7/72899, intron 3 of 16)	2	140658198	140671469	13272	2	-122263	ENSMUSG00000051379	Flrt3
54723578	54724672	1095	-0.180769	5.39743	0.0581919	0.681334	Intron (ENSMUST00000197502.4/56790, intron 24 of 26)	3	54728681	54729458	778	2	4786	ENSMUSG00000027752	Exosc8
154963819	154964862	1044	-0.181179	5.41975	0.0583477	0.681334	Promoter (<=1kb)	4	154964123	154980871	16749	1	0	ENSMUSG00000029056	Pank4
141059987	141061264	1278	-0.171798	5.60585	0.0579108	0.681334	Promoter (<=1kb)	4	141016637	141060550	43914	2	0	ENSMUSG00000040860	Crocc
180777391	180778833	1443	0.16809	5.69503	0.0580696	0.681334	Distal Intergenic	1	180803131	180813534	10404	2	34701	ENSMUSG00000060743	H3f3a
59769253	59770677	1425	0.169347	5.78629	0.0581103	0.681334	Promoter (<=1kb)	13	59769497	59771408	1912	1	0	NA	Etohd2
32695510	32696458	949	-0.167274	5.82499	0.0581055	0.681334	Promoter (<=1kb)	9	32696022	32757820	61799	1	0	ENSMUSG00000032035	Ets1
134128380	134130022	1643	0.168124	5.86277	0.0583327	0.681334	Promoter (<=1kb)	4	134127406	134128789	1384	2	0	ENSMUSG00000028843	Sh3bgrl3
80386354	80388404	2051	0.139769	6.58831	0.0581509	0.681334	Promoter (<=1kb)	7	80377756	80387936	10181	2	0	ENSMUSG00000053158	Fes
139061796	139062775	980	-0.198033	5.00945	0.0584892	0.68254	Intron (ENSMUST00000098574.8/229877, intron 1 of 14)	3	139021840	139074798	52959	2	12023	ENSMUSG00000028149	Rap1gds1
104788428	104789381	954	0.189609	5.28833	0.0585429	0.682719	Promoter (<=1kb)	3	104788888	104794459	5572	1	0	ENSMUSG00000002233	Rhoc
72787775	72788586	812	-0.247359	4.37998	0.0585846	0.682759	Distal Intergenic	17	72836453	72851195	14743	1	-47867	ENSMUSG00000039770	Ypel5
9985454	9986968	1515	0.192892	6.22919	0.058652	0.683098	Promoter (1-2kb)	19	9984147	9985093	947	1	1307	ENSMUSG00000024661	Fth1
91156341	91157158	818	0.264837	4.25412	0.0586982	0.68319	Promoter (<=1kb)	6	91156665	91174692	18028	1	0	ENSMUSG00000034245	Hdac11
39538114	39540334	2221	-0.17732	5.63195	0.0587743	0.683508	Intron (ENSMUST00000128919.1/ENSMUST00000128919.1, intron 3 of 3)	6	39462378	39557867	95490	2	17533	ENSMUSG00000038456	Dennd2a
117275181	117276403	1223	-0.169672	6.21965	0.0588022	0.683508	Distal Intergenic	10	117277331	117282321	4991	2	5918	ENSMUSG00000069516	Lyz2
32575046	32575680	635	-0.246511	4.34483	0.0588904	0.684088	Promoter (<=1kb)	4	32574931	32579838	4908	1	115	ENSMUSG00000040270	Bach2
34994759	34995859	1101	0.222799	4.64278	0.0591746	0.684446	Distal Intergenic	6	34945935	34988404	42470	2	-6355	ENSMUSG00000029847	Slc23a4
118753412	118754156	745	-0.218144	4.74582	0.0590023	0.684446	Intron (ENSMUST00000039177.11/99586, intron 3 of 22)	3	118811222	118899831	88610	1	-57066	ENSMUSG00000033308	Dpyd
12016937	12017963	1027	-0.223353	4.74608	0.0591303	0.684446	Distal Intergenic	10	12401066	12403075	2010	2	385112	ENSMUSG00000019820	Utrn
63594548	63595873	1326	0.217801	4.98759	0.0590587	0.684446	Distal Intergenic	4	63596901	63600764	3864	2	4891	ENSMUSG00000084782	Gm11213
36013896	36014809	914	-0.180907	5.31963	0.0592284	0.684446	Intron (ENSMUST00000098151.8/242384, intron 2 of 2)	4	35707843	36056726	348884	2	41917	ENSMUSG00000045083	Lingo2
63338107	63339636	1530	0.178659	5.52839	0.0590558	0.684446	Promoter (<=1kb)	10	63319007	63339032	20026	2	0	ENSMUSG00000020063	Sirt1
68880149	68881765	1617	0.164536	5.98306	0.0591446	0.684446	Promoter (<=1kb)	8	68880491	68906934	26444	1	0	ENSMUSG00000015568	Lpl
16372777	16373736	960	0.150733	6.13236	0.0592231	0.684446	Intron (ENSMUST00000025541.5/14682, intron 5 of 6)	19	16314892	16315004	113	2	-57773	ENSMUSG00000098718	Mir496b
69125848	69127730	1883	0.142124	6.62238	0.059293	0.68475	Promoter (<=1kb)	3	69067149	69127113	59965	2	0	ENSMUSG00000027782	Kpna4
10166496	10167440	945	-0.210473	4.7549	0.0594295	0.685438	Intron (ENSMUST00000026886.7/209378, intron 2 of 13)	2	10153571	10256529	102959	1	12925	ENSMUSG00000025780	Itih5
23382603	23383842	1240	-0.145427	6.57269	0.0594103	0.685438	Promoter (<=1kb)	1	23366424	23383175	16752	2	0	ENSMUSG00000026158	Ogfrl1
142687842	142689012	1171	0.296602	3.99965	0.0595405	0.686019	Distal Intergenic	3	142701051	142744527	43477	1	-12039	ENSMUSG00000040213	Kyat3
16816043	16817249	1207	0.213873	4.76903	0.0595629	0.686019	Promoter (<=1kb)	7	16809246	16816732	7487	2	0	ENSMUSG00000048920	Fkrp
115994301	115995548	1248	0.215078	4.83068	0.0596539	0.686019	Promoter (<=1kb)	6	115954811	115995005	40195	2	0	ENSMUSG00000030123	Plxnd1
94953568	94954535	968	-0.191385	5.18405	0.0596722	0.686019	Promoter (<=1kb)	3	94954075	94959496	5422	1	0	ENSMUSG00000005774	Rfx5
76017863	76019275	1413	0.155328	5.97736	0.0596445	0.686019	Promoter (<=1kb)	13	76001535	76018562	17028	2	0	ENSMUSG00000043190	Rfesd
102366975	102367712	738	0.272364	4.06891	0.0609218	0.686219	Intron (ENSMUST00000056950.13/217835, intron 5 of 9)	12	102354780	102359232	4453	1	12195	ENSMUSG00000044456	Rin3
16104140	16104765	626	-0.256949	4.21653	0.0600524	0.686219	Intron (ENSMUST00000040248.8/224008, intron 5 of 19)	16	15893385	16146804	253420	2	42039	ENSMUSG00000041974	Spidr
19912304	19913304	1001	0.259291	4.2516	0.0602702	0.686219	Distal Intergenic	16	19876685	19884274	7590	2	-28030	ENSMUSG00000075330	A930003A15Rik
20127392	20128262	871	-0.251061	4.36761	0.0605427	0.686219	Intron (ENSMUST00000181429.7/140580, intron 1 of 6)	13	20111512	20342888	231377	1	15880	ENSMUSG00000041112	Elmo1
3535146	3535941	796	0.241565	4.39015	0.0610588	0.686219	Promoter (1-2kb)	11	3517523	3537398	19876	2	1457	ENSMUSG00000020439	Smtn
80071067	80071809	743	-0.243005	4.35315	0.0613023	0.686219	3' UTR	10	80071283	80075400	4118	2	3591	ENSMUSG00000035673	Sbno2
36759831	36760697	867	0.242287	4.42999	0.0613829	0.686219	Promoter (<=1kb)	18	36760220	36763810	3591	1	0	ENSMUSG00000042660	Wdr55
16810769	16811910	1142	0.238537	4.49918	0.0604545	0.686219	Promoter (<=1kb)	12	16810963	16839742	28780	1	0	ENSMUSG00000057469	E2f6
62389467	62389982	516	-0.243684	4.49723	0.0603078	0.686219	Distal Intergenic	15	62222603	62242505	19903	1	166864	ENSMUSG00000097039	Pvt1
60298037	60298858	822	-0.221982	4.59769	0.0605391	0.686219	Intron (ENSMUST00000112533.7/17076, intron 34 of 34)	2	60251993	60284488	32496	2	-13549	ENSMUSG00000060703	Cd302
16082971	16083669	699	-0.220076	4.61294	0.0607165	0.686219	Distal Intergenic	4	15997121	16013888	16768	2	-69083	ENSMUSG00000041153	Osgin2
61965207	61966150	944	-0.223649	4.62765	0.0607903	0.686219	Intron (ENSMUST00000135050.1/74090, intron 2 of 4)	9	61956046	61976573	20528	2	10423	ENSMUSG00000032278	Paqr5
57060010	57060930	921	-0.217821	4.69862	0.0601272	0.686219	Promoter (<=1kb)	17	57043711	57059863	16153	2	-147	ENSMUSG00000046329	Slc25a23
76378602	76379295	694	-0.220762	4.71331	0.0602975	0.686219	Distal Intergenic	18	76262492	76302642	40151	1	116110	ENSMUSG00000024563	Smad2
127534914	127536229	1316	0.239936	4.67963	0.0608574	0.686219	Promoter (<=1kb)	10	127525473	127534559	9087	2	-355	ENSMUSG00000040258	Nxph4
106511402	106512320	919	-0.226	4.71755	0.0611401	0.686219	Distal Intergenic	1	106546496	106546631	136	2	34311	ENSMUSG00000098344	Mir3473f
68953610	68954699	1090	0.204693	4.8398	0.0609122	0.686219	Distal Intergenic	8	68890744	68895819	5076	1	62866	ENSMUSG00000015568	Lpl
60730468	60731486	1019	-0.206744	4.87451	0.0598922	0.686219	Distal Intergenic	19	60755987	60759914	3928	1	-24501	ENSMUSG00000072437	Nanos1
79864612	79865331	720	-0.219387	4.812	0.0609946	0.686219	Intron (ENSMUST00000195082.1/ENSMUST00000195082.1, intron 1 of 2)	3	79832062	79852773	20712	2	-11839	ENSMUSG00000027956	Tmem144
73222273	73223195	923	-0.20818	4.84337	0.0605214	0.686219	Intron (ENSMUST00000163932.1/ENSMUST00000163932.1, intron 1 of 1)	14	73237895	73243294	5400	1	-14700	ENSMUSG00000033446	Lpar6
35295725	35296730	1006	-0.210139	4.80136	0.0613344	0.686219	Promoter (<=1kb)	15	35296098	35297684	1587	1	0	ENSMUSG00000022330	Osr2
177489610	177490471	862	-0.202467	4.94134	0.0599972	0.686219	Distal Intergenic	1	177445821	177450764	4944	1	43789	ENSMUSG00000063659	Zbtb18
11708227	11709086	860	-0.20299	4.91923	0.0602933	0.686219	Promoter (2-3kb)	2	11705848	11733249	27402	1	2379	ENSMUSG00000023206	Il15ra
80233472	80234483	1012	-0.207351	4.89038	0.0613603	0.686219	Promoter (<=1kb)	15	80234018	80253371	19354	1	0	ENSMUSG00000022412	Mief1
117133285	117134433	1149	0.207784	4.92573	0.0613496	0.686219	Promoter (<=1kb)	5	117133588	117195316	61729	1	0	ENSMUSG00000061288	Taok3
111907446	111908816	1371	0.195172	5.12208	0.0599577	0.686219	Promoter (<=1kb)	12	111828457	111908110	79654	2	0	ENSMUSG00000021285	Ppp1r13b
104218929	104220292	1364	-0.195073	5.05946	0.0611837	0.686219	3' UTR	8	104230283	104231233	951	2	10941	ENSMUSG00000035824	Tk2
111536001	111537136	1136	0.192513	5.17148	0.0605794	0.686219	Promoter (<=1kb)	8	111536097	111625720	89624	1	0	ENSMUSG00000033545	Znrf1
45038184	45039380	1197	-0.193155	5.17853	0.0606182	0.686219	Distal Intergenic	16	45093454	45094904	1451	1	-54074	ENSMUSG00000022665	Ccdc80
106685074	106686374	1301	0.178024	5.37338	0.060071	0.686219	Promoter (<=1kb)	9	106658746	106685682	26937	2	0	ENSMUSG00000040813	Tex264
49397234	49398351	1118	0.184982	5.3667	0.0608851	0.686219	3' UTR	7	49364721	49454642	89922	1	32513	ENSMUSG00000052512	Nav2
100167905	100169549	1645	0.185242	5.33139	0.0612154	0.686219	Distal Intergenic	11	100142120	100148665	6546	2	-19240	ENSMUSG00000020911	Krt19
110230502	110231706	1205	0.1822	5.44484	0.0603685	0.686219	Promoter (<=1kb)	5	110231004	110255469	24466	1	0	ENSMUSG00000029501	Ankle2
20384723	20385658	936	-0.183426	5.40577	0.0613218	0.686219	Promoter (<=1kb)	9	20345136	20385177	40042	2	0	ENSMUSG00000045519	Zfp560
29808261	29809502	1242	-0.171279	5.53632	0.0609318	0.686219	3' UTR	11	29801989	29803099	1111	2	-5162	ENSMUSG00000044072	Eml6
137734522	137735865	1344	0.164208	5.92708	0.0603946	0.686219	Promoter (<=1kb)	6	137735078	137751932	16855	1	0	ENSMUSG00000030224	Strap
110744823	110745923	1101	0.164391	5.9328	0.0604934	0.686219	Promoter (<=1kb)	10	110745439	110748146	2708	1	0	ENSMUSG00000020185	E2f7
76350283	76352094	1812	0.156984	5.98226	0.0608995	0.686219	Promoter (<=1kb)	15	76347040	76350750	3711	2	0	ENSMUSG00000022552	Sharpin
104445776	104446907	1132	-0.152276	6.00311	0.0603534	0.686219	Intron (ENSMUST00000076922.5/20128, intron 1 of 7)	7	104409025	104465193	56169	2	18286	ENSMUSG00000030921	Trim30a
28911012	28912273	1262	-0.161673	5.95646	0.0610284	0.686219	Intron (ENSMUST00000100023.2/239796, intron 1 of 1)	16	28826176	28929673	103498	2	17400	ENSMUSG00000051065	Mb21d2
61381520	61382956	1437	0.151865	6.11776	0.0611261	0.686219	Promoter (<=1kb)	10	61350950	61381993	31044	2	0	ENSMUSG00000020092	Pald1
35728176	35729693	1518	0.164138	6.14304	0.0611918	0.686219	Promoter (<=1kb)	5	35697180	35729276	32097	2	0	ENSMUSG00000036553	Sh3tc1
14782671	14784291	1621	0.140523	6.67722	0.0604926	0.686219	Promoter (<=1kb)	18	14783245	14900359	117115	1	0	ENSMUSG00000054321	Taf4b
10390385	10391641	1257	-0.130115	7.03945	0.0598813	0.686219	Promoter (<=1kb)	12	10390772	10395562	4791	1	0	ENSMUSG00000020621	Rdh14
60880802	60881830	1029	-0.182265	5.29184	0.0615695	0.687443	Promoter (<=1kb)	2	60751953	60881438	129486	2	0	ENSMUSG00000026970	Rbms1
157946615	157948143	1529	0.142126	6.46374	0.0615356	0.687443	Promoter (<=1kb)	3	157947239	158007428	60190	1	0	ENSMUSG00000039988	Ankrd13c
87495997	87496694	698	0.25935	4.13679	0.0623996	0.68945	Promoter (<=1kb)	6	87458545	87496314	37770	2	0	ENSMUSG00000030047	Arhgap25
30050731	30051772	1042	-0.232483	4.41662	0.0623509	0.68945	Promoter (<=1kb)	7	30036359	30051380	15022	2	0	ENSMUSG00000053985	Zfp14
56218324	56219334	1011	0.223272	4.59935	0.0619323	0.68945	Promoter (<=1kb)	17	56186817	56218889	32073	2	0	ENSMUSG00000001229	Dpp9
84855215	84856724	1510	0.226119	4.62471	0.061896	0.68945	Promoter (<=1kb)	15	84785384	84856049	70666	2	0	ENSMUSG00000016624	Phf21b
105163672	105164520	849	-0.226864	4.53812	0.0623997	0.68945	Intron (ENSMUST00000064139.7/67916, intron 1 of 5)	4	105157347	105232764	75418	1	6325	ENSMUSG00000028517	Plpp3
88034610	88035604	995	0.221921	4.6761	0.0623823	0.68945	Promoter (1-2kb)	4	87769925	88033364	263440	2	-1246	ENSMUSG00000028496	Mllt3
116162017	116162877	861	0.202924	4.89118	0.062015	0.68945	Exon (ENSMUST00000181404.1/ENSMUST00000181404.1, exon 4 of 6)	3	116109949	116129688	19740	2	-32329	ENSMUSG00000027962	Vcam1
16630050	16631103	1054	-0.209641	4.85293	0.0622037	0.68945	Intron (ENSMUST00000238839.1/14245, intron 1 of 21)	12	16535954	16646966	111013	2	15863	ENSMUSG00000020593	Lpin1
39419664	39420725	1062	0.204366	4.94889	0.0621479	0.68945	Promoter (<=1kb)	6	39397804	39419776	21973	2	0	ENSMUSG00000029922	Mkrn1
74943852	74944594	743	-0.206424	4.88898	0.0622387	0.68945	Distal Intergenic	5	74949190	74966368	17179	1	-4596	ENSMUSG00000072874	Gm6116
89731609	89732863	1255	0.19525	5.02757	0.0623479	0.68945	Promoter (<=1kb)	10	89711971	89732295	20325	2	0	ENSMUSG00000019948	Actr6
129007788	129009004	1217	0.192651	5.11379	0.0620259	0.68945	Promoter (<=1kb)	5	128984557	129008574	24018	2	0	ENSMUSG00000029428	Stx2
83913951	83915266	1316	0.186841	5.21403	0.0620136	0.68945	Promoter (<=1kb)	6	83914367	83989550	75184	1	0	ENSMUSG00000030016	Zfp638
132007233	132008587	1355	0.167656	5.63719	0.0620396	0.68945	Promoter (<=1kb)	1	132007607	132026448	18842	1	0	ENSMUSG00000026436	Elk4
89383570	89385219	1650	-0.187546	5.71181	0.062484	0.68945	Distal Intergenic	13	89539796	89611652	71857	1	-154577	ENSMUSG00000021613	Hapln1
78657435	78658483	1049	0.154874	6.06973	0.0621642	0.68945	Promoter (<=1kb)	1	78658038	78671512	13475	1	0	ENSMUSG00000079470	Utp14b
43561875	43563114	1240	-0.152559	6.03987	0.0624354	0.68945	Promoter (<=1kb)	4	43562332	43567060	4729	1	0	ENSMUSG00000028466	Creb3
105046642	105048109	1468	-0.152416	6.21551	0.061923	0.68945	Intron (ENSMUST00000077548.11/80281, intron 1 of 5)	3	105006095	105052925	46831	2	4816	ENSMUSG00000062127	Cttnbp2nl
65111842	65113369	1528	0.148789	6.33708	0.0624534	0.68945	Promoter (<=1kb)	13	65064663	65112975	48313	2	0	ENSMUSG00000038212	Mfsd14b
74349687	74350752	1066	0.18473	5.24587	0.0625808	0.690091	Promoter (<=1kb)	13	74322254	74350280	28027	2	0	ENSMUSG00000021577	Sdha
134063284	134063982	699	0.238383	4.47922	0.0628004	0.690379	Distal Intergenic	1	134075170	134079120	3951	2	15138	ENSMUSG00000020423	Btg2
62879348	62880815	1468	0.218988	4.67731	0.0627915	0.690379	Intron (ENSMUST00000014691.9/268752, intron 1 of 11)	14	62865542	62865651	110	1	13806	ENSMUSG00000098858	Mir6541
118601086	118602321	1236	0.212	4.7936	0.0626999	0.690379	Promoter (<=1kb)	2	118600118	118609795	9678	1	968	ENSMUSG00000040084	Bub1b
106887181	106888162	982	-0.216843	4.76562	0.0627954	0.690379	Promoter (1-2kb)	5	106841562	106889922	48361	2	1760	ENSMUSG00000043410	Hfm1
5950675	5952236	1562	0.172034	5.62534	0.062778	0.690379	Promoter (<=1kb)	2	5951469	6056703	105235	1	0	ENSMUSG00000043241	Upf2
47231963	47232761	799	0.265194	4.10992	0.06309	0.691006	Intron (ENSMUST00000068891.11/218215, intron 4 of 7)	13	47193825	47246417	52593	1	38138	ENSMUSG00000038068	Rnf144b
75187758	75188441	684	-0.264273	4.24907	0.0630534	0.691006	Promoter (1-2kb)	1	75182990	75186047	3058	2	-1711	ENSMUSG00000033124	Atg9a
27555217	27556398	1182	0.235906	4.45927	0.0629445	0.691006	Promoter (<=1kb)	17	27556497	27562846	6350	1	-99	ENSMUSG00000046711	Hmga1
113780374	113781401	1028	0.241086	4.51293	0.0630308	0.691006	Intron (ENSMUST00000213663.1/76499, intron 6 of 15)	9	113793326	113817655	24330	1	-11925	ENSMUSG00000033392	Clasp2
44283239	44283895	657	-0.207604	4.8967	0.062956	0.691006	Promoter (<=1kb)	12	44282573	44312343	29771	1	666	ENSMUSG00000036257	Pnpla8
38338040	38339489	1450	0.173829	5.62755	0.0630224	0.691006	Promoter (<=1kb)	18	38327535	38338980	11446	2	0	ENSMUSG00000052102	Gnpda1
7382292	7383559	1268	0.240117	4.40864	0.0631997	0.69171	Promoter (<=1kb)	19	7382537	7383561	1025	1	0	NA	1700105P06Rik
57577015	57577956	942	0.23974	4.49608	0.0632668	0.69171	Exon (ENSMUST00000045791.10/24044, exon 2 of 9)	9	57581850	57587442	5593	1	-3894	ENSMUSG00000040188	Scamp2
79351039	79351630	592	0.229571	4.57519	0.0633094	0.69171	Promoter (2-3kb)	15	79348402	79357687	9286	1	2637	ENSMUSG00000042622	Maff
16257286	16258497	1212	-0.163587	5.87958	0.0632873	0.69171	Promoter (<=1kb)	11	16257724	16284186	26463	1	0	ENSMUSG00000048834	Vstm2a
91778505	91779491	987	0.255126	4.17676	0.0635386	0.692565	Promoter (<=1kb)	12	91714082	91779137	65056	2	0	ENSMUSG00000020961	Ston2
3917482	3918573	1092	0.222415	4.61076	0.0634475	0.692565	Promoter (<=1kb)	13	3918274	3933506	15233	1	0	ENSMUSG00000021216	Tubal3
113604220	113605519	1300	0.218324	4.70247	0.0635819	0.692565	Promoter (<=1kb)	6	113604772	113616951	12180	1	0	ENSMUSG00000033940	Brk1
121593204	121594404	1201	0.234086	4.67854	0.063578	0.692565	Promoter (<=1kb)	5	121566027	121593824	27798	2	0	ENSMUSG00000029455	Aldh2
77981483	77983051	1569	-0.180896	5.46509	0.063534	0.692565	Promoter (<=1kb)	11	77982754	78026214	43461	1	0	ENSMUSG00000037791	Phf12
12139919	12141111	1193	0.249075	4.23171	0.0639673	0.692787	Promoter (<=1kb)	4	12140264	12144688	4425	1	0	ENSMUSG00000046667	Rbm12b1
54636852	54637630	779	0.25386	4.29395	0.064224	0.692787	Distal Intergenic	12	54645933	54646012	80	2	8382	ENSMUSG00000106344	Mir1892
9284937	9285948	1012	-0.261435	4.31592	0.0641902	0.692787	Intron (ENSMUST00000042740.12/268379, intron 15 of 61)	11	9193451	9256178	62728	1	91486	ENSMUSG00000004668	Abca13
157077338	157078130	793	0.234804	4.49076	0.0639198	0.692787	Promoter (1-2kb)	2	157015799	157079254	63456	2	1124	ENSMUSG00000055485	Soga1
44590414	44591505	1092	0.226079	4.52227	0.0640681	0.692787	Promoter (<=1kb)	7	44590664	44601080	10417	1	0	ENSMUSG00000062785	Kcnc3
42859884	42860937	1054	0.223967	4.59386	0.0637834	0.692787	Promoter (<=1kb)	10	42860370	42960780	100411	1	0	ENSMUSG00000044770	Scml4
62449233	62450526	1294	0.229068	4.60897	0.0639751	0.692787	Promoter (<=1kb)	10	62429209	62449738	20530	2	0	ENSMUSG00000020079	Supv3l1
150544515	150545430	916	-0.208415	4.76746	0.0638981	0.692787	Intron (ENSMUST00000105682.8/68703, intron 11 of 22)	4	150569588	150570495	908	1	-24158	ENSMUSG00000039852	Rere
91965212	91966367	1156	0.211588	4.83813	0.0636499	0.692787	Promoter (<=1kb)	2	91932824	91965587	32764	2	0	ENSMUSG00000040479	Dgkz
75630431	75631656	1226	0.191063	5.10341	0.0640454	0.692787	Promoter (<=1kb)	11	75630988	75648871	17884	1	0	ENSMUSG00000006127	Inpp5k
134983350	134984262	913	-0.189648	5.05593	0.0641836	0.692787	Promoter (1-2kb)	6	134981718	134986836	5119	1	1632	ENSMUSG00000090698	Apold1
52166474	52167272	799	-0.187927	5.08592	0.0641789	0.692787	Promoter (1-2kb)	1	52166264	52168975	2712	2	1703	ENSMUSG00000026103	Gls
88732256	88733943	1688	-0.175495	5.40335	0.0641754	0.692787	Promoter (<=1kb)	15	88698851	88734230	35380	2	287	ENSMUSG00000022387	Brd1
29489995	29491305	1311	0.180583	5.54154	0.0637309	0.692787	Promoter (<=1kb)	17	29490753	29496112	5360	1	0	ENSMUSG00000024014	Pim1
80945131	80946647	1517	0.163006	5.72947	0.063824	0.692787	Promoter (<=1kb)	12	80942673	80945396	2724	2	0	ENSMUSG00000112880	Gm20337
112022736	112024463	1728	0.171269	5.72764	0.0641688	0.692787	Promoter (<=1kb)	7	112023504	112111384	87881	1	0	ENSMUSG00000059263	Usp47
35582679	35583959	1281	0.213371	4.89885	0.0643425	0.692979	Promoter (<=1kb)	5	35583040	35613801	30762	1	0	ENSMUSG00000029098	Acox3
52470037	52470821	785	-0.193008	5.06922	0.0643583	0.692979	Distal Intergenic	16	52248996	52454074	205079	2	-15963	ENSMUSG00000022636	Alcam
38433039	38435043	2005	0.145452	6.29664	0.0643452	0.692979	Promoter (<=1kb)	6	38433950	38512763	78814	1	0	ENSMUSG00000038538	Ubn2
98316276	98317533	1258	0.17914	5.45968	0.0644919	0.693999	Promoter (<=1kb)	13	98317069	98322035	4967	1	0	ENSMUSG00000048603	Gm9828
53017691	53018585	895	0.266764	4.1486	0.0646368	0.6943	Exon (ENSMUST00000222317.1/ENSMUST00000222317.1, exon 2 of 2)	13	52967209	52981073	13865	2	-36618	ENSMUSG00000056749	Nfil3
87443205	87444006	802	0.257566	4.15154	0.0646197	0.6943	Exon (ENSMUST00000200547.1/ENSMUST00000200547.1, exon 1 of 1)	11	87427591	87484766	57176	1	15614	ENSMUSG00000010342	Tex14
98871459	98872553	1095	0.224315	4.773	0.0645696	0.6943	Promoter (<=1kb)	15	98831672	98871204	39533	2	-255	ENSMUSG00000048154	Kmt2d
4121162	4121986	825	0.249659	4.24039	0.0654675	0.694963	Promoter (<=1kb)	19	4114464	4121575	7112	2	0	ENSMUSG00000024847	Aip
31235280	31236030	751	-0.246568	4.36437	0.06515	0.694963	Intron (ENSMUST00000232655.1/ENSMUST00000232655.1, intron 1 of 2)	16	31092412	31201245	108834	2	-34035	ENSMUSG00000049076	Acap2
59208077	59208599	523	-0.247236	4.38782	0.0649928	0.694963	Promoter (2-3kb)	3	59207892	59210882	2991	2	2283	ENSMUSG00000036362	P2ry13
65578720	65579450	731	0.243976	4.42411	0.0648916	0.694963	Promoter (<=1kb)	9	65552698	65579034	26337	2	0	ENSMUSG00000050721	Plekho2
127162697	127163390	694	-0.224866	4.49732	0.0654946	0.694963	Intron (ENSMUST00000180811.1/77558, intron 1 of 2)	6	127146023	127152193	6171	2	-10504	ENSMUSG00000000184	Ccnd2
115879494	115880306	813	-0.233302	4.60306	0.0649766	0.694963	Promoter (2-3kb)	6	115877267	115887355	10089	1	2227	ENSMUSG00000030323	Ift122
122657462	122658244	783	-0.226634	4.61672	0.065317	0.694963	Distal Intergenic	6	122626753	122630272	3520	1	30709	ENSMUSG00000046323	Dppa3
58072660	58073812	1153	0.213661	4.81255	0.065371	0.694963	Intron (ENSMUST00000077282.6/226255, intron 28 of 28)	19	58051167	58051236	70	1	21493	ENSMUSG00000093757	Mir5623
21255010	21256081	1072	-0.206474	4.84879	0.0648808	0.694963	Intron (ENSMUST00000197522.4/212167, intron 18 of 18)	5	21251159	21258283	7125	1	3851	ENSMUSG00000039934	Gsap
132298354	132299564	1211	-0.20198	4.97767	0.0655169	0.694963	Promoter (<=1kb)	1	132298626	132307357	8732	1	0	ENSMUSG00000042115	Klhdc8a
47009778	47011094	1317	0.189986	5.18076	0.0652354	0.694963	Promoter (<=1kb)	17	46928295	47010520	82226	2	0	ENSMUSG00000023977	Ubr2
65934673	65935456	784	-0.176972	5.35568	0.0655039	0.694963	Promoter (2-3kb)	18	65935284	65937815	2532	2	2359	ENSMUSG00000024518	Rax
60752114	60753259	1146	0.172335	5.4572	0.0652624	0.694963	Promoter (<=1kb)	10	60712072	60752782	40711	2	0	ENSMUSG00000020100	Slc29a3
25680188	25681444	1257	0.172269	5.6221	0.0651214	0.694963	Promoter (<=1kb)	7	25680780	25686558	5779	1	0	ENSMUSG00000063439	B9d2
8666753	8667976	1224	0.164699	5.73649	0.0649725	0.694963	Promoter (<=1kb)	3	8663359	8667256	3898	2	0	ENSMUSG00000040289	Hey1
64058876	64060669	1794	0.155521	5.87761	0.0647392	0.694963	Promoter (<=1kb)	15	63929097	64060448	131352	2	0	ENSMUSG00000022378	Cyrib
20067053	20068444	1392	-0.159594	5.89557	0.0652759	0.694963	Intron (ENSMUST00000088448.11/241035, intron 66 of 66)	1	20356452	20392300	35849	1	-288008	ENSMUSG00000089914	4930486I03Rik
46534267	46536519	2253	0.158384	6.11818	0.0654879	0.694963	Promoter (<=1kb)	4	46535901	46539802	3902	1	0	ENSMUSG00000085990	Gm16731
144003584	144004792	1209	0.153937	6.32848	0.0653782	0.694963	Promoter (<=1kb)	1	143999338	144004161	4824	2	0	ENSMUSG00000026360	Rgs2
115089338	115091570	2233	0.139819	6.52081	0.0653677	0.694963	Promoter (<=1kb)	13	115088355	115090186	1832	2	0	ENSMUSG00000042275	Pelo
30025422	30026571	1150	-0.151951	6.55794	0.0651761	0.694963	Promoter (<=1kb)	11	29743048	30026033	282986	2	0	ENSMUSG00000044072	Eml6
83061783	83062568	786	-0.228393	4.48791	0.0657577	0.695837	Promoter (<=1kb)	7	83061783	83179429	117647	1	0	ENSMUSG00000053528	A530021J07Rik
147904326	147905537	1212	0.230278	4.54683	0.0657945	0.695837	Promoter (<=1kb)	4	147873599	147904687	31089	2	0	ENSMUSG00000029020	Mfn2
38634576	38635652	1077	0.204701	4.91778	0.0656665	0.695837	Promoter (<=1kb)	20	38630785	38635087	4303	2	0	ENSMUSG00000048970	C1galt1c1
101082012	101083564	1553	0.189928	5.28775	0.0657185	0.695837	Promoter (<=1kb)	11	101082565	101086619	4055	1	0	ENSMUSG00000001755	Coasy
8923171	8924278	1108	0.159536	6.01992	0.0657711	0.695837	Promoter (<=1kb)	3	8802146	8923918	121773	2	0	ENSMUSG00000040269	Mrps28
97360750	97362344	1595	0.17974	5.37888	0.0658358	0.695862	Promoter (<=1kb)	15	97361202	97385680	24479	1	0	ENSMUSG00000044250	Pced1b
20548133	20549150	1018	0.248024	4.36951	0.0658824	0.695941	Promoter (<=1kb)	16	20545212	20548456	3245	2	0	ENSMUSG00000080797	Gm15760
55681172	55682393	1222	-0.207195	4.88426	0.0659644	0.696395	Promoter (<=1kb)	14	55676618	55681745	5128	2	0	ENSMUSG00000007589	Tinf2
12171928	12172918	991	-0.23382	4.51925	0.0660676	0.697072	Distal Intergenic	12	12262139	12380965	118827	1	-89221	ENSMUSG00000020589	Cyria
109298558	109299480	923	-0.203446	4.98342	0.0661096	0.697103	Intron (ENSMUST00000122041.7/238871, intron 3 of 16)	13	109324744	109324824	81	1	-25264	ENSMUSG00000076946	Mir582
22699238	22699923	686	-0.228011	4.44683	0.066162	0.697243	Intron (ENSMUST00000033939.12/16150, intron 2 of 21)	8	22682757	22694065	11309	2	-5173	ENSMUSG00000031537	Ikbkb
24727236	24728217	982	-0.248693	4.28222	0.0662117	0.697354	Distal Intergenic	10	24641435	24712159	70725	2	-15077	ENSMUSG00000037370	Enpp1
13980110	13980853	744	-0.195702	4.93682	0.0662513	0.697359	Distal Intergenic	1	13785883	13786879	997	2	-193231	ENSMUSG00000097711	Gm5523
64725914	64726916	1003	-0.167603	5.57234	0.0663175	0.697645	Exon (ENSMUST00000135943.7/66234, exon 2 of 2)	8	64718624	64721931	3308	2	-3983	ENSMUSG00000031604	Msmo1
112580780	112581763	984	-0.225397	4.54547	0.0666028	0.69982	Distal Intergenic	12	112588784	112614957	26174	1	-7021	ENSMUSG00000037679	Inf2
157134512	157135634	1123	0.213917	4.74017	0.0665665	0.69982	Promoter (<=1kb)	2	157097533	157135265	37733	2	0	ENSMUSG00000027639	Samhd1
24457445	24458164	720	-0.23234	4.71376	0.0667505	0.700959	Distal Intergenic	7	24462484	24475967	13484	1	-4320	ENSMUSG00000046223	Plaur
13392832	13393881	1050	-0.249348	4.26642	0.0671233	0.701157	Distal Intergenic	15	13059251	13173675	114425	2	-219157	ENSMUSG00000039385	Cdh6
155623861	155625161	1301	0.231342	4.52193	0.0669905	0.701157	Promoter (<=1kb)	20	155586808	155623814	37007	2	-47	ENSMUSG00000041552	Ptchd1
9759901	9760568	668	-0.219232	4.59391	0.0671223	0.701157	Intron (ENSMUST00000110636.8/66505, intron 1 of 14)	13	9690373	9764350	73978	2	3782	ENSMUSG00000021156	Zmynd11
98567057	98568295	1239	0.219992	4.85814	0.0670189	0.701157	Promoter (<=1kb)	15	98567324	98569583	2260	1	0	NA	9330020H09Rik
15062403	15063377	975	-0.172478	5.45486	0.0669364	0.701157	Exon (ENSMUST00000225225.1/ENSMUST00000225225.1, exon 1 of 1)	14	14930575	15006743	76169	1	131828	ENSMUSG00000042567	Nek10
81584809	81586790	1982	0.163888	5.66197	0.0671171	0.701157	Promoter (<=1kb)	15	81585397	81652077	66681	1	0	ENSMUSG00000055024	Ep300
86578863	86579601	739	-0.164732	5.73965	0.0670469	0.701157	Distal Intergenic	11	86584067	86584158	92	2	4557	ENSMUSG00000065455	Mir21a
122181191	122182216	1026	-0.14691	6.43636	0.0670967	0.701157	Promoter (<=1kb)	14	122181704	122402234	220531	1	0	ENSMUSG00000025545	Clybl
36934386	36936426	2041	-0.139583	6.44304	0.0669923	0.701157	Promoter (<=1kb)	16	36934983	36963212	28230	1	0	ENSMUSG00000022831	Hcls1
9106996	9107870	875	-0.215829	4.66482	0.0672056	0.701195	Intron (ENSMUST00000196029.4/652925, intron 2 of 5)	5	9113248	9118983	5736	1	-5378	ENSMUSG00000079659	Tmem243
61725751	61726758	1008	0.190118	5.17491	0.067175	0.701195	Promoter (<=1kb)	18	61712424	61726323	13900	2	0	ENSMUSG00000024580	Grpel2
119532932	119533688	757	-0.25948	4.16075	0.0674931	0.701322	Promoter (1-2kb)	1	119530293	119535245	4953	2	1557	ENSMUSG00000101731	3830432H09Rik
34839039	34839807	769	0.238789	4.35835	0.0673191	0.701322	Intron (ENSMUST00000167518.7/214469, intron 1 of 7)	1	34817235	34842964	25730	2	3157	ENSMUSG00000037503	Fam168b
25228475	25229088	614	-0.243875	4.3626	0.0674497	0.701322	3' UTR	2	25222160	25224702	2543	2	-3773	ENSMUSG00000036752	Tubb4b
47927616	47928609	994	-0.2196	4.55834	0.0673969	0.701322	Promoter (1-2kb)	20	47930178	47931320	1143	1	-1569	ENSMUSG00000001173	Ocrl
48578967	48579884	918	-0.198691	4.82658	0.0673874	0.701322	Distal Intergenic	6	48569710	48572789	3080	2	-6178	ENSMUSG00000009281	Rarres2
44293640	44295213	1574	0.203462	4.90105	0.0674873	0.701322	Promoter (<=1kb)	19	44293674	44306864	13191	1	0	ENSMUSG00000025203	Scd2
103760577	103761765	1189	0.199808	5.00935	0.0673566	0.701322	Promoter (<=1kb)	2	103721256	103761270	40015	2	0	ENSMUSG00000027185	Nat10
55056164	55057474	1311	-0.200571	4.84379	0.0676247	0.701871	Intron (ENSMUST00000003572.9/353172, intron 7 of 16)	6	55050095	55061063	10969	1	6069	ENSMUSG00000029777	Gars
41330824	41332300	1477	0.16253	5.77456	0.0676089	0.701871	Intron (ENSMUST00000021794.13/18003, intron 3 of 7)	13	41309920	41359247	49328	2	26947	ENSMUSG00000021365	Nedd9
135594005	135595011	1007	-0.215086	4.56487	0.0677939	0.701994	Promoter (<=1kb)	3	135590780	135594441	3662	2	0	ENSMUSG00000028163	Nfkb1
25909832	25910968	1137	-0.213513	4.61886	0.0677753	0.701994	Promoter (<=1kb)	15	25910424	25966692	56269	1	0	ENSMUSG00000022270	Retreg1
20231003	20231735	733	-0.217314	4.66375	0.0677641	0.701994	Intron (ENSMUST00000050611.13/216543, intron 5 of 6)	11	20241523	20249383	7861	2	17648	ENSMUSG00000044066	Cep68
67823439	67824223	785	-0.199028	4.8722	0.0677833	0.701994	Intron (ENSMUST00000135930.7/11980, intron 1 of 35)	5	67812172	67815853	3682	2	-7586	ENSMUSG00000037685	Atp8a1
24245472	24246591	1120	-0.188453	5.0151	0.0680006	0.70229	Promoter (<=1kb)	18	24246086	24271669	25584	1	0	ENSMUSG00000000420	Galnt1
149702408	149703225	818	-0.186236	5.16156	0.0680588	0.70229	Promoter (<=1kb)	4	149663153	149702571	39419	2	0	ENSMUSG00000039936	Pik3cd
117478860	117479736	877	-0.179536	5.18722	0.0680235	0.70229	Distal Intergenic	12	117516479	117759737	243259	1	-36743	ENSMUSG00000041992	Rapgef5
37047805	37049106	1302	-0.183243	5.34742	0.0680384	0.70229	Intron (ENSMUST00000079754.10/208922, intron 9 of 10)	19	36961315	36965832	4518	1	86490	ENSMUSG00000040565	Btaf1
79618120	79619604	1485	-0.178747	5.38836	0.0678845	0.70229	Distal Intergenic	2	79635352	79672966	37615	1	-15748	ENSMUSG00000027007	Itprid2
52741597	52742979	1383	0.148703	6.23698	0.0679337	0.70229	Promoter (<=1kb)	2	52691664	52742200	50537	2	0	ENSMUSG00000055371	Stam2
120110078	120111114	1037	0.201794	4.88731	0.0681306	0.702624	Promoter (<=1kb)	9	120110374	120124504	14131	1	0	ENSMUSG00000032519	Slc25a38
136964438	136965256	819	0.234667	4.62647	0.068244	0.702773	3' UTR	6	136959261	136963269	4009	1	5177	ENSMUSG00000064330	Pde6h
79749911	79750849	939	-0.197054	4.87561	0.0682633	0.702773	Intron (ENSMUST00000171210.2/19363, intron 8 of 10)	12	79917019	79924733	7715	2	173884	ENSMUSG00000112765	9430078K24Rik
81365510	81367025	1516	0.145829	6.14678	0.0682174	0.702773	Promoter (<=1kb)	10	81364024	81365816	1793	2	0	ENSMUSG00000020234	4930404N11Rik
18924489	18925484	996	-0.180648	5.19541	0.0683416	0.703169	Intron (ENSMUST00000144988.7/17268, intron 8 of 9)	11	18880668	19012002	131335	2	86518	ENSMUSG00000020160	Meis1
49839517	49840851	1335	-0.138725	6.34241	0.0683806	0.703169	Intron (ENSMUST00000229640.1/16423, intron 4 of 12)	16	49855366	49911091	55726	1	-14515	ENSMUSG00000055447	Cd47
61140450	61141247	798	-0.217589	4.6397	0.0684661	0.703354	Promoter (<=1kb)	19	61053840	61140795	86956	2	0	ENSMUSG00000074733	Zfp950
78173756	78174706	951	-0.179575	5.53309	0.0684775	0.703354	Promoter (<=1kb)	15	78159463	78174107	14645	2	0	ENSMUSG00000016637	Ift27
71381060	71382392	1333	0.213229	4.75467	0.0685658	0.703855	Promoter (<=1kb)	8	71374123	71381906	7784	2	0	ENSMUSG00000002393	Nr2f6
27116812	27118366	1555	-0.242707	4.39672	0.0689028	0.704072	Intron (ENSMUST00000092639.11/16773, intron 37 of 64)	10	26981495	27056645	75151	2	-60167	ENSMUSG00000019899	Lama2
73441441	73442597	1157	0.215411	4.6735	0.0686343	0.704072	Distal Intergenic	14	73362226	73385289	23064	2	-56152	ENSMUSG00000022108	Itm2b
97254445	97255365	921	0.218064	4.70647	0.0687254	0.704072	Distal Intergenic	13	97241105	97253034	11930	1	13340	ENSMUSG00000041773	Enc1
39602238	39603380	1143	0.211814	4.71575	0.0688853	0.704072	Distal Intergenic	1	39551296	39577405	26110	2	-24833	ENSMUSG00000048234	Rnf149
119942493	119943564	1072	-0.207568	4.74838	0.0688819	0.704072	Promoter (<=1kb)	11	119942763	120002621	59859	1	0	ENSMUSG00000025372	Baiap2
46978795	46980189	1395	0.182657	5.14273	0.068796	0.704072	Intron (ENSMUST00000172239.2/76952, intron 1 of 17)	19	46883317	46969568	86252	2	-9227	ENSMUSG00000025041	Nt5c2
93333409	93334956	1548	0.170297	5.40117	0.0688039	0.704072	Promoter (<=1kb)	2	93201760	93334487	132728	2	0	ENSMUSG00000027217	Tspan18
108305602	108307144	1543	-0.166568	5.63621	0.0688033	0.704072	Promoter (<=1kb)	9	108302958	108305990	3033	2	0	ENSMUSG00000039461	Tcta
87638911	87639776	866	-0.254541	4.23161	0.0691465	0.704182	Intron (ENSMUST00000093956.3/327992, intron 5 of 5)	11	87617164	87659542	42379	1	21747	ENSMUSG00000070345	Hsf5
149100701	149101985	1285	-0.260339	4.24685	0.0697075	0.704182	Promoter (<=1kb)	6	148988071	149101680	113610	2	0	ENSMUSG00000030313	Dennd5b
76425545	76426329	785	0.24888	4.49315	0.0691118	0.704182	Intron (ENSMUST00000217838.1/18541, intron 10 of 41)	10	76351263	76416912	65650	2	-8633	ENSMUSG00000001151	Pcnt
19664671	19665671	1001	0.235123	4.49039	0.0695555	0.704182	Promoter (<=1kb)	7	19631571	19665033	33463	2	0	ENSMUSG00000002981	Clptm1
51854992	51855816	825	-0.238073	4.4053	0.0703504	0.704182	Promoter (1-2kb)	14	51853768	51854643	876	1	1224	ENSMUSG00000062148	Ear6
70352787	70354107	1321	0.257348	4.52316	0.0692508	0.704182	Promoter (<=1kb)	8	70331525	70353211	21687	2	0	ENSMUSG00000058301	Upf1
17347774	17348804	1031	0.226113	4.4809	0.0702892	0.704182	Promoter (<=1kb)	12	17348458	17430095	81638	1	0	ENSMUSG00000061458	Nol10
114066523	114067248	726	-0.221617	4.462	0.0704568	0.704182	Intron (ENSMUST00000069449.6/66922, intron 1 of 5)	7	114046785	114117764	70980	2	50516	ENSMUSG00000055723	Rras2
87190447	87191226	780	-0.223641	4.52034	0.0696953	0.704182	Distal Intergenic	14	86965451	87141235	175785	2	-49212	ENSMUSG00000022021	Diaph3
54397784	54399186	1403	-0.227423	4.5593	0.0695752	0.704182	Promoter (<=1kb)	14	54374291	54397954	23664	2	0	ENSMUSG00000000958	Slc7a7
24584729	24585553	825	-0.225986	4.55445	0.0700971	0.704182	Intron (ENSMUST00000108222.8/212377, intron 17 of 23)	4	24578848	24591208	12361	1	5881	ENSMUSG00000045751	Mms22l
68795677	68796725	1049	-0.211132	4.67811	0.0690669	0.704182	Distal Intergenic	2	68861441	69114282	252842	1	-64716	ENSMUSG00000027035	Cers6
25177551	25178388	838	-0.217756	4.62312	0.0702083	0.704182	Intron (ENSMUST00000223481.1/ENSMUST00000223481.1, intron 1 of 2)	12	25129174	25134931	5758	1	48377	NA	Gm17746
94471292	94472086	795	0.22419	4.6576	0.0707949	0.704182	Intron (ENSMUST00000132743.2/319880, intron 2 of 2)	10	94514857	94590956	76100	1	-42771	ENSMUSG00000020023	Tmcc3
60273189	60274313	1125	0.222945	4.75258	0.0691018	0.704182	Distal Intergenic	10	60277627	60302594	24968	1	-3314	ENSMUSG00000004207	Psap
44734255	44735155	901	0.217037	4.71021	0.0704054	0.704182	Promoter (<=1kb)	17	44639681	44734693	95013	2	0	ENSMUSG00000039153	Runx2
33914799	33915630	832	-0.224672	4.72557	0.069943	0.704182	Intron (ENSMUST00000115028.10/16419, intron 9 of 14)	16	33922486	33944148	21663	1	-6856	ENSMUSG00000022817	Itgb5
135429834	135430933	1100	0.206067	4.78385	0.0700127	0.704182	Promoter (<=1kb)	1	135382312	135430499	48188	2	0	ENSMUSG00000041879	Ipo9
25972474	25973346	873	-0.204458	4.72283	0.0705107	0.704182	3' UTR	15	25984366	25990464	6099	1	-11020	ENSMUSG00000052253	Zfp622
65927518	65928276	759	-0.20924	4.75138	0.0707483	0.704182	Distal Intergenic	3	65946782	65947998	1217	2	19722	ENSMUSG00000027829	Ccnl1
56439057	56440012	956	-0.208966	4.73915	0.070912	0.704182	Distal Intergenic	8	56465622	56484968	19347	2	44956	ENSMUSG00000110310	4930518J21Rik
108268678	108269847	1170	-0.210228	4.77367	0.0703745	0.704182	Intron (ENSMUST00000059595.10/18750, intron 2 of 16)	11	108343354	108395905	52552	1	-73507	ENSMUSG00000000049	Apoh
14599653	14600508	856	-0.203943	4.84006	0.0708692	0.704182	Distal Intergenic	14	14702279	14799940	97662	1	-101771	ENSMUSG00000021733	Slc4a7
82697152	82697927	776	-0.194163	5.02151	0.0694795	0.704182	Promoter (<=1kb)	10	82696160	82709057	12898	1	992	ENSMUSG00000020246	Hcfc2
13647692	13648469	778	-0.188965	5.06346	0.0706194	0.704182	Intron (ENSMUST00000027071.6/212442, intron 2 of 6)	1	13629995	13638411	8417	2	-9281	ENSMUSG00000025937	Lactb2
86084764	86085561	798	-0.185905	5.14678	0.0692111	0.704182	Promoter (<=1kb)	5	86086458	86094761	8304	1	-897	ENSMUSG00000029254	Stap1
112810155	112811375	1221	-0.190509	5.08189	0.0702952	0.704182	Intron (ENSMUST00000016144.11/19012, intron 1 of 5)	13	112800863	112867642	66780	1	9292	ENSMUSG00000021759	Plpp1
122584941	122586032	1092	0.192052	5.2075	0.0709076	0.704182	Exon (ENSMUST00000015171.10/50917, exon 12 of 14)	8	122578938	122581078	2141	2	-3863	ENSMUSG00000015027	Galns
43738168	43739535	1368	0.186677	5.38493	0.0697341	0.704182	Distal Intergenic	2	43748824	44395953	647130	1	-9289	ENSMUSG00000049744	Arhgap15
33324267	33325112	846	-0.18399	5.40663	0.0693551	0.704182	Intron (ENSMUST00000111956.8/239027, intron 4 of 10)	14	33319703	33369934	50232	1	4564	ENSMUSG00000063506	Arhgap22
138158156	138159505	1350	0.180442	5.319	0.0709671	0.704182	Intron (ENSMUST00000182283.7/19264, intron 2 of 29)	1	138112252	138175234	62983	2	15729	ENSMUSG00000026395	Ptprc
30864314	30865257	944	-0.168437	5.42342	0.070195	0.704182	Intron (ENSMUST00000130294.1/71862, intron 1 of 1)	3	30856143	30895821	39679	1	8171	ENSMUSG00000037661	Gpr160
21955300	21956445	1146	0.167148	5.53635	0.0697071	0.704182	Promoter (<=1kb)	9	21955755	21958264	2510	1	0	ENSMUSG00000051238	Swsap1
78536232	78537572	1341	0.169341	5.5784	0.0690653	0.704182	Promoter (<=1kb)	14	78492246	78536808	44563	2	0	ENSMUSG00000022016	Akap11
56352224	56353947	1724	0.170477	5.50874	0.0705528	0.704182	Distal Intergenic	13	56362900	56368857	5958	1	-8953	ENSMUSG00000074885	Gm10782
39917505	39919221	1717	-0.170358	5.5406	0.0694266	0.704182	Intron (ENSMUST00000163854.8/26921, intron 2 of 30)	1	39901230	40024925	123696	1	16275	ENSMUSG00000026074	Map4k4
98533614	98534722	1109	0.169602	5.53237	0.0704049	0.704182	Promoter (<=1kb)	15	98517658	98534264	16607	2	0	ENSMUSG00000022992	Kansl2
21014805	21016274	1470	0.163355	5.52895	0.0709308	0.704182	Promoter (<=1kb)	9	21015985	21021004	5020	1	0	ENSMUSG00000037405	Icam1
49215445	49216645	1201	0.166875	5.59204	0.0699477	0.704182	Promoter (<=1kb)	13	49202950	49215860	12911	2	0	ENSMUSG00000037960	Card19
19343653	19345084	1432	-0.163802	5.53209	0.0705482	0.704182	Promoter (<=1kb)	2	19344317	19349202	4886	1	0	NA	4930447M23Rik
65101087	65102053	967	-0.171214	5.59698	0.0705845	0.704182	Intron (ENSMUST00000112429.8/319876, intron 11 of 13)	2	65099158	65105859	6702	2	3806	ENSMUSG00000034903	Cobll1
125122232	125123995	1764	0.167004	5.63184	0.0708898	0.704182	Promoter (<=1kb)	2	125086271	125123595	37325	2	0	ENSMUSG00000027201	Myef2
107611909	107613303	1395	-0.163646	5.68546	0.0695739	0.704182	Promoter (2-3kb)	9	107598217	107609229	11013	2	-2680	ENSMUSG00000057969	Sema3b
100495362	100496295	934	0.170097	5.71318	0.0707775	0.704182	Promoter (<=1kb)	7	100496079	100498256	2178	1	0	ENSMUSG00000033685	Ucp2
57768729	57769577	849	-0.184775	5.75576	0.0702541	0.704182	Intron (ENSMUST00000127485.7/232023, intron 3 of 4)	6	57762567	57824640	62074	2	55063	ENSMUSG00000037788	Vopp1
96127063	96128623	1561	0.156528	5.92214	0.0707118	0.704182	Promoter (<=1kb)	16	96120618	96127729	7112	2	0	ENSMUSG00000040681	Hmgn1
84442862	84443847	986	-0.143866	6.15588	0.0698062	0.704182	Promoter (<=1kb)	14	84443563	84539002	95440	1	0	ENSMUSG00000035566	Pcdh17
116580641	116582635	1995	0.14171	6.27921	0.0706737	0.704182	Promoter (<=1kb)	10	116485161	116581511	96351	2	0	ENSMUSG00000020166	Cnot2
24652837	24654523	1687	0.146442	6.38644	0.0696058	0.704182	Promoter (<=1kb)	18	24653691	24701575	47885	1	0	ENSMUSG00000039616	Mocos
56796725	56798434	1710	0.140493	6.34025	0.0708093	0.704182	Promoter (<=1kb)	6	56777524	56797736	20213	2	0	ENSMUSG00000059486	Kbtbd2
25150770	25152385	1616	0.13583	6.63395	0.0706877	0.704182	Promoter (<=1kb)	9	25108132	25151820	43689	2	0	ENSMUSG00000008429	Herpud2
166137299	166139267	1969	0.125775	7.02799	0.0698638	0.704182	Intron (ENSMUST00000060833.13/59290, intron 1 of 6)	1	166130467	166166509	36043	1	6832	ENSMUSG00000000544	Gpa33
30279554	30281263	1710	0.180253	5.28823	0.071011	0.704225	Promoter (<=1kb)	7	30280094	30290237	10144	1	0	ENSMUSG00000013928	1700020L13Rik
44088770	44089839	1070	0.178066	5.26816	0.0710821	0.704539	Promoter (1-2kb)	9	44087190	44092500	5311	1	1580	ENSMUSG00000032010	Usp2
123749905	123750807	903	-0.223773	4.48818	0.0711662	0.70498	Intron (ENSMUST00000127664.1/108148, intron 1 of 15)	8	123733958	123739941	5984	1	15947	ENSMUSG00000110599	6030466F02Rik
28053419	28054491	1073	-0.217321	4.65487	0.0712573	0.7051	Distal Intergenic	1	27884046	27902396	18351	1	169373	ENSMUSG00000101514	Gm5524
95843901	95844646	746	0.20398	4.80009	0.0712317	0.7051	Exon (ENSMUST00000079223.10/75578, exon 13 of 16)	4	95849625	95926934	77310	1	-4979	ENSMUSG00000028573	Fggy
112738758	112739743	986	0.243213	4.26854	0.0721967	0.705392	3' UTR	6	112739025	112766937	27913	2	27194	ENSMUSG00000030257	Srgap3
121436781	121437640	860	-0.241527	4.34606	0.072152	0.705392	Distal Intergenic	14	121470656	121492469	21814	2	54829	ENSMUSG00000025557	Slc15a1
85837868	85838647	780	-0.235773	4.3733	0.072011	0.705392	Intron (ENSMUST00000113360.7/12283, intron 4 of 8)	1	85794511	85850365	55855	1	43357	ENSMUSG00000036707	Cab39
53903448	53904853	1406	-0.221423	4.48203	0.0713669	0.705392	Intron (ENSMUST00000069597.7/70425, intron 3 of 12)	18	53932244	53948671	16428	1	-27391	ENSMUSG00000073563	Csnk1g3
27514460	27515570	1111	0.225037	4.50464	0.0720849	0.705392	Promoter (<=1kb)	2	27515157	27520653	5497	1	0	ENSMUSG00000026917	Wdr5
39059805	39060640	836	-0.224932	4.46925	0.0719282	0.705392	Intron (ENSMUST00000209440.1/80286, intron 2 of 9)	8	39046585	39130817	84233	1	13220	ENSMUSG00000118664	Tusc3
62673664	62674633	970	-0.218798	4.57177	0.0720432	0.705392	Promoter (<=1kb)	4	62674039	62703018	28980	1	0	ENSMUSG00000059810	Rgs3
10500448	10501239	792	-0.205146	4.70878	0.071813	0.705392	Intron (ENSMUST00000230395.1/12265, intron 1 of 18)	16	10489783	10492234	2452	1	10665	ENSMUSG00000022504	Ciita
70261347	70262218	872	-0.201117	4.72914	0.0719291	0.705392	Intron (ENSMUST00000213863.1/71602, intron 1 of 3)	9	70207368	70399766	192399	1	53979	ENSMUSG00000032220	Myo1e
21332669	21333777	1109	-0.198776	4.89196	0.0713595	0.705392	Promoter (<=1kb)	16	21331902	21333356	1455	2	0	ENSMUSG00000116632	Magef1
44691307	44692455	1149	0.183649	5.08921	0.0721899	0.705392	Distal Intergenic	10	44446717	44528501	81785	2	-162806	ENSMUSG00000038151	Prdm1
92057617	92058937	1321	0.188335	5.14691	0.0720461	0.705392	Promoter (<=1kb)	16	92058270	92112227	53958	1	0	ENSMUSG00000039680	Mrps6
142345256	142346321	1066	0.18572	5.25784	0.0715465	0.705392	Promoter (<=1kb)	6	142345654	142363257	17604	1	0	ENSMUSG00000041671	Pyroxd1
117484858	117485756	899	0.174637	5.25592	0.0718525	0.705392	Intron (ENSMUST00000160035.7/233781, intron 2 of 6)	7	117475492	117549359	73868	1	9366	ENSMUSG00000030657	Xylt1
71591566	71592888	1323	0.176224	5.3266	0.0714056	0.705392	Promoter (<=1kb)	8	71592176	71596269	4094	1	0	ENSMUSG00000031807	Pgls
6275843	6277227	1385	0.173493	5.46615	0.0720897	0.705392	Promoter (<=1kb)	19	6276725	6300096	23372	1	0	ENSMUSG00000024772	Ehd1
41830492	41831309	818	-0.172578	5.44706	0.0721747	0.705392	Promoter (<=1kb)	15	41830932	41859308	28377	1	0	ENSMUSG00000022307	Oxr1
80024288	80025677	1390	0.164479	5.54896	0.0721602	0.705392	Promoter (<=1kb)	7	80024814	80094173	69360	1	0	ENSMUSG00000048897	Zfp710
112927061	112928223	1163	-0.163823	5.69486	0.0717995	0.705392	Promoter (<=1kb)	13	112927454	112941729	14276	1	0	ENSMUSG00000042426	Dhx29
90922549	90923856	1308	0.156009	5.91587	0.0718967	0.705392	Promoter (<=1kb)	13	90922958	90924950	1993	1	0	ENSMUSG00000049517	Rps23
35132858	35134655	1798	0.150899	5.99025	0.0720699	0.705392	Promoter (<=1kb)	6	35022065	35133625	111561	2	0	ENSMUSG00000038784	Cnot4
155222903	155223879	977	-0.158834	6.15551	0.07168	0.705392	Promoter (<=1kb)	4	155154075	155222592	68518	2	-311	ENSMUSG00000029050	Ski
69382296	69384757	2462	-0.122351	6.99334	0.0717565	0.705392	Promoter (<=1kb)	17	69383050	69390750	7701	1	0	ENSMUSG00000049672	Zbtb14
120875904	120876717	814	-0.2595	4.17399	0.0726648	0.705711	Intron (ENSMUST00000092143.11/320183, intron 1 of 6)	10	120783894	120871152	87259	2	-4752	ENSMUSG00000051236	Msrb3
16174707	16175723	1017	0.256435	4.14152	0.0726443	0.705711	Promoter (<=1kb)	7	16175090	16178793	3704	1	0	ENSMUSG00000041420	Meis3
70834266	70835131	866	0.245337	4.28246	0.0725173	0.705711	Exon (ENSMUST00000175668.1/ENSMUST00000175668.1, exon 1 of 2)	17	70844869	70846326	1458	2	11195	ENSMUSG00000047407	Tgif1
144277069	144277783	715	-0.227848	4.44039	0.0722788	0.705711	Promoter (<=1kb)	5	144277061	144280513	3453	1	8	ENSMUSG00000086894	Gm15708
54733885	54734962	1078	0.2258	4.48771	0.0723803	0.705711	Promoter (<=1kb)	9	54714735	54734482	19748	2	0	ENSMUSG00000061559	Wdr61
143710139	143710985	847	-0.201591	5.02228	0.0724978	0.705711	Distal Intergenic	1	143716338	143746774	30437	1	-5353	ENSMUSG00000018196	Glrx2
93552227	93552919	693	-0.178202	5.16258	0.0723169	0.705711	Promoter (2-3kb)	3	93555080	93564643	9564	1	-2161	ENSMUSG00000041959	S100a10
4662277	4663347	1071	-0.186179	5.16527	0.072662	0.705711	Intron (ENSMUST00000221900.1/ENSMUST00000221900.1, intron 1 of 6)	13	4590757	4609174	18418	2	-53103	ENSMUSG00000045410	Akr1e1
32164215	32165861	1647	0.189638	5.28477	0.0725533	0.705711	Promoter (<=1kb)	16	32142785	32165585	22801	2	0	ENSMUSG00000052384	Nrros
16614279	16615812	1534	0.148108	6.01633	0.0725511	0.705711	Promoter (<=1kb)	7	16493719	16614993	121275	2	0	ENSMUSG00000058230	Arhgap35
12320688	12322498	1811	0.144677	6.12384	0.072479	0.705711	Promoter (<=1kb)	15	12321450	12343430	21981	1	0	ENSMUSG00000022200	Golph3
81344526	81345716	1191	0.215557	4.56667	0.0728492	0.706859	Promoter (<=1kb)	7	81342732	81344531	1800	2	0	ENSMUSG00000061787	Rps17
85840109	85841615	1507	0.161764	5.6612	0.0728623	0.706859	Promoter (<=1kb)	8	85840959	85879725	38767	1	0	ENSMUSG00000036879	Phkb
66059947	66061269	1323	0.178291	5.27332	0.0729193	0.707028	Promoter (<=1kb)	7	66060299	66069526	9228	1	0	ENSMUSG00000030512	Snrpa1
40245385	40246026	642	-0.238632	4.30893	0.0731276	0.707219	Promoter (2-3kb)	12	40213980	40248079	34100	2	2053	ENSMUSG00000001627	Ifrd1
84730273	84731280	1008	-0.240954	4.32867	0.07312	0.707219	5' UTR	18	84720883	84740436	19554	1	9390	ENSMUSG00000047992	Dipk1c
129882718	129883550	833	0.223118	4.44796	0.0730686	0.707219	Distal Intergenic	4	129906216	129909132	2917	1	-22666	ENSMUSG00000086369	E330017L17Rik
66742343	66743198	856	-0.219679	4.73705	0.0734667	0.707219	Intron (ENSMUST00000065916.13/21819, intron 34 of 47)	15	66736250	66850721	114472	1	6093	ENSMUSG00000053469	Tg
34533755	34534390	636	-0.197487	4.85434	0.0735339	0.707219	Intron (ENSMUST00000125817.7/24055, intron 2 of 2)	5	34525846	34563641	37796	1	7909	ENSMUSG00000054520	Sh3bp2
113343312	113344373	1062	0.192625	4.90717	0.0731981	0.707219	Promoter (<=1kb)	6	113334124	113343984	9861	2	0	ENSMUSG00000030272	Camk1
34037242	34038172	931	0.196184	4.9478	0.0733725	0.707219	Promoter (<=1kb)	13	34037597	34074074	36478	1	0	ENSMUSG00000038286	Bphl
16219876	16220714	839	-0.18998	4.94228	0.0734287	0.707219	Distal Intergenic	1	16130502	16132547	2046	1	89374	ENSMUSG00000025921	Rdh10
25574344	25575451	1108	0.191311	5.07937	0.0733885	0.707219	Promoter (<=1kb)	2	25570174	25574845	4672	2	0	ENSMUSG00000036504	Phpt1
11038180	11039446	1267	0.195801	5.12477	0.0735331	0.707219	Intron (ENSMUST00000180750.7/619321, intron 1 of 4)	8	11049578	11054541	4964	1	-10132	ENSMUSG00000096938	9530052E02Rik
95849751	95850858	1108	-0.161338	5.52243	0.0732299	0.707219	Promoter (<=1kb)	4	95849625	95926934	77310	1	126	ENSMUSG00000028573	Fggy
21607979	21609063	1085	0.175463	5.57695	0.0734455	0.707219	Intron (ENSMUST00000057341.5/67692, intron 2 of 2)	10	21616320	21621765	5446	1	-7257	ENSMUSG00000050844	1700020N01Rik
86748086	86749558	1473	0.150609	6.04584	0.0731728	0.707219	Promoter (<=1kb)	4	86748555	86830167	81613	1	0	ENSMUSG00000038024	Dennd4c
109425255	109426544	1290	-0.148647	6.23366	0.073217	0.707219	Promoter (<=1kb)	11	109425946	109438148	12203	1	0	ENSMUSG00000020610	Amz2
102249746	102251171	1426	0.135549	6.36169	0.0733825	0.707219	Promoter (<=1kb)	7	102239123	102250088	10966	2	0	ENSMUSG00000073982	Rhog
25626846	25628093	1248	0.199397	4.83136	0.0736567	0.708018	Promoter (<=1kb)	7	25627637	25635100	7464	1	0	ENSMUSG00000059479	B3gnt8
62067858	62069399	1542	-0.180448	5.24123	0.0737382	0.708283	Distal Intergenic	18	61977959	62015719	37761	1	89899	ENSMUSG00000045629	Sh3tc2
62629325	62630583	1259	-0.1679	5.55149	0.0738035	0.708283	Intron (ENSMUST00000065870.13/50780, intron 14 of 19)	4	62634378	62697928	63551	1	-3795	ENSMUSG00000059810	Rgs3
4352648	4353829	1182	0.152754	5.79021	0.0737899	0.708283	Promoter (<=1kb)	18	4331327	4353015	21689	2	0	ENSMUSG00000024235	Map3k8
184853125	184853830	706	-0.241815	4.27248	0.0739194	0.709014	Distal Intergenic	1	184822375	184846451	24077	2	-6674	ENSMUSG00000073481	Mtarc2
57637965	57639088	1124	0.207172	4.74607	0.0739647	0.709067	Intron (ENSMUST00000034863.7/12988, intron 1 of 12)	9	57626647	57634067	7421	2	-3898	ENSMUSG00000032312	Csk
21161118	21161840	723	0.263246	4.15964	0.0740668	0.709374	Distal Intergenic	9	21165714	21213248	47535	1	-3874	ENSMUSG00000032177	Pde4a
88206519	88207953	1435	-0.156168	5.68559	0.0740763	0.709374	Distal Intergenic	7	88278085	88310888	32804	1	-70132	ENSMUSG00000030560	Ctsc
25354497	25355695	1199	-0.176019	5.31455	0.0741842	0.710026	Distal Intergenic	15	25364857	25413698	48842	2	58003	ENSMUSG00000045763	Basp1
50054052	50054817	766	0.22363	4.449	0.074225	0.710035	Promoter (<=1kb)	18	50052299	50053844	1546	2	-208	NA	C030005K06Rik
35968217	35969703	1487	-0.243675	4.43279	0.0745146	0.710676	Promoter (<=1kb)	13	35967853	35970388	2536	1	364	ENSMUSG00000050423	Ppp1r3g
142340205	142341078	874	0.219088	4.66875	0.0744786	0.710676	Promoter (2-3kb)	7	142325837	142338022	12186	2	-2183	ENSMUSG00000045777	Ifitm10
128390845	128391918	1074	-0.208157	4.66208	0.074678	0.710676	Intron (ENSMUST00000212746.1/18186, intron 2 of 3)	8	128359397	128462081	102685	1	31448	ENSMUSG00000025810	Nrp1
74107466	74108599	1134	0.216818	4.68304	0.0746861	0.710676	Intron (ENSMUST00000169786.7/21961, intron 1 of 34)	1	73997055	74096868	99814	2	-10598	ENSMUSG00000055322	Tns1
26689490	26690323	834	-0.17951	5.1787	0.0745691	0.710676	Intron (ENSMUST00000096129.8/16180, intron 4 of 10)	16	26722434	26730117	7684	1	-32111	ENSMUSG00000022514	Il1rap
58745301	58747032	1732	-0.176146	5.18214	0.0747304	0.710676	Distal Intergenic	15	58782269	58823530	41262	2	76498	ENSMUSG00000062373	Tmem65
74587459	74588692	1234	0.167395	5.46436	0.0746949	0.710676	Promoter (<=1kb)	1	74588289	74592124	3836	1	0	ENSMUSG00000026172	Bcs1l
8927367	8928185	819	-0.166443	5.49173	0.074524	0.710676	Intron (ENSMUST00000020909.3/17775, intron 1 of 6)	12	8921664	8938742	17079	1	5703	ENSMUSG00000020585	Laptm4a
112130013	112131757	1745	-0.170703	5.49613	0.0746856	0.710676	Distal Intergenic	13	112288451	112344641	56191	1	-156694	ENSMUSG00000049985	Ankrd55
22858728	22860625	1898	0.135432	6.41452	0.0746347	0.710676	Promoter (<=1kb)	11	22759738	22859545	99808	2	0	ENSMUSG00000051650	B3gnt2
27029205	27031039	1835	0.133435	6.56205	0.0745073	0.710676	Promoter (<=1kb)	9	27007771	27030065	22295	2	0	ENSMUSG00000031988	Vps26b
110538029	110538753	725	-0.232794	4.42834	0.0749685	0.710703	Distal Intergenic	13	110397797	110399035	1239	1	140232	ENSMUSG00000021701	Plk2
86244646	86245528	883	-0.228189	4.47117	0.0749522	0.710703	Intron (ENSMUST00000059424.9/435845, intron 5 of 9)	5	86231752	86289260	57509	2	43732	ENSMUSG00000061184	Tmprss11c
89911036	89911778	743	-0.183545	5.3823	0.074892	0.710703	Promoter (1-2kb)	3	89869324	89913162	43839	2	1384	ENSMUSG00000027947	Il6ra
167948935	167950284	1350	-0.166562	5.52011	0.0748754	0.710703	Promoter (<=1kb)	2	167951048	167965067	14020	1	-764	ENSMUSG00000027540	Ptpn1
62650474	62651889	1416	0.149248	5.85017	0.0748664	0.710703	Promoter (<=1kb)	10	62616015	62651218	35204	2	0	ENSMUSG00000020076	Ddx50
64088194	64089966	1773	0.150556	5.87968	0.0749724	0.710703	3' UTR	15	64094234	64102542	8309	2	12576	ENSMUSG00000022377	Asap1
92483571	92484475	905	-0.246451	4.31142	0.0752975	0.710805	Distal Intergenic	12	91806043	91849157	43115	2	-634414	ENSMUSG00000020964	Sel1l
95488555	95489306	752	0.229311	4.53079	0.0750902	0.710805	Promoter (<=1kb)	8	95446096	95488827	42732	2	0	ENSMUSG00000046707	Csnk2a2
118925972	118927161	1190	0.225194	4.5208	0.0751898	0.710805	Promoter (<=1kb)	2	118926496	118928585	2090	1	0	ENSMUSG00000074916	Chst14
32563655	32564095	441	0.22416	4.56062	0.0754667	0.710805	Intron (ENSMUST00000102821.3/20868, intron 2 of 18)	11	32588595	32598528	9934	1	-24500	ENSMUSG00000020272	Stk10
143651484	143652445	962	-0.221515	4.54477	0.0755786	0.710805	Promoter (<=1kb)	5	143651241	143708256	57016	1	243	ENSMUSG00000018001	Cyth3
147059117	147060020	904	-0.210566	4.60229	0.0751818	0.710805	Intron (ENSMUST00000016664.7/140887, intron 1 of 9)	5	147016655	147076586	59932	2	16566	ENSMUSG00000016520	Lnx2
68735032	68735910	879	-0.217853	4.61723	0.0750248	0.710805	Distal Intergenic	5	69296209	69341677	45469	2	605767	ENSMUSG00000037653	Kctd8
106788010	106789583	1574	0.203673	4.75093	0.0753817	0.710805	Promoter (<=1kb)	9	106688082	106789194	101113	2	0	ENSMUSG00000040661	Rad54l2
113855162	113856576	1415	-0.209686	4.68726	0.0755284	0.710805	Intron (ENSMUST00000046687.15/233744, intron 3 of 15)	7	113766174	113932081	165908	1	88988	ENSMUSG00000038156	Spon1
32376541	32377800	1260	-0.190228	4.96803	0.0752893	0.710805	Promoter (<=1kb)	18	32377230	32435290	58061	1	0	ENSMUSG00000024381	Bin1
155668675	155669872	1198	0.196755	5.03672	0.075621	0.710805	Promoter (<=1kb)	4	155654682	155669198	14517	2	0	ENSMUSG00000029060	Mib2
69706858	69707945	1088	0.188077	5.0512	0.0751469	0.710805	Promoter (<=1kb)	14	69697307	69707584	10278	2	0	ENSMUSG00000034194	R3hcc1
58743457	58744319	863	-0.190065	5.14333	0.075574	0.710805	3' UTR	19	58740436	58741438	1003	1	3021	ENSMUSG00000042179	Pnliprp1
72206062	72207962	1901	-0.178994	5.30977	0.0756071	0.710805	Promoter (<=1kb)	11	72207547	72210015	2469	1	0	ENSMUSG00000020803	Txndc17
35123253	35124798	1546	-0.150587	5.90179	0.0755136	0.710805	3' UTR	9	35054063	35119268	65206	2	-3985	ENSMUSG00000032038	St3gal4
82316142	82317266	1125	0.144522	6.11699	0.0754548	0.710805	Promoter (<=1kb)	1	82316452	82445366	128915	1	0	ENSMUSG00000026142	Rhbdd1
33240239	33240979	741	0.236437	4.29876	0.0760226	0.711099	Intron (ENSMUST00000111956.8/239027, intron 2 of 10)	14	33250390	33343303	92914	1	-9411	ENSMUSG00000063506	Arhgap22
88201830	88202427	598	-0.231278	4.34472	0.0761511	0.711099	Distal Intergenic	7	88278085	88310888	32804	1	-75658	ENSMUSG00000030560	Ctsc
53249884	53250636	753	-0.229499	4.3759	0.0759021	0.711099	Intron (ENSMUST00000165032.8/69226, intron 1 of 6)	18	53245769	53390823	145055	1	4115	ENSMUSG00000024535	Snx24
4788642	4789697	1056	0.218173	4.5815	0.0760437	0.711099	Promoter (<=1kb)	7	4784557	4789656	5100	2	0	ENSMUSG00000030431	Tmem238
100598495	100600434	1940	0.207293	4.68612	0.0758533	0.711099	Promoter (<=1kb)	15	100575318	100599984	24667	2	0	ENSMUSG00000009739	Pou6f1
75877033	75877735	703	-0.202872	4.69729	0.0759586	0.711099	Intron (ENSMUST00000114239.8/67742, intron 4 of 7)	16	75888252	75909279	21028	2	31544	ENSMUSG00000022876	Samsn1
30169432	30170649	1218	0.212153	4.74856	0.076016	0.711099	Promoter (<=1kb)	7	30161269	30169727	8459	2	0	ENSMUSG00000037029	Zfp146
111436887	111437990	1104	0.173833	5.35993	0.0758582	0.711099	Distal Intergenic	12	111442469	111455018	12550	1	-4479	ENSMUSG00000021281	Tnfaip2
39777912	39779249	1338	-0.175808	5.31452	0.0761224	0.711099	Intron (ENSMUST00000022915.10/64705, intron 9 of 9)	15	39782705	39793251	10547	2	14002	ENSMUSG00000022304	Dpys
73213717	73214836	1120	0.170075	5.50716	0.0759267	0.711099	Promoter (<=1kb)	2	73092801	73214447	121647	2	0	ENSMUSG00000027108	Ola1
78442337	78443634	1298	0.159156	5.58757	0.0761326	0.711099	Promoter (<=1kb)	9	78430526	78443204	12679	2	0	ENSMUSG00000032344	Cgas
131271155	131272534	1380	0.15493	5.73393	0.0761706	0.711099	Promoter (<=1kb)	3	131233419	131272101	38683	2	0	ENSMUSG00000027984	Hadh
32539775	32541623	1849	0.142812	6.13987	0.0759243	0.711099	Promoter (<=1kb)	9	32422204	32541595	119392	2	0	ENSMUSG00000016087	Fli1
90809765	90810963	1199	0.206688	4.87868	0.0762696	0.711278	Promoter (<=1kb)	16	90751527	90810392	58866	2	0	ENSMUSG00000039929	Urb1
165763142	165764682	1541	0.149	6.0669	0.0762642	0.711278	Promoter (<=1kb)	1	165763746	165775308	11563	1	0	ENSMUSG00000040713	Creg1
171618878	171619812	935	0.229994	4.30518	0.0764464	0.71181	Distal Intergenic	1	171588624	171607410	18787	2	-11468	ENSMUSG00000004707	Ly9
68928963	68929977	1015	-0.192298	4.99389	0.0764317	0.71181	Intron (ENSMUST00000107812.7/68259, intron 12 of 19)	3	68893645	68920105	26461	2	-8858	ENSMUSG00000027778	Ift80
29578955	29580199	1245	0.176344	5.24246	0.0764451	0.71181	Promoter (<=1kb)	16	29579334	29654884	75551	1	0	ENSMUSG00000038084	Opa1
64946739	64947937	1199	0.147585	6.18054	0.0765205	0.712127	Promoter (<=1kb)	8	64947185	64969033	21849	1	0	ENSMUSG00000025521	Tmem192
13851454	13852403	950	-0.246512	4.20264	0.0771133	0.712681	Intron (ENSMUST00000162610.7/66253, intron 1 of 5)	10	13653588	13844286	190699	2	-7168	ENSMUSG00000019806	Aig1
88348422	88349164	743	-0.226305	4.32353	0.0767705	0.712681	Intron (ENSMUST00000034992.7/23959, intron 1 of 8)	9	88355687	88358003	2317	1	-6523	ENSMUSG00000032420	Nt5e
25785004	25785899	896	0.238419	4.37135	0.0767551	0.712681	Promoter (<=1kb)	17	25779843	25785540	5698	2	0	ENSMUSG00000061046	Haghl
86307493	86308433	941	0.231208	4.37109	0.0770531	0.712681	Downstream (<=300bp)	1	86303195	86304059	865	2	-3434	NA	Gm28626
27201601	27202341	741	0.213703	4.6039	0.0770805	0.712681	Intron (ENSMUST00000046515.14/320024, intron 1 of 4)	3	27188441	27239584	51144	1	13160	ENSMUSG00000027698	Nceh1
24976885	24977604	720	-0.220157	4.56408	0.077129	0.712681	Promoter (<=1kb)	2	24976148	25039352	63205	1	737	ENSMUSG00000036833	Pnpla7
115119259	115120245	987	-0.2182	4.6722	0.0772109	0.712681	Exon (ENSMUST00000146254.1/246746, exon 3 of 3)	11	115120357	115126791	6435	2	6546	ENSMUSG00000047798	Cd300lf
51177927	51179024	1098	-0.216732	4.73557	0.0772195	0.712681	Distal Intergenic	6	51269812	51269910	99	2	90886	ENSMUSG00000065505	Mir148a
41161075	41162012	938	0.212131	4.80579	0.0769091	0.712681	Promoter (<=1kb)	9	41050526	41161520	110995	2	0	ENSMUSG00000032020	Ubash3b
157456995	157458023	1029	0.203035	4.81405	0.077155	0.712681	Promoter (<=1kb)	2	157457085	157470355	13271	1	0	ENSMUSG00000027646	Src
26910113	26911150	1038	0.202581	4.82902	0.0769117	0.712681	Promoter (<=1kb)	2	26905262	26910677	5416	2	0	ENSMUSG00000015776	Med22
79225416	79226207	792	-0.199855	4.81712	0.077185	0.712681	Exon (ENSMUST00000211572.1/ENSMUST00000211572.1, exon 1 of 3)	8	79223297	79248543	25247	2	22336	ENSMUSG00000031682	1700011L22Rik
6732802	6733980	1179	-0.190213	4.88951	0.077201	0.712681	Intron (ENSMUST00000228918.1/78757, intron 2 of 9)	15	6708383	6800401	92019	1	24419	ENSMUSG00000050310	Rictor
60346538	60347476	939	0.172227	5.43289	0.0766254	0.712681	Promoter (<=1kb)	10	60346851	60372684	25834	1	0	ENSMUSG00000020101	Vsir
12394591	12395772	1182	0.167564	5.59236	0.0771056	0.712681	Promoter (<=1kb)	13	12395027	12395783	757	1	0	ENSMUSG00000050244	Heatr1
77969668	77971672	2005	0.156947	5.61956	0.0770784	0.712681	Promoter (<=1kb)	10	77907722	77969854	62133	2	0	ENSMUSG00000009292	Trpm2
5597684	5598535	852	-0.247561	4.17706	0.0772951	0.712913	Distal Intergenic	3	5560500	5576239	15740	2	-21445	ENSMUSG00000040374	Pex2
93069233	93070470	1238	0.212343	4.62196	0.0775795	0.712913	Promoter (<=1kb)	1	93066132	93068758	2627	2	-475	ENSMUSG00000014602	Kif1a
132328759	132330017	1259	-0.209254	4.6345	0.0776456	0.712913	Promoter (<=1kb)	4	132311763	132329489	17727	2	0	ENSMUSG00000028898	Trnau1ap
138174711	138175872	1162	0.203973	4.74526	0.0775443	0.712913	Promoter (<=1kb)	1	138063407	138175306	111900	2	0	ENSMUSG00000026395	Ptprc
90627287	90628567	1281	-0.209401	4.70918	0.0777093	0.712913	Distal Intergenic	3	90613760	90624181	10422	1	13527	ENSMUSG00000001025	S100a6
41790476	41791152	677	-0.216084	4.82174	0.0777244	0.712913	Promoter (<=1kb)	15	41789515	41861047	71533	1	961	ENSMUSG00000022307	Oxr1
125733596	125734798	1203	0.196031	4.9072	0.0775653	0.712913	Promoter (<=1kb)	8	125734203	125748235	14033	1	0	ENSMUSG00000031851	Ntpcr
55878177	55879565	1389	-0.180702	5.03537	0.0776708	0.712913	Promoter (<=1kb)	17	55864892	55878930	14039	2	0	ENSMUSG00000057835	Zfp119a
96576470	96577720	1251	0.183024	5.14063	0.077541	0.712913	Promoter (2-3kb)	3	96578402	96580155	1754	2	2435	ENSMUSG00000028104	Polr3gl
70641188	70641963	776	-0.188669	5.13354	0.0775643	0.712913	Distal Intergenic	13	70606756	70637634	30879	2	-3554	ENSMUSG00000034525	Ice1
118420283	118421438	1156	-0.166557	5.43474	0.0775332	0.712913	Distal Intergenic	13	118378381	118387252	8872	2	-33031	ENSMUSG00000021731	Mrps30
35670187	35671770	1584	0.157866	5.68498	0.077614	0.712913	Promoter (<=1kb)	5	35668193	35671552	3360	2	0	ENSMUSG00000029096	Htra3
97820276	97821427	1152	-0.162199	5.43126	0.0778008	0.713248	Intron (ENSMUST00000203884.2/17342, intron 1 of 9)	6	97807058	98021349	214292	1	13218	ENSMUSG00000035158	Mitf
128416551	128417812	1262	0.191235	4.89439	0.0778863	0.713664	Promoter (<=1kb)	1	128363707	128417359	53653	2	0	ENSMUSG00000026356	Dars
99535066	99536625	1560	0.184895	5.1877	0.0779678	0.713824	Promoter (<=1kb)	7	99535466	99606771	71306	1	0	ENSMUSG00000018909	Arrb1
69416800	69418132	1333	0.146653	6.04161	0.0779838	0.713824	Promoter (<=1kb)	17	69417402	69421632	4231	1	0	NA	C030034I22Rik
51530686	51531247	562	-0.239362	4.41716	0.0780525	0.714086	Exon (ENSMUST00000220221.1/ENSMUST00000220221.1, exon 3 of 3)	10	51495216	51496601	1386	1	35470	ENSMUSG00000062593	Lilrb4a
20642322	20643664	1343	0.170687	5.38392	0.0780985	0.714141	Promoter (<=1kb)	9	20637789	20642806	5018	2	0	ENSMUSG00000066892	Fbxl12
110336909	110338377	1469	0.201802	4.94671	0.0781608	0.714344	Promoter (<=1kb)	11	110269369	110337678	68310	2	0	ENSMUSG00000018800	Abca5
33915664	33916411	748	-0.179675	5.18285	0.0783008	0.715257	Promoter (<=1kb)	17	33915899	33920415	4517	1	0	ENSMUSG00000024308	Tapbp
67902788	67903562	775	-0.195099	4.80941	0.0783584	0.715408	Distal Intergenic	15	68084321	68258787	174467	2	355225	ENSMUSG00000022335	Zfat
57193724	57194532	809	-0.187909	4.95942	0.0783976	0.715408	Promoter (<=1kb)	17	57189492	57194177	4686	2	0	ENSMUSG00000005824	Tnfsf14
127631864	127633405	1542	0.252439	4.0944	0.0785628	0.71567	Promoter (<=1kb)	5	127601930	127632880	30951	2	0	ENSMUSG00000029416	Slc15a4
6749308	6749911	604	0.240336	4.27943	0.0784943	0.71567	Intron (ENSMUST00000064234.6/22350, intron 6 of 12)	17	6740837	6742821	1985	2	-6487	ENSMUSG00000052397	Ezr
21035580	21036283	704	-0.197178	4.75022	0.0785868	0.71567	Intron (ENSMUST00000030556.7/19248, intron 1 of 17)	5	21009444	21055725	46282	2	19442	ENSMUSG00000028771	Ptpn12
86241421	86243018	1598	-0.155164	5.72455	0.0785677	0.71567	Promoter (<=1kb)	12	86241858	86291784	49927	1	0	ENSMUSG00000021254	Gpatch2l
120883437	120884517	1081	0.199959	4.80343	0.0786871	0.716217	Intron (ENSMUST00000047875.15/13631, intron 6 of 17)	7	120887924	120903505	15582	1	-3407	ENSMUSG00000035064	Eef2k
27536437	27537797	1361	-0.188732	5.01508	0.0787603	0.716518	Promoter (<=1kb)	7	27533454	27537940	4487	2	143	ENSMUSG00000003363	Pld3
134566397	134567559	1163	0.186	5.179	0.0788452	0.716924	Promoter (<=1kb)	6	134446476	134566913	120438	2	0	ENSMUSG00000030201	Lrp6
85071207	85072424	1218	0.191762	4.87871	0.0788883	0.716951	Promoter (<=1kb)	8	85071757	85075162	3406	1	0	ENSMUSG00000060038	Dhps
91053579	91054702	1124	0.222927	4.6899	0.0790275	0.717484	Promoter (<=1kb)	2	91054009	91059432	5424	1	0	ENSMUSG00000002102	Psmc3
119593840	119594942	1103	0.184225	5.08197	0.0790019	0.717484	Promoter (<=1kb)	2	119594297	119600746	6450	1	0	ENSMUSG00000085438	Oip5os1
83263961	83265214	1254	-0.235522	4.39888	0.0791488	0.71749	Intron (ENSMUST00000039956.5/338365, intron 8 of 10)	10	83301016	83304375	3360	2	39161	ENSMUSG00000034591	Slc41a2
69790318	69791540	1223	0.223502	4.61547	0.0791486	0.71749	Promoter (<=1kb)	12	69746848	69790707	43860	2	0	ENSMUSG00000020990	Cdkl1
5761711	5762690	980	0.174668	5.15293	0.0791014	0.71749	Promoter (<=1kb)	11	5713417	5762376	48960	2	0	ENSMUSG00000049680	Urgcp
94771699	94772567	869	0.220287	4.46037	0.0792508	0.71805	Promoter (<=1kb)	8	94772009	94782427	10419	1	0	ENSMUSG00000031778	Cx3cl1
54448446	54449431	986	-0.214242	4.61707	0.0793964	0.718639	Intron (ENSMUST00000210156.1/ENSMUST00000210156.1, intron 2 of 5)	1	54396004	54438971	42968	2	-9475	ENSMUSG00000041303	Gtf3c3
33126747	33127609	863	-0.180488	5.1919	0.0793857	0.718639	Intron (ENSMUST00000109363.7/14172, intron 2 of 3)	11	33117430	33146795	29366	2	19186	ENSMUSG00000057967	Fgf18
63042898	63043836	939	-0.180653	5.05779	0.0795456	0.719624	Distal Intergenic	17	62604184	62881317	277134	2	-161581	ENSMUSG00000048915	Efna5
3726383	3727301	919	0.257703	4.13494	0.079669	0.719645	Intron (ENSMUST00000226435.1/66540, intron 2 of 4)	2	3713478	3779921	66444	1	12905	ENSMUSG00000026655	Fam107b
9251027	9251927	901	0.243625	4.3185	0.0796283	0.719645	Promoter (<=1kb)	3	9250602	9285333	34732	1	425	ENSMUSG00000069114	Zbtb10
36006039	36006871	833	-0.196477	4.90909	0.0796661	0.719645	Intron (ENSMUST00000164639.7/15566, intron 1 of 2)	19	35958734	36057340	98607	2	50469	ENSMUSG00000024798	Htr7
75039452	75040341	890	-0.210629	4.63954	0.079791	0.720017	Intron (ENSMUST00000165630.2/21968, intron 1 of 14)	8	75033753	75052181	18429	1	5699	ENSMUSG00000042870	Tom1
31047717	31049065	1349	0.178228	5.57645	0.0797689	0.720017	Promoter (<=1kb)	5	31036036	31048002	11967	2	0	ENSMUSG00000006641	Slc5a6
47953014	47954065	1052	0.185873	4.98236	0.0798539	0.72022	Promoter (<=1kb)	6	47953390	47965300	11911	1	0	ENSMUSG00000045466	Zfp956
90741168	90741721	554	0.280827	4.34067	0.0799046	0.720312	Distal Intergenic	21	90752427	90755467	3041	2	13746	ENSMUSG00000072844	G530011O06Rik
80206359	80207522	1164	0.171105	5.25673	0.0800851	0.720847	Promoter (<=1kb)	18	80206765	80212741	5977	1	0	ENSMUSG00000057130	Txnl4a
122348298	122349537	1240	-0.171262	5.49196	0.0800402	0.720847	3' UTR	2	122349504	122354131	4628	2	4594	ENSMUSG00000033256	Shf
95314791	95316088	1298	0.152749	5.85616	0.0800503	0.720847	Promoter (<=1kb)	3	95314791	95321880	7090	1	0	ENSMUSG00000015714	Cers2
28496558	28497776	1219	0.196718	4.85134	0.0803649	0.721495	Promoter (<=1kb)	2	28496891	28503262	6372	1	0	ENSMUSG00000026829	Gbgt1
43591586	43592548	963	-0.204608	4.83707	0.0803999	0.721495	Intron (ENSMUST00000028223.8/70789, intron 4 of 13)	2	43599615	43606198	6584	1	-7067	ENSMUSG00000026866	Kynu
127768926	127769744	819	-0.172687	5.28207	0.0803385	0.721495	Intron (ENSMUST00000029662.11/71481, intron 1 of 13)	3	127754850	127780490	25641	2	10746	ENSMUSG00000028028	Alpk1
59130440	59131851	1412	-0.13763	6.15707	0.0803531	0.721495	Promoter (<=1kb)	12	59130837	59190222	59386	1	0	ENSMUSG00000021000	Mia2
9668542	9669715	1174	0.136648	6.36987	0.0802603	0.721495	Promoter (<=1kb)	4	9449079	9669162	220084	2	0	ENSMUSG00000028207	Asph
18845835	18847385	1551	0.131354	6.57104	0.0803063	0.721495	Promoter (<=1kb)	8	18846277	18891361	45085	1	0	ENSMUSG00000031467	Agpat5
55299217	55299844	628	-0.214209	4.48944	0.0804471	0.721556	Promoter (<=1kb)	12	55299577	55382420	82844	1	0	ENSMUSG00000021023	Prorp
12408451	12409255	805	-0.184253	5.13694	0.080497	0.72164	Promoter (2-3kb)	13	12412206	12413742	1537	1	-2951	ENSMUSG00000050244	Heatr1
55969635	55970537	903	-0.221756	4.5407	0.0806499	0.722284	Distal Intergenic	19	55898553	55919604	21052	1	71082	ENSMUSG00000024985	Tcf7l2
148625982	148627454	1473	0.15838	5.64886	0.0806233	0.722284	Promoter (<=1kb)	4	148612382	148626996	14615	2	0	ENSMUSG00000041459	Tardbp
95901633	95902524	892	-0.271565	4.06515	0.0828139	0.722862	Distal Intergenic	8	95864134	95888547	24414	2	-13086	ENSMUSG00000031672	Got2
53421180	53421877	698	0.239469	4.17515	0.0819865	0.722862	Distal Intergenic	19	53444014	53451491	7478	2	29614	NA	Mirt1
95188196	95189347	1152	0.237135	4.22348	0.0826676	0.722862	Intron (ENSMUST00000033463.9/331004, intron 14 of 15)	9	95121686	95124551	2866	1	66510	ENSMUSG00000031129	Slc9a9
135525645	135526401	757	0.239209	4.27132	0.0825173	0.722862	Intron (ENSMUST00000153402.1/320684, intron 1 of 1)	2	135580530	135583296	2767	2	56895	ENSMUSG00000085631	9630028H03Rik
111337516	111338596	1081	0.230148	4.35233	0.0811165	0.722862	Promoter (<=1kb)	8	111311797	111338177	26381	2	0	ENSMUSG00000012519	Mlkl
60626786	60627542	757	-0.238644	4.3319	0.0821109	0.722862	Exon (ENSMUST00000225376.1/ENSMUST00000225376.1, exon 1 of 1)	13	60602232	60696515	94284	1	24554	ENSMUSG00000021559	Dapk1
[truncated: 15,834 more rows]
