# Supplementary material for: Trained immunity of alveolar macrophages requires metabolic rewiring and type 1 interferon signaling
Source: Mucosal Immunol. 2022 Jul 18;15(5):896–907. doi: 10.1038/s41385-022-00528-5 (PMC9385480; doi:10.1038/s41385-022-00528-5)
Supplement: Supplementary file 6 — Supplementary Table S4 [file 41385_2022_528_MOESM6_ESM.xls]

## Sheet: Consumables
Supplementary Table S4
Reagents, disposables and antibodies
Material	Company	Catalogue number
ATAC-seq
TDE1 Tagment DNA Enzyme	Illumina	15027865
TD Buffer	Illumina	15027866
Tagment DNA Enzyme and Buffer Small Kit	Illumina	20034197
Digitonin	Promega	G9441
Qiagen MinElute kit	Qiagen	28004
ROX reference dye	Invitrogen	12223-012
Nextera DNA library prep Kit	Nextera	15028212
SYBR Green nucleic acid gel stain	Sigma	S9430
NEBnext High-Fidelity 2x PCR master mix	New England Biolabs	M0541S
Cell culture
96 well tissue-culture treated multiple well plates	Corning	3585
12 well flat bottom plate, non-treated	CytoOne	CC7672-7512
Penicillin-Streptomycin (solution)	Sigma	P4333
RPMI-1640 Medium with L-glutamine and sodium bicarbonate	Sigma	R8758
Fetal bovine serum heat- inactivated	Sigma	F9665
Dulbecco's Phosphate Buffered Saline (without calcium chloride and magnesium chloride)	Sigma	D8537
6 well tissue-culture treated multiple well plate	Corning	3506
Trypan Blue solution	Sigma	T8154
Xylanaest® purum 2%	Gebro Pharma
Cytokine analysis
ELISA MAX™ Standard Set Mouse IL-6	BioLegend	431301
LEGENDplex mouse macrophage/microglia panel	BioLegend	740846
LEGENDplex data analysis software	BioLegend
In vivo labeling
Red Fluorescent Phagocytic Cell Linker Kit	Sigma	PKH26PCL
CellTrace CFSE Cell Proliferation Kit	Invitrogen	C34554
Quant-seq
RLT buffer	Qiagen	79216
2-mercaptoethanol	Sigma	M3148
RNeasy Micro kit	Qiagen	74034
Quantseq 3' mRNA-Seq Library Prep Kit (FWD) for Illumina	Lexogen	015.96
PCR Add-on Kit for Illumina	Lexogen	020.96
UMI Second Strand Synthesis Module for QuantSeq FWD (Illumina, Read1)	Lexogen	081.96
Seahorse
Seahorse XF RPMI Medium, pH 7.4	Agilent	103576-100
Seahorse XF Glucose 1M solution	Agilent	103577-100
Seahorse XF Pyruvate 100 mM solution	Agilent	103578-100
Seahorse XF L-glutamine 200 mM solution	Agilent	103579-100
Oligomycin A	Sigma	75351
Fluoro-carbonyl cyanide phenylhydrazone	Sigma	C2920
Rotenone	Sigma	R8875
Antimycin A	Sigma	A8674
Seahorse XF96 cell culture microplates	Agilent	101085-004
Seahorse XFe96 FluxPak	Agilent	102416-100
Organ collection and processing
18G Venflon	BD Biosciences	391457
BD Connecta™	BD Biosciences	394602
NaCl 0.9%	B. Braun	3570130
MACS® SmartStrainers 70µm	Miltenyi Biotec	130-110-916
GentleMACS™ C Tubes	Miltenyi Biotec	130-096-334
Fix&Perm Fixation Medium A	Nordic Mubio	GAS-002A-1
MACS® SmartStrainers 30µm	Miltenyi Biotec	130-110-915
Bovine Serum Albumin	Carl Roth	8076.3
DNAse I	Sigma	DN25
Collagenase I	Gibco	17100-017
NH4Cl	Sigma	A9434
KHCO3	Sigma	237205
Na2EDTA	Sigma	E4884
Cytokines & inhibitors
Mouse IFN-b	pbl assay science	12405-1
5'-deoxy-5’-methylthioadenosine	Cayman chemical	15593
Anacardic acid	Abcam	ab120892
2-deoxyglucose	Sigma	D8375
bis-2-(5-phenylacetamido-1,3,4-thiadiazol-2-yl)ethyl sulfide	Sigma	SML0601
Etomoxir	Sigma	E1905
Murine GM-CSF	Peprotech	315-03
Human TGF-b	Peprotech	100-21
Rosiglitazone	Sigma-Aldrich	R2408
Heat-inactivated S. pneumoniae ATCC6303	N/A	N/A
FITC-labeled heat-inactivated S. pneumoniae ATCC6303	N/A	N/A
LPS E.coli O55:B5	Sigma	2880
Dexamethasone	Sigma	D883
cryo-sure DMSO	WAK-Chemie Medical GmbH	WAK-DMSO-10
Bacterial culture
Todd Hewitt Bouillon	Carl Roth	X936.1
Anaesthesia
Rompun	Bayer	Approval nr. 14840
Ketasol	OGRIS Pharma	Approval nr. 8-00173

## Sheet: Antibodies
Supplementary Table S4
Reagents, disposables and antibodies
Antibodies for flow cytometry
Epitope	Fluorophore	Company	Catalogue nr.	Clone	Dilution
anti-mouse TER-119	APC/Cy7	BioLegend	116223	TER-119	1:200
fixable viability dye	eFluor 780	eBioscience	65-0865-14	N/A	1:1000
anti-mouse CD16/32	N/A	eBioscience	14-016-82	93	1:500
anti-mouse CD45	BV510	BioLegend	103138	30-F11	1:100
anti-mouse CD45	PerCP Cy5.5	BioLegend	109827	104	1:200
anti-mouse CD45	PE-Cy7	BioLegend	109830	104	1:200
anti-mouse Siglec F	AF647	BD	562680	E50-2440	1:200
anti-mouse Siglec F	PerCP Cy5.5	BD	565526	E50-2440	1:200
anti-mouse CD11c	AF700	eBioscience	56-0114-82	N418	1:200
anti-mouse CD11c	PE	BD	557401	HL3	1:200
anti-mouse CD11c	APC	BioLegend	117310	N418	1:200
anti-mouse CD11b	Pacific Blue	BioLegend	101224	M1/70	1:200
anti-mouse CD11b	AF700	eBioscience	56-0112-80	M1/70	1:200
anti-mouse CD11b	BV605	BioLegend	101237	M1/70	1:200
anti-mouse Ly6C	BV605	BioLegend	128036	HK1.4	1:200
anti-mouse Ly6G	FITC	BioLegend	127605	1A8	1:200
anti-mouse Ly6G	PE-Cy7	BioLegend	127617	1A8	1:200
anti-mouse Ly6G	BV510	BioLegend	127633	1A8	1:200
anti-mouse CD3	PE-Cy7	BioLegend	100319	145-2C11	1:200
anti-mouse CD3	FITC	BioLegend	100204	17A2	1:200
anti-mouse NK1.1	APC	BioLegend	108709	PK136	1:200
anti-mouse MHCII	Pacific Blue	eBioscience	48-5321	M5/114.15.2	1:200
anti-mouse CD19	BV605	BioLegend	115540	6D5	1:200
anti-mouse CD64	PE-Cy7	BioLegend	139313	X54-5/7.1	1:200
anti-mouse Axl	APC	Thermo Fisher	17-1084-82	MAXL8DS	1:200
anti-mouse MerTK	PE-Texas Red	BioLegend	151523	2B10C42	1:100

## Sheet: Instruments
Supplementary Table S4
Reagents, disposables and antibodies
Instruments
Qubit fluorometer (Life Technologies)
HiSeq 3000/4000 (Illumina)
FACSAria™ Fusion
Bioanalyzer 2100 (Agilent Technologies)
Orbitrap Q Exactive (Thermo Scientific)
Vanquish UHPLC system (Thermo Fisher Scientific)
Orbitrap Fusion™ Lumos™ Tribrid™ mass spectrometer (Thermo Fisher Scientific)
XF-96 Extracellular Flux Analyzer (Seahorse Biosciences)
